# Supplementary material for: An ISO-certified genomics workflow for identification and surveillance of antimicrobial resistance
Source: Nat Commun. 2023 Jan 4;14:60. doi: 10.1038/s41467-022-35713-4 (PMC9813266; doi:10.1038/s41467-022-35713-4)
Supplement: Supplementary file 4 — Dataset 1 [file 41467_2022_35713_MOESM4_ESM.xlsx]

## Sheet: Detailed Report example
Isolate	Species	Aminoglycosides (Ribosomal methyltransferase)	Beta-lactamase (not ESBL or carbapenemase)	Beta-lactamase (unknown spectrum)	Carbapenemase	Carbapenemase (MBL)	Carbapenemase (OXA-51 family)	Chloramphenicol	Chloramphenicol/ Florfenicol	Colistin	ESBL	ESBL (AmpC type)	Fosfomycin	Macrolide, lincosamide & streptogramin resistance	Methicillin	Other	Other aminoglycoside resistance (non-RMT)	Phenicol/ Quinolone	Quinolone	Rifamycin	Sulfonamide	Tetracycline	Trimethoprim	Vancomycin
SEQ01	Escherichia coli		blaTEM-1			blaIMP-4		catB3				blaEC-15					aac(6')-Ib4				sul1	tet(B)
SEQ02	Klebsiella oxytoca		blaTEM-1,blaOXA-1			blaIMP-4		catB3		mcr-9.1	blaSHV-12,blaOXY-2-7			mph(A)			aac(6')-Ib4,aac(3)-IId,aph(3'')-Ib,aph(6)-Id	oqxA,oqxB15		arr-3	sul1	tet(D)	dfrA19
SEQ03	Klebsiella pneumoniae		blaSHV-1,blaTEM-1			blaIMP-4		catB3	floR				fosA	mph(A)			aac(6')-Ib4,aph(6)-Id,aph(3')-Ia,aph(3'')-Ib	oqxB19,oqxA	qnrA1		sul2,sul1		dfrA14
SEQ04	Pseudomonas aeruginosa		blaOXA-488					catB7				blaPDC-35	fosA				aph(3')-IIb,aadA6		crpP		sul1
SEQ05	Escherichia coli		blaTEM-1			blaNDM-5		catA2		mcr-9.1	blaSHV-12	blaCMY-63		mph(A)		ble	aac(3)-II,aadA2,aac(6')-IIc		qnrB6,qnrA1	arr	sul1,sul2	tet(D)	dfrA12
SEQ06	Acinetobacter baumannii	armA			blaOXA-23		blaOXA-66	catB8				blaADC-30		mph(E),msr(E)			aadA1,aph(3'')-Ib,ant(3'')-IIa,aac(6')-Ib',aph(3')-Ia,aph(6)-Id				sul1,sul2
SEQ07	Klebsiella pneumoniae	rmtB1	blaTEM-1,blaSHV-11		blaOXA-181	blaNDM-5		catB			blaCTX-M-15		fosA	erm(B),mph(A)		ble	aadA2,aac(6')-Ib	oqxA,oqxB25	qnrB1	arr-2	sul1		dfrA12
SEQ08	Enterobacter cloacae complex		blaTEM-1,blaOXA-1			blaIMP-4		catA1,catB3		mcr-9.1	blaSHV-12,blaCTX-M-9	blaACT-17	fosA	mph(A)			aadA2,ant(2'')-Ia,aph(3'')-Ib,aac(6')-Ib4,aac(3)-IId,aph(6)-Id	oqxB9,oqxA	qnrB2	arr-3	sul1	tet(D)	dfrA19
SEQ09	Serratia marcescens		blaTEM-1			blaIMP-4		catB3				blaSRT					aac(6')-Ib4,aac(6')				sul1	tet(41)
SEQ10	Proteus mirabilis	rmtF1	blaSHV-1,blaTEM-1		blaOXA-232			catA1,catB			blaCTX-M-15		fosA	erm(B),mph(A)			aadA2,aac(6')-Ib	oqxA	qnrS1	arr-2	sul1		dfrA12
SEQ11	Klebsiella pneumoniae	armA	blaTEM-1,blaLAP-2					catA2			blaCTX-M-65	blaDHA-1	fosA	mph(E),msr(E),mph(A)			aac(3)-IId,aph(6)-Id,aph(3'')-Ib		qnrB4,qnrS1		sul1,sul2	tet(A)	dfrA1
SEQ12	Pseudomonas aeruginosa		blaOXA-4,blaOXA-486			blaVIM-2		cmlA6,catB7	floR2			blaPDC-3	fosA				aac(6')-Il,aadA2,aph(3')-IIb,aac(3)-I		crpP			tet(G)	dfrB5
SEQ13	Salmonella enterica		blaTEM-1								CTX-M-55						aph(3'')-Ib*,aph(6)-Id		qnrS1			tet(A)	dfrA5
SEQ14	Enterococcus faecium													erm(A),erm(B),msr(C)*			aac(6')-I,ant(9)-Ia						dfrG	vanA,vanH-A,vanR-A,vanS-A,vanX-A,vanY-A*

## Sheet: Final AMR Gene Report example
Isolate	Species	Resistance genes (alleles) detected	Resistance genes (alleles) detected (non-reportable)
SEQ01	Escherichia coli	blaIMP-4	blaTEM-1,catB3,blaEC-15,aac(6')-Ib4,sul1,sul1,tet(B)
SEQ02	Klebsiella oxytoca	blaIMP-4,mcr-9.1	blaTEM-1,blaOXA-1,catB3,blaSHV-12,blaOXY-2-7,mph(A),aac(6')-Ib4,aac(3)-IId,aph(3'')-Ib,aph(6)-Id,oqxA,oqxB15,arr-3,sul1,tet(D),dfrA19
SEQ03	Klebsiella pneumoniae	blaIMP-4	blaSHV-1,blaTEM-1,catB3,floR,fosA,mph(A),aac(6')-Ib4,aph(6)-Id,aph(3')-Ia,aph(3'')-Ib,oqxB19,oqxA,qnrA1,sul2,sul1,dfrA14
SEQ04	Pseudomonas aeruginosa		blaOXA-488,catB7,blaPDC-35,fosA,aph(3')-IIb,aadA6,crpP,sul1,sul1
SEQ05	Escherichia coli	blaNDM-5,mcr-9.1	blaTEM-1,catA2,blaSHV-12,blaCMY-63,mph(A),ble,aac(3)-II,aadA2,aac(6')-Iic,qnrB6,qnrA1,arr,sul1,sul2,sul1,sul2,tet(D),dfrA12
SEQ06	Acinetobacter baumannii	blaOXA-23	blaOXA-66,catB8,blaADC-30,mph(E),msr(E),aadA1,aph(3'')-Ib,ant(3'')-IIa,aac(6')-Ib',aph(3')-Ia,aph(6)-Id,sul1,sul2
SEQ07	Klebsiella pneumoniae	blaNDM-5,blaOXA-181,rmtB1	blaTEM-1,blaSHV-11,catB,blaCTX-M-15,fosA,erm(B),mph(A)ble,aadA2,aac(6')-Ib,oqxA,oqxB25,qnrB1,arr-2,sul1,dfrA12
SEQ08	Enterobacter cloacae complex	blaIMP-4,mcr-9.1	blaTEM-1,blaOXA-1,catA1,catB3,blaSHV-12,blaCTX-M-9,blaACT-17,fosA,mph(A),aadA2,ant(2'')-Ia,aph(3'')-Ib,aac(6')-Ib4,aac(3)-IId,aph(6)-Id,oqxB9,oqxA,qnrB2,arr-3,sul1,tet(D),dfrA19
SEQ09	Serratia marcescens	blaIMP-4	blaTEM-1,catB3,blaSRT,aac(6')-Ib4,aac(6'),sul1,tet(41)
SEQ10	Proteus mirabilis	blaOXA-232,rmtF1	blaSHV-1,blaTEM-1,catA1,catB,blaCTX-M-15,fosA,erm(B),mph(A),aadA2,aac(6')-Ib,oqxA,qnrS1,arr-2,sul1,dfrA12
SEQ11	Klebsiella pneumoniae	armA	blaTEM-1,blaLAP-2,catA2,blaCTX-M-65,blaDHA-1,fosA,mph(E),msr(E),mph(A),aac(3)-IId,aph(6)-Id,aph(3'')-Ib,qnrB4,qnrS1,sul1,sul2,tet(A),dfrA1
SEQ12	Pseudomonas aeruginosa	blaVIM-2	blaOXA-4,blaOXA-486,cmlA6,catB7,floR2,blaPDC-3,fosA,aac(6')-Il,aadA2,aph(3')-IIb,aac(3)-I,crpP,tet(G),dfrB5
SEQ13	Salmonella enterica	CTX-M-55	blaTEM-1,aph(3'')-Ib*,aph(6)-Id,qnrS1,tet(A),dfrA5
SEQ14	Enterococcus faecium	vanA	erm(A),erm(B),msr(C)*,aac(6')-I,ant(9)-Ia,dfrG,vanA,vanH-A,vanR-A,vanS-A,vanX-A,vanY-A*

## Sheet: Inferred Antibiogram example
Isolate	Ampicillin - ResMech	Ampicillin - Interpretation	Cefotaxime (ESBL) - ResMech	Cefotaxime (ESBL) - Interpretation	Cefotaxime (AmpC) - ResMech	Cefotaxime (AmpC) - Interpretation	Tetracycline - ResMech	Tetracycline - Interpretation	Gentamicin - ResMech	Gentamicin - Interpretation	Kanamycin - ResMech	Kanamycin - Interpretation	Streptomycin - ResMech	Streptomycin - Interpretation	Sulfathiazole - ResMech	Sulfathiazole - Interpretation	Trimethoprim - ResMech	Trimethoprim - Interpretation	Trim-Sulpha - ResMech	Trim-Sulpha - Interpretation	Chloramphenicol - ResMech	Chloramphenicol - Interpretation	Ciprofloxacin - ResMech	Ciprofloxacin - Interpretation	Meropenem - ResMech	Meropenem - Interpretation	Azithromycin - ResMech	Azithromycin - Interpretation	Aminoglycosides (Ribosomal methyltransferase) - ResMech	Aminoglycosides (Ribosomal methyltransferase) - Interpretation	Colistin - ResMech	Colistin - Interpretation	Other - ResMech	Other - Interpretation
SEQ01	None detected	Susceptible	None detected	Susceptible	None detected	Susceptible	None detected	Susceptible	None detected	Susceptible	None detected	Susceptible	None detected	Susceptible	None detected	Susceptible	None detected	Susceptible	None detected	Susceptible	None detected	Susceptible	None detected	Susceptible	None detected	Susceptible	None detected	Susceptible	None detected		None detected		mdsA*;mdsB*;fosA7.2
SEQ02	None detected	Susceptible	None detected	Susceptible	None detected	Susceptible	None detected	Susceptible	None detected	Susceptible	None detected	Susceptible	None detected	Susceptible	None detected	Susceptible	None detected	Susceptible	None detected	Susceptible	None detected	Susceptible	gyrA_A67P	Intermediate	None detected	Susceptible	None detected	Susceptible	None detected		None detected		None detected
SEQ03	blaCTX-M-15	Resistant	blaCTX-M-15	Resistant	None detected	Susceptible	None detected	Susceptible	None detected	Susceptible	None detected	Susceptible	None detected	Susceptible	None detected	Susceptible	None detected	Susceptible	None detected	Susceptible	None detected	Susceptible	gyrA_A67P	Intermediate	None detected	Susceptible	mph(A)	Resistant	None detected		None detected		None detected
SEQ04	None detected	Susceptible	None detected	Susceptible	None detected	Susceptible	None detected	Susceptible	None detected	Susceptible	None detected	Susceptible	None detected	Susceptible	None detected	Susceptible	dfrA12	Resistant	dfrA12	Resistant	None detected	Susceptible	gyrA_A67P	Intermediate	None detected	Susceptible	None detected	Susceptible	None detected		None detected		None detected
SEQ05	blaCMY-2	Resistant	None detected	Susceptible	blaCMY-2	Resistant	tet(A)*	Resistant	None detected	Susceptible	None detected	Susceptible	None detected	Susceptible	None detected	Susceptible	None detected	Susceptible	None detected	Susceptible	None detected	Susceptible	None detected	Susceptible	None detected	Susceptible	None detected	Susceptible	None detected		None detected		mdsA*;mdsB*
SEQ06	blaTEM-1	Resistant	None detected	Susceptible	None detected	Susceptible	tet(B)	Resistant	None detected	Susceptible	None detected	Susceptible	aph(3'')-Ib;aph(6)-Id	Resistant	sul2	Resistant	None detected	Susceptible	sul2	Resistant	None detected	Susceptible	None detected	Susceptible	None detected	Susceptible	None detected	Susceptible	None detected		None detected		mdsA;mdsB
SEQ07	blaTEM-1	Resistant	None detected	Susceptible	None detected	Susceptible	tet(A)*;tet(M)	Resistant	None detected	Susceptible	None detected	Susceptible	None detected	Susceptible	None detected	Susceptible	None detected	Susceptible	None detected	Susceptible	None detected	Susceptible	None detected	Susceptible	None detected	Susceptible	acrB_R717L	Resistant	None detected		None detected		mdsA*;mdsB*
SEQ08	blaNDM-1	Resistant	blaNDM-1	Resistant	None detected	Susceptible	None detected	Susceptible	rmtF	Resistant	None detected	Susceptible	rmtF	Resistant	None detected	Susceptible	dfrA14	Resistant	dfrA14	Resistant	None detected	Susceptible	gyrA_A67P;qepA2;qnrS1	Resistant	blaNDM-1	Resistant	None detected	Susceptible	rmtF		mcr-9.1		mdsA*;mdsB*;fosA7.2
SEQ09	None detected	Susceptible	None detected	Susceptible	None detected	Susceptible	None detected	Susceptible	None detected	Susceptible	aph(3')-Ia	Resistant	None detected	Susceptible	None detected	Susceptible	None detected	Susceptible	None detected	Susceptible	None detected	Susceptible	None detected	Susceptible	None detected	Susceptible	None detected	Susceptible	None detected		None detected		mdsA*;mdsB*;fosA7.2
SEQ10	None detected	Susceptible	None detected	Susceptible	blaDHA-1	Resistant	None detected	Susceptible	None detected	Susceptible	None detected	Susceptible	None detected	Susceptible	None detected	Susceptible	None detected	Susceptible	None detected	Susceptible	None detected	Susceptible	None detected	Susceptible	None detected	Susceptible	None detected	Susceptible	None detected		None detected		mdsA*;mdsB*;fosA7.2
SEQ11	None detected	Susceptible	None detected	Susceptible	None detected	Susceptible	tet(A)	Resistant	None detected	Susceptible	None detected	Susceptible	None detected	Susceptible	None detected	Susceptible	None detected	Susceptible	None detected	Susceptible	None detected	Susceptible	None detected	Susceptible	None detected	Susceptible	None detected	Susceptible	None detected		None detected		mdsA*;mdsB*;fosA7.2
SEQ12	blaTEM-1	Resistant	None detected	Susceptible	None detected	Susceptible	None detected	Susceptible	None detected	Susceptible	None detected	Susceptible	None detected	Susceptible	sul1;sul2	Resistant	None detected	Susceptible	sul1;sul2	Resistant	None detected	Susceptible	None detected	Susceptible	None detected	Susceptible	None detected	Susceptible	None detected		None detected		mdsA*;mdsB*;fosA7.2
SEQ13	None detected	Susceptible	None detected	Susceptible	None detected	Susceptible	None detected	Susceptible	aac(3)-IId	Resistant	None detected	Susceptible	None detected	Susceptible	None detected	Susceptible	None detected	Susceptible	None detected	Susceptible	None detected	Susceptible	None detected	Susceptible	None detected	Susceptible	None detected	Susceptible	None detected		None detected		mdsA*;mdsB*;fosA7.2
SEQ14	None detected	Susceptible	None detected	Susceptible	None detected	Susceptible	None detected	Susceptible	aac(3)-Id	Resistant	None detected	Susceptible	None detected	Susceptible	None detected	Susceptible	None detected	Susceptible	None detected	Susceptible	None detected	Susceptible	qnrS1	Intermediate	None detected	Susceptible	None detected	Susceptible	None detected		None detected		mdsA*;mdsB*;fosA7.2
