# Supplementary material for: An ISO-certified genomics workflow for identification and surveillance of antimicrobial resistance
Source: Nat Commun. 2023 Jan 4;14:60. doi: 10.1038/s41467-022-35713-4 (PMC9813266; doi:10.1038/s41467-022-35713-4)
Supplement: Supplementary file 5 — Dataset 2 [file 41467_2022_35713_MOESM5_ESM.xlsx]

## Sheet: PCR validation sequences
Accession numbers for sequences used for abritAMR validation against PCR
AUSMDU_ID	Species	PCR results	Accession no.	Accession hyperlink	BioProject	BioProject hyperlink
AUSMDU00006742	Achromobacter species	No ESBL or carbapenemase detected	SRR21962127	https://www.ncbi.nlm.nih.gov/sra/?term=SRR21962127	PRJNA870170	https://www.ncbi.nlm.nih.gov/bioproject/?term=PRJNA870170
AUSMDU00009011	Acinetobacter baumannii	OXA-23-like, OXA-51-like	SRR21883624	https://www.ncbi.nlm.nih.gov/sra/?term=SRR21883624	PRJNA857528	https://www.ncbi.nlm.nih.gov/bioproject/?term=PRJNA857528
AUSMDU00017663	Acinetobacter baumannii	OXA-23-like, OXA-51-like	SRR21883623	https://www.ncbi.nlm.nih.gov/sra/?term=SRR21883623	PRJNA857528	https://www.ncbi.nlm.nih.gov/bioproject/?term=PRJNA857528
AUSMDU00018692	Acinetobacter baumannii	OXA-23-like, OXA-51-like	SRR21883612	https://www.ncbi.nlm.nih.gov/sra/?term=SRR21883612	PRJNA857528	https://www.ncbi.nlm.nih.gov/bioproject/?term=PRJNA857528
AUSMDU00018698	Acinetobacter baumannii	OXA-23-like, OXA-51-like	SRR21883601	https://www.ncbi.nlm.nih.gov/sra/?term=SRR21883601	PRJNA857528	https://www.ncbi.nlm.nih.gov/bioproject/?term=PRJNA857528
AUSMDU00018713	Acinetobacter baumannii	OXA-23-like, OXA-51-like	SRR21883598	https://www.ncbi.nlm.nih.gov/sra/?term=SRR21883598	PRJNA857528	https://www.ncbi.nlm.nih.gov/bioproject/?term=PRJNA857528
AUSMDU00020035	Acinetobacter baumannii	OXA-23-like, OXA-51-like	SRR21883597	https://www.ncbi.nlm.nih.gov/sra/?term=SRR21883597	PRJNA857528	https://www.ncbi.nlm.nih.gov/bioproject/?term=PRJNA857528
AUSMDU00022701	Acinetobacter baumannii	OXA-23-like, OXA-51-like	SRR21883596	https://www.ncbi.nlm.nih.gov/sra/?term=SRR21883596	PRJNA857528	https://www.ncbi.nlm.nih.gov/bioproject/?term=PRJNA857528
AUSMDU00024809	Acinetobacter baumannii	OXA-23-like, OXA-51-like	SRR21883595	https://www.ncbi.nlm.nih.gov/sra/?term=SRR21883595	PRJNA857528	https://www.ncbi.nlm.nih.gov/bioproject/?term=PRJNA857528
AUSMDU00026772	Acinetobacter baumannii	OXA-23-like, OXA-51-like	SRR21883594	https://www.ncbi.nlm.nih.gov/sra/?term=SRR21883594	PRJNA857528	https://www.ncbi.nlm.nih.gov/bioproject/?term=PRJNA857528
AUSMDU00026781	Acinetobacter baumannii	OXA-23-like, OXA-51-like	SRR21883593	https://www.ncbi.nlm.nih.gov/sra/?term=SRR21883593	PRJNA857528	https://www.ncbi.nlm.nih.gov/bioproject/?term=PRJNA857528
AUSMDU00006526	Acinetobacter baumannii complex	OXA-23-like, OXA-51-like	SRR21883622	https://www.ncbi.nlm.nih.gov/sra/?term=SRR21883622	PRJNA857528	https://www.ncbi.nlm.nih.gov/bioproject/?term=PRJNA857528
AUSMDU00006690	Acinetobacter baumannii complex	IMP, OXA-58-like	SRR21883621	https://www.ncbi.nlm.nih.gov/sra/?term=SRR21883621	PRJNA857528	https://www.ncbi.nlm.nih.gov/bioproject/?term=PRJNA857528
AUSMDU00007281	Acinetobacter baumannii complex	OXA-23-like, OXA-51-like	SRR21883620	https://www.ncbi.nlm.nih.gov/sra/?term=SRR21883620	PRJNA857528	https://www.ncbi.nlm.nih.gov/bioproject/?term=PRJNA857528
AUSMDU00007373	Acinetobacter baumannii complex	No ESBL or carbapenemase detected	SRR21883619	https://www.ncbi.nlm.nih.gov/sra/?term=SRR21883619	PRJNA857528	https://www.ncbi.nlm.nih.gov/bioproject/?term=PRJNA857528
AUSMDU00007527	Acinetobacter baumannii complex	OXA-23-like, OXA-51-like	SRS5393366	https://www.ncbi.nlm.nih.gov/sra/?term=SRS5393366	PRJNA529744	https://www.ncbi.nlm.nih.gov/bioproject/?term=PRJNA529744
AUSMDU00009108	Acinetobacter baumannii complex	OXA-23-like, OXA-51-like	SRR21883618	https://www.ncbi.nlm.nih.gov/sra/?term=SRR21883618	PRJNA857528	https://www.ncbi.nlm.nih.gov/bioproject/?term=PRJNA857528
AUSMDU00009840	Acinetobacter baumannii complex	OXA-23-like, OXA-51-like	SRR21883617	https://www.ncbi.nlm.nih.gov/sra/?term=SRR21883617	PRJNA857528	https://www.ncbi.nlm.nih.gov/bioproject/?term=PRJNA857528
AUSMDU00010327	Acinetobacter baumannii complex	OXA-51-like	SRR21883616	https://www.ncbi.nlm.nih.gov/sra/?term=SRR21883616	PRJNA857528	https://www.ncbi.nlm.nih.gov/bioproject/?term=PRJNA857528
AUSMDU00010612	Acinetobacter baumannii complex	OXA-23-like, OXA-51-like	SRR21883615	https://www.ncbi.nlm.nih.gov/sra/?term=SRR21883615	PRJNA857528	https://www.ncbi.nlm.nih.gov/bioproject/?term=PRJNA857528
AUSMDU00010751	Acinetobacter baumannii complex	OXA-23-like, OXA-51-like	SRR21883614	https://www.ncbi.nlm.nih.gov/sra/?term=SRR21883614	PRJNA857528	https://www.ncbi.nlm.nih.gov/bioproject/?term=PRJNA857528
AUSMDU00012242	Acinetobacter baumannii complex	NDM, OXA-51-like, OXA-58-like	SRR21883613	https://www.ncbi.nlm.nih.gov/sra/?term=SRR21883613	PRJNA857528	https://www.ncbi.nlm.nih.gov/bioproject/?term=PRJNA857528
AUSMDU00012802	Acinetobacter baumannii complex	OXA-23-like, OXA-51-like	SRR21883611	https://www.ncbi.nlm.nih.gov/sra/?term=SRR21883611	PRJNA857528	https://www.ncbi.nlm.nih.gov/bioproject/?term=PRJNA857528
AUSMDU00013572	Acinetobacter baumannii complex	OXA-23-like, OXA-51-like	SRR21883610	https://www.ncbi.nlm.nih.gov/sra/?term=SRR21883610	PRJNA857528	https://www.ncbi.nlm.nih.gov/bioproject/?term=PRJNA857528
AUSMDU00016373	Acinetobacter baumannii complex	OXA-23-like, OXA-51-like	SRR21883609	https://www.ncbi.nlm.nih.gov/sra/?term=SRR21883609	PRJNA857528	https://www.ncbi.nlm.nih.gov/bioproject/?term=PRJNA857528
AUSMDU00006357	Acinetobacter calcoaceticus-baumanii complex	OXA-23-like, OXA-51-like	SRR21883608	https://www.ncbi.nlm.nih.gov/sra/?term=SRR21883608	PRJNA857528	https://www.ncbi.nlm.nih.gov/bioproject/?term=PRJNA857528
AUSMDU00006360	Acinetobacter calcoaceticus-baumanii complex	OXA-23-like, OXA-51-like	SRR21883607	https://www.ncbi.nlm.nih.gov/sra/?term=SRR21883607	PRJNA857528	https://www.ncbi.nlm.nih.gov/bioproject/?term=PRJNA857528
AUSMDU00007224	Acinetobacter haemolyticus	No ESBL or carbapenemase detected	SRR21883606	https://www.ncbi.nlm.nih.gov/sra/?term=SRR21883606	PRJNA857528	https://www.ncbi.nlm.nih.gov/bioproject/?term=PRJNA857528
AUSMDU00022052	Acinetobacter nosocomialis	IMP, OXA-58-like	SRR21883605	https://www.ncbi.nlm.nih.gov/sra/?term=SRR21883605	PRJNA857528	https://www.ncbi.nlm.nih.gov/bioproject/?term=PRJNA857528
AUSMDU00019762	Acinetobacter pittii	NDM, OXA-58-like	SRR21883604	https://www.ncbi.nlm.nih.gov/sra/?term=SRR21883604	PRJNA857528	https://www.ncbi.nlm.nih.gov/bioproject/?term=PRJNA857528
AUSMDU00023503	Acinetobacter ursingii	IMP, OXA-58-like	SRR21883603	https://www.ncbi.nlm.nih.gov/sra/?term=SRR21883603	PRJNA857528	https://www.ncbi.nlm.nih.gov/bioproject/?term=PRJNA857528
AUSMDU00025414	Acinetobacter ursingii	IMP, OXA-58-like	SRR21883602	https://www.ncbi.nlm.nih.gov/sra/?term=SRR21883602	PRJNA857528	https://www.ncbi.nlm.nih.gov/bioproject/?term=PRJNA857528
AUSMDU00018671	Aeromonas species (punctata/caviae)	NDM	SRR21962126	https://www.ncbi.nlm.nih.gov/sra/?term=SRR21962126	PRJNA870170	https://www.ncbi.nlm.nih.gov/bioproject/?term=PRJNA870170
AUSMDU00005913	Citrobacter braakii	CMY	SRR21962115	https://www.ncbi.nlm.nih.gov/sra/?term=SRR21962115	PRJNA870170	https://www.ncbi.nlm.nih.gov/bioproject/?term=PRJNA870170
AUSMDU00026950	Citrobacter braakii	NDM, CMY	SRR9734699	https://www.ncbi.nlm.nih.gov/sra/?term=SRR9734699	PRJNA870170	https://www.ncbi.nlm.nih.gov/bioproject/?term=PRJNA870170
AUSMDU00018673	Citrobacter braakii	KPC, CMY, CTX-M group 1	SRR21962104	https://www.ncbi.nlm.nih.gov/sra/?term=SRR21962104	PRJNA870170	https://www.ncbi.nlm.nih.gov/bioproject/?term=PRJNA870170
AUSMDU00006017	Citrobacter freundii	IMP, CMY	SRR21962093	https://www.ncbi.nlm.nih.gov/sra/?term=SRR21962093	PRJNA870170	https://www.ncbi.nlm.nih.gov/bioproject/?term=PRJNA870170
AUSMDU00006383	Citrobacter freundii	NDM, CMY	SRR21962082	https://www.ncbi.nlm.nih.gov/sra/?term=SRR21962082	PRJNA870170	https://www.ncbi.nlm.nih.gov/bioproject/?term=PRJNA870170
AUSMDU00008606	Citrobacter freundii	CMY	SRR21962071	https://www.ncbi.nlm.nih.gov/sra/?term=SRR21962071	PRJNA870170	https://www.ncbi.nlm.nih.gov/bioproject/?term=PRJNA870170
AUSMDU00008743	Citrobacter freundii	NDM, CMY	SRR21962060	https://www.ncbi.nlm.nih.gov/sra/?term=SRR21962060	PRJNA870170	https://www.ncbi.nlm.nih.gov/bioproject/?term=PRJNA870170
AUSMDU00009508	Citrobacter freundii	IMP, CMY, CTX-M group 1	SRR21962049	https://www.ncbi.nlm.nih.gov/sra/?term=SRR21962049	PRJNA870170	https://www.ncbi.nlm.nih.gov/bioproject/?term=PRJNA870170
AUSMDU00009917	Citrobacter freundii	IMP, CMY	SRR21962039	https://www.ncbi.nlm.nih.gov/sra/?term=SRR21962039	PRJNA870170	https://www.ncbi.nlm.nih.gov/bioproject/?term=PRJNA870170
AUSMDU00010585	Citrobacter freundii	IMP, CMY	SRR21962125	https://www.ncbi.nlm.nih.gov/sra/?term=SRR21962125	PRJNA870170	https://www.ncbi.nlm.nih.gov/bioproject/?term=PRJNA870170
AUSMDU00011217	Citrobacter freundii	IMP, CMY	SRR21962124	https://www.ncbi.nlm.nih.gov/sra/?term=SRR21962124	PRJNA870170	https://www.ncbi.nlm.nih.gov/bioproject/?term=PRJNA870170
AUSMDU00048775	Citrobacter freundii	IMP, CMY	SRR21962123	https://www.ncbi.nlm.nih.gov/sra/?term=SRR21962123	PRJNA870170	https://www.ncbi.nlm.nih.gov/bioproject/?term=PRJNA870170
AUSMDU00021953	Citrobacter freundii	IMP, CMY	SRR21962122	https://www.ncbi.nlm.nih.gov/sra/?term=SRR21962122	PRJNA870170	https://www.ncbi.nlm.nih.gov/bioproject/?term=PRJNA870170
AUSMDU00016647	Citrobacter freundii complex	IMP, CMY	SRR21962121	https://www.ncbi.nlm.nih.gov/sra/?term=SRR21962121	PRJNA870170	https://www.ncbi.nlm.nih.gov/bioproject/?term=PRJNA870170
AUSMDU00022868	Citrobacter freundii complex	IMP, CMY	SRR21962120	https://www.ncbi.nlm.nih.gov/sra/?term=SRR21962120	PRJNA870170	https://www.ncbi.nlm.nih.gov/bioproject/?term=PRJNA870170
AUSMDU00018147	Citrobacter koseri	NDM	SRR21962119	https://www.ncbi.nlm.nih.gov/sra/?term=SRR21962119	PRJNA870170	https://www.ncbi.nlm.nih.gov/bioproject/?term=PRJNA870170
AUSMDU00019751	Citrobacter species	NDM	SRR21962118	https://www.ncbi.nlm.nih.gov/sra/?term=SRR21962118	PRJNA870170	https://www.ncbi.nlm.nih.gov/bioproject/?term=PRJNA870170
AUSMDU00006021	Citrobacter werkmanii	IMP, CMY	SRR21962117	https://www.ncbi.nlm.nih.gov/sra/?term=SRR21962117	PRJNA870170	https://www.ncbi.nlm.nih.gov/bioproject/?term=PRJNA870170
AUSMDU00013641	Citrobacter werkmanii	OXA-48-like, CTX-M group 9	SRR21962116	https://www.ncbi.nlm.nih.gov/sra/?term=SRR21962116	PRJNA870170	https://www.ncbi.nlm.nih.gov/bioproject/?term=PRJNA870170
AUSMDU00071109	Enterobacter aerogenes	No ESBL or carbapenemase detected	SRR21866221	https://www.ncbi.nlm.nih.gov/sra/?term=SRR21866221	PRJNA857525	https://www.ncbi.nlm.nih.gov/bioproject/?term=PRJNA857525
AUSMDU00005982	Enterobacter aerogenes	No ESBL or carbapenemase detected	SRR21866220	https://www.ncbi.nlm.nih.gov/sra/?term=SRR21866220	PRJNA857525	https://www.ncbi.nlm.nih.gov/bioproject/?term=PRJNA857525
AUSMDU00005985	Enterobacter aerogenes	No ESBL or carbapenemase detected	SRR21866173	https://www.ncbi.nlm.nih.gov/sra/?term=SRR21866173	PRJNA857525	https://www.ncbi.nlm.nih.gov/bioproject/?term=PRJNA857525
AUSMDU00005988	Enterobacter aerogenes	No ESBL or carbapenemase detected	SRR21866030	https://www.ncbi.nlm.nih.gov/sra/?term=SRR21866030	PRJNA857525	https://www.ncbi.nlm.nih.gov/bioproject/?term=PRJNA857525
AUSMDU00005999	Enterobacter aerogenes	No ESBL or carbapenemase detected	SRR21865987	https://www.ncbi.nlm.nih.gov/sra/?term=SRR21865987	PRJNA857525	https://www.ncbi.nlm.nih.gov/bioproject/?term=PRJNA857525
AUSMDU00006593	Enterobacter aerogenes	No ESBL or carbapenemase detected	SRR21865976	https://www.ncbi.nlm.nih.gov/sra/?term=SRR21865976	PRJNA857525	https://www.ncbi.nlm.nih.gov/bioproject/?term=PRJNA857525
AUSMDU00006680	Enterobacter aerogenes	No ESBL or carbapenemase detected	SRR21865965	https://www.ncbi.nlm.nih.gov/sra/?term=SRR21865965	PRJNA857525	https://www.ncbi.nlm.nih.gov/bioproject/?term=PRJNA857525
AUSMDU00006766	Enterobacter aerogenes	No ESBL or carbapenemase detected	SRR21866018	https://www.ncbi.nlm.nih.gov/sra/?term=SRR21866018	PRJNA857525	https://www.ncbi.nlm.nih.gov/bioproject/?term=PRJNA857525
AUSMDU00006767	Enterobacter aerogenes	No ESBL or carbapenemase detected	SRR21866007	https://www.ncbi.nlm.nih.gov/sra/?term=SRR21866007	PRJNA857525	https://www.ncbi.nlm.nih.gov/bioproject/?term=PRJNA857525
AUSMDU00007193	Enterobacter aerogenes	No ESBL or carbapenemase detected	SRR21865996	https://www.ncbi.nlm.nih.gov/sra/?term=SRR21865996	PRJNA857525	https://www.ncbi.nlm.nih.gov/bioproject/?term=PRJNA857525
AUSMDU00007231	Enterobacter aerogenes	No ESBL or carbapenemase detected	SRR21866219	https://www.ncbi.nlm.nih.gov/sra/?term=SRR21866219	PRJNA857525	https://www.ncbi.nlm.nih.gov/bioproject/?term=PRJNA857525
AUSMDU00007235	Enterobacter aerogenes	No ESBL or carbapenemase detected	SRR21866208	https://www.ncbi.nlm.nih.gov/sra/?term=SRR21866208	PRJNA857525	https://www.ncbi.nlm.nih.gov/bioproject/?term=PRJNA857525
AUSMDU00007277	Enterobacter aerogenes	No ESBL or carbapenemase detected	SRR21866197	https://www.ncbi.nlm.nih.gov/sra/?term=SRR21866197	PRJNA857525	https://www.ncbi.nlm.nih.gov/bioproject/?term=PRJNA857525
AUSMDU00007278	Enterobacter aerogenes	No ESBL or carbapenemase detected	SRR21866186	https://www.ncbi.nlm.nih.gov/sra/?term=SRR21866186	PRJNA857525	https://www.ncbi.nlm.nih.gov/bioproject/?term=PRJNA857525
AUSMDU00007307	Enterobacter aerogenes	No ESBL or carbapenemase detected	SRR21866139	https://www.ncbi.nlm.nih.gov/sra/?term=SRR21866139	PRJNA857525	https://www.ncbi.nlm.nih.gov/bioproject/?term=PRJNA857525
AUSMDU00007376	Enterobacter aerogenes	No ESBL or carbapenemase detected	SRR21866128	https://www.ncbi.nlm.nih.gov/sra/?term=SRR21866128	PRJNA857525	https://www.ncbi.nlm.nih.gov/bioproject/?term=PRJNA857525
AUSMDU00007572	Enterobacter aerogenes	No ESBL or carbapenemase detected	SRR21866085	https://www.ncbi.nlm.nih.gov/sra/?term=SRR21866085	PRJNA857525	https://www.ncbi.nlm.nih.gov/bioproject/?term=PRJNA857525
AUSMDU00007575	Enterobacter aerogenes	No ESBL or carbapenemase detected	SRR21866074	https://www.ncbi.nlm.nih.gov/sra/?term=SRR21866074	PRJNA857525	https://www.ncbi.nlm.nih.gov/bioproject/?term=PRJNA857525
AUSMDU00007576	Enterobacter aerogenes	No ESBL or carbapenemase detected	SRR21866063	https://www.ncbi.nlm.nih.gov/sra/?term=SRR21866063	PRJNA857525	https://www.ncbi.nlm.nih.gov/bioproject/?term=PRJNA857525
AUSMDU00007526	Enterobacter aerogenes	CTX-M group 1	SRR21866184	https://www.ncbi.nlm.nih.gov/sra/?term=SRR21866184	PRJNA857525	https://www.ncbi.nlm.nih.gov/bioproject/?term=PRJNA857525
AUSMDU00008548	Enterobacter aerogenes	No ESBL or carbapenemase detected	SRR21866172	https://www.ncbi.nlm.nih.gov/sra/?term=SRR21866172	PRJNA857525	https://www.ncbi.nlm.nih.gov/bioproject/?term=PRJNA857525
AUSMDU00008657	Enterobacter aerogenes	No ESBL or carbapenemase detected	SRR21866161	https://www.ncbi.nlm.nih.gov/sra/?term=SRR21866161	PRJNA857525	https://www.ncbi.nlm.nih.gov/bioproject/?term=PRJNA857525
AUSMDU00010466	Enterobacter aerogenes	CTX-M group 1	SRR21866114	https://www.ncbi.nlm.nih.gov/sra/?term=SRR21866114	PRJNA857525	https://www.ncbi.nlm.nih.gov/bioproject/?term=PRJNA857525
AUSMDU00010525	Enterobacter aerogenes	No ESBL or carbapenemase detected	SRR21866103	https://www.ncbi.nlm.nih.gov/sra/?term=SRR21866103	PRJNA857525	https://www.ncbi.nlm.nih.gov/bioproject/?term=PRJNA857525
AUSMDU00010719	Enterobacter aerogenes	No ESBL or carbapenemase detected	SRR21866092	https://www.ncbi.nlm.nih.gov/sra/?term=SRR21866092	PRJNA857525	https://www.ncbi.nlm.nih.gov/bioproject/?term=PRJNA857525
AUSMDU00010725	Enterobacter aerogenes	No ESBL or carbapenemase detected	SRR21866049	https://www.ncbi.nlm.nih.gov/sra/?term=SRR21866049	PRJNA857525	https://www.ncbi.nlm.nih.gov/bioproject/?term=PRJNA857525
AUSMDU00011716	Enterobacter aerogenes	No ESBL or carbapenemase detected	SRR21866038	https://www.ncbi.nlm.nih.gov/sra/?term=SRR21866038	PRJNA857525	https://www.ncbi.nlm.nih.gov/bioproject/?term=PRJNA857525
AUSMDU00012943	Enterobacter aerogenes	No ESBL or carbapenemase detected	SRR21866033	https://www.ncbi.nlm.nih.gov/sra/?term=SRR21866033	PRJNA857525	https://www.ncbi.nlm.nih.gov/bioproject/?term=PRJNA857525
AUSMDU00013305	Enterobacter aerogenes	No ESBL or carbapenemase detected	SRR21866032	https://www.ncbi.nlm.nih.gov/sra/?term=SRR21866032	PRJNA857525	https://www.ncbi.nlm.nih.gov/bioproject/?term=PRJNA857525
AUSMDU00014723	Enterobacter aerogenes	No ESBL or carbapenemase detected	SRR21866031	https://www.ncbi.nlm.nih.gov/sra/?term=SRR21866031	PRJNA857525	https://www.ncbi.nlm.nih.gov/bioproject/?term=PRJNA857525
AUSMDU00016372	Enterobacter aerogenes	OXA-48-like	SRR21866029	https://www.ncbi.nlm.nih.gov/sra/?term=SRR21866029	PRJNA857525	https://www.ncbi.nlm.nih.gov/bioproject/?term=PRJNA857525
AUSMDU00009645	Enterobacter cancerogenus	CTX-M group 9	SRR21866028	https://www.ncbi.nlm.nih.gov/sra/?term=SRR21866028	PRJNA857525	https://www.ncbi.nlm.nih.gov/bioproject/?term=PRJNA857525
AUSMDU00005972	Enterobacter cloacae	No ESBL or carbapenemase detected	SRR21866027	https://www.ncbi.nlm.nih.gov/sra/?term=SRR21866027	PRJNA857525	https://www.ncbi.nlm.nih.gov/bioproject/?term=PRJNA857525
AUSMDU00006341	Enterobacter cloacae	No ESBL or carbapenemase detected	SRR21866026	https://www.ncbi.nlm.nih.gov/sra/?term=SRR21866026	PRJNA857525	https://www.ncbi.nlm.nih.gov/bioproject/?term=PRJNA857525
AUSMDU00006459	Enterobacter cloacae	No ESBL or carbapenemase detected	SRR21866025	https://www.ncbi.nlm.nih.gov/sra/?term=SRR21866025	PRJNA857525	https://www.ncbi.nlm.nih.gov/bioproject/?term=PRJNA857525
AUSMDU00006462	Enterobacter cloacae	No ESBL or carbapenemase detected	SRR21866024	https://www.ncbi.nlm.nih.gov/sra/?term=SRR21866024	PRJNA857525	https://www.ncbi.nlm.nih.gov/bioproject/?term=PRJNA857525
AUSMDU00006762	Enterobacter cloacae	No ESBL or carbapenemase detected	SRR21866023	https://www.ncbi.nlm.nih.gov/sra/?term=SRR21866023	PRJNA857525	https://www.ncbi.nlm.nih.gov/bioproject/?term=PRJNA857525
AUSMDU00007190	Enterobacter cloacae	No ESBL or carbapenemase detected	SRR21866022	https://www.ncbi.nlm.nih.gov/sra/?term=SRR21866022	PRJNA857525	https://www.ncbi.nlm.nih.gov/bioproject/?term=PRJNA857525
AUSMDU00007196	Enterobacter cloacae	IMP	SRR21865989	https://www.ncbi.nlm.nih.gov/sra/?term=SRR21865989	PRJNA857525	https://www.ncbi.nlm.nih.gov/bioproject/?term=PRJNA857525
AUSMDU00007227	Enterobacter cloacae	No ESBL or carbapenemase detected	SRR21865988	https://www.ncbi.nlm.nih.gov/sra/?term=SRR21865988	PRJNA857525	https://www.ncbi.nlm.nih.gov/bioproject/?term=PRJNA857525
AUSMDU00007236	Enterobacter cloacae	No ESBL or carbapenemase detected	SRR21865986	https://www.ncbi.nlm.nih.gov/sra/?term=SRR21865986	PRJNA857525	https://www.ncbi.nlm.nih.gov/bioproject/?term=PRJNA857525
AUSMDU00007284	Enterobacter cloacae	IMP, CTX-M group 9	SRR21865985	https://www.ncbi.nlm.nih.gov/sra/?term=SRR21865985	PRJNA857525	https://www.ncbi.nlm.nih.gov/bioproject/?term=PRJNA857525
AUSMDU00007285	Enterobacter cloacae	No ESBL or carbapenemase detected	SRR21865984	https://www.ncbi.nlm.nih.gov/sra/?term=SRR21865984	PRJNA857525	https://www.ncbi.nlm.nih.gov/bioproject/?term=PRJNA857525
AUSMDU00071115	Enterobacter cloacae	CTX-M group 9	SRR21865983	https://www.ncbi.nlm.nih.gov/sra/?term=SRR21865983	PRJNA857525	https://www.ncbi.nlm.nih.gov/bioproject/?term=PRJNA857525
AUSMDU00007308	Enterobacter cloacae	CTX-M group 9	SRR21865982	https://www.ncbi.nlm.nih.gov/sra/?term=SRR21865982	PRJNA857525	https://www.ncbi.nlm.nih.gov/bioproject/?term=PRJNA857525
AUSMDU00007383	Enterobacter cloacae	No ESBL or carbapenemase detected	SRR21865981	https://www.ncbi.nlm.nih.gov/sra/?term=SRR21865981	PRJNA857525	https://www.ncbi.nlm.nih.gov/bioproject/?term=PRJNA857525
AUSMDU00071125	Enterobacter cloacae	No ESBL or carbapenemase detected	SRR21865980	https://www.ncbi.nlm.nih.gov/sra/?term=SRR21865980	PRJNA857525	https://www.ncbi.nlm.nih.gov/bioproject/?term=PRJNA857525
AUSMDU00008217	Enterobacter cloacae	IMP	SRR21865979	https://www.ncbi.nlm.nih.gov/sra/?term=SRR21865979	PRJNA857525	https://www.ncbi.nlm.nih.gov/bioproject/?term=PRJNA857525
AUSMDU00008682	Enterobacter cloacae	No ESBL or carbapenemase detected	SRR21865978	https://www.ncbi.nlm.nih.gov/sra/?term=SRR21865978	PRJNA857525	https://www.ncbi.nlm.nih.gov/bioproject/?term=PRJNA857525
AUSMDU00008951	Enterobacter cloacae	IMP, CTX-M group 9	SRR21865977	https://www.ncbi.nlm.nih.gov/sra/?term=SRR21865977	PRJNA857525	https://www.ncbi.nlm.nih.gov/bioproject/?term=PRJNA857525
AUSMDU00025951	Enterobacter cloacae	IMP	SRR21865975	https://www.ncbi.nlm.nih.gov/sra/?term=SRR21865975	PRJNA857525	https://www.ncbi.nlm.nih.gov/bioproject/?term=PRJNA857525
AUSMDU00005969	Enterobacter cloacae complex	No ESBL or carbapenemase detected	SRR21865974	https://www.ncbi.nlm.nih.gov/sra/?term=SRR21865974	PRJNA857525	https://www.ncbi.nlm.nih.gov/bioproject/?term=PRJNA857525
AUSMDU00005915	Enterobacter cloacae complex	CTX-M group 9	SRR21865973	https://www.ncbi.nlm.nih.gov/sra/?term=SRR21865973	PRJNA857525	https://www.ncbi.nlm.nih.gov/bioproject/?term=PRJNA857525
AUSMDU00005920	Enterobacter cloacae complex	CTX-M group 9	SRR21865972	https://www.ncbi.nlm.nih.gov/sra/?term=SRR21865972	PRJNA857525	https://www.ncbi.nlm.nih.gov/bioproject/?term=PRJNA857525
AUSMDU00005960	Enterobacter cloacae complex	No ESBL or carbapenemase detected	SRR21865971	https://www.ncbi.nlm.nih.gov/sra/?term=SRR21865971	PRJNA857525	https://www.ncbi.nlm.nih.gov/bioproject/?term=PRJNA857525
AUSMDU00005962	Enterobacter cloacae complex	No ESBL or carbapenemase detected	SRR21865970	https://www.ncbi.nlm.nih.gov/sra/?term=SRR21865970	PRJNA857525	https://www.ncbi.nlm.nih.gov/bioproject/?term=PRJNA857525
AUSMDU00005964	Enterobacter cloacae complex	No ESBL or carbapenemase detected	SRR21865969	https://www.ncbi.nlm.nih.gov/sra/?term=SRR21865969	PRJNA857525	https://www.ncbi.nlm.nih.gov/bioproject/?term=PRJNA857525
AUSMDU00071111	Enterobacter cloacae complex	No ESBL or carbapenemase detected	SRR21865968	https://www.ncbi.nlm.nih.gov/sra/?term=SRR21865968	PRJNA857525	https://www.ncbi.nlm.nih.gov/bioproject/?term=PRJNA857525
AUSMDU00071112	Enterobacter cloacae complex	No ESBL or carbapenemase detected	SRR21865967	https://www.ncbi.nlm.nih.gov/sra/?term=SRR21865967	PRJNA857525	https://www.ncbi.nlm.nih.gov/bioproject/?term=PRJNA857525
AUSMDU00005995	Enterobacter cloacae complex	No ESBL or carbapenemase detected	SRR21865966	https://www.ncbi.nlm.nih.gov/sra/?term=SRR21865966	PRJNA857525	https://www.ncbi.nlm.nih.gov/bioproject/?term=PRJNA857525
AUSMDU00005996	Enterobacter cloacae complex	No ESBL or carbapenemase detected	SRR21865964	https://www.ncbi.nlm.nih.gov/sra/?term=SRR21865964	PRJNA857525	https://www.ncbi.nlm.nih.gov/bioproject/?term=PRJNA857525
AUSMDU00005998	Enterobacter cloacae complex	No ESBL or carbapenemase detected	SRR22523051	https://www.ncbi.nlm.nih.gov/sra/?term=SRR22523051	PRJNA857525	https://www.ncbi.nlm.nih.gov/bioproject/?term=PRJNA857525
AUSMDU00006013	Enterobacter cloacae complex	CTX-M group 9	SRR21865963	https://www.ncbi.nlm.nih.gov/sra/?term=SRR21865963	PRJNA857525	https://www.ncbi.nlm.nih.gov/bioproject/?term=PRJNA857525
AUSMDU00006338	Enterobacter cloacae complex	No ESBL or carbapenemase detected	SRR21865962	https://www.ncbi.nlm.nih.gov/sra/?term=SRR21865962	PRJNA857525	https://www.ncbi.nlm.nih.gov/bioproject/?term=PRJNA857525
AUSMDU00006340	Enterobacter cloacae complex	No ESBL or carbapenemase detected	SRR21865961	https://www.ncbi.nlm.nih.gov/sra/?term=SRR21865961	PRJNA857525	https://www.ncbi.nlm.nih.gov/bioproject/?term=PRJNA857525
AUSMDU00006359	Enterobacter cloacae complex	No ESBL or carbapenemase detected	SRR21865960	https://www.ncbi.nlm.nih.gov/sra/?term=SRR21865960	PRJNA857525	https://www.ncbi.nlm.nih.gov/bioproject/?term=PRJNA857525
AUSMDU00006379	Enterobacter cloacae complex	No ESBL or carbapenemase detected	SRR21865959	https://www.ncbi.nlm.nih.gov/sra/?term=SRR21865959	PRJNA857525	https://www.ncbi.nlm.nih.gov/bioproject/?term=PRJNA857525
AUSMDU00006372	Enterobacter cloacae complex	No ESBL or carbapenemase detected	SRR21865958	https://www.ncbi.nlm.nih.gov/sra/?term=SRR21865958	PRJNA857525	https://www.ncbi.nlm.nih.gov/bioproject/?term=PRJNA857525
AUSMDU00006443	Enterobacter cloacae complex	No ESBL or carbapenemase detected	SRR21866021	https://www.ncbi.nlm.nih.gov/sra/?term=SRR21866021	PRJNA857525	https://www.ncbi.nlm.nih.gov/bioproject/?term=PRJNA857525
AUSMDU00006453	Enterobacter cloacae complex	No ESBL or carbapenemase detected	SRR21866020	https://www.ncbi.nlm.nih.gov/sra/?term=SRR21866020	PRJNA857525	https://www.ncbi.nlm.nih.gov/bioproject/?term=PRJNA857525
AUSMDU00006465	Enterobacter cloacae complex	IMP, CTX-M group 9	SRR21866019	https://www.ncbi.nlm.nih.gov/sra/?term=SRR21866019	PRJNA857525	https://www.ncbi.nlm.nih.gov/bioproject/?term=PRJNA857525
AUSMDU00006468	Enterobacter cloacae complex	IMP	SRR21866017	https://www.ncbi.nlm.nih.gov/sra/?term=SRR21866017	PRJNA857525	https://www.ncbi.nlm.nih.gov/bioproject/?term=PRJNA857525
AUSMDU00006527	Enterobacter cloacae complex	IMP, CTX-M group 9	SRR21866016	https://www.ncbi.nlm.nih.gov/sra/?term=SRR21866016	PRJNA857525	https://www.ncbi.nlm.nih.gov/bioproject/?term=PRJNA857525
AUSMDU00006567	Enterobacter cloacae complex	No ESBL or carbapenemase detected	SRR21866015	https://www.ncbi.nlm.nih.gov/sra/?term=SRR21866015	PRJNA857525	https://www.ncbi.nlm.nih.gov/bioproject/?term=PRJNA857525
AUSMDU00006568	Enterobacter cloacae complex	No ESBL or carbapenemase detected	SRR21866014	https://www.ncbi.nlm.nih.gov/sra/?term=SRR21866014	PRJNA857525	https://www.ncbi.nlm.nih.gov/bioproject/?term=PRJNA857525
AUSMDU00006572	Enterobacter cloacae complex	IMP, CTX-M group 9	SRR21866013	https://www.ncbi.nlm.nih.gov/sra/?term=SRR21866013	PRJNA857525	https://www.ncbi.nlm.nih.gov/bioproject/?term=PRJNA857525
AUSMDU00006573	Enterobacter cloacae complex	No ESBL or carbapenemase detected	SRR21866012	https://www.ncbi.nlm.nih.gov/sra/?term=SRR21866012	PRJNA857525	https://www.ncbi.nlm.nih.gov/bioproject/?term=PRJNA857525
AUSMDU00006574	Enterobacter cloacae complex	NDM	SRR21866011	https://www.ncbi.nlm.nih.gov/sra/?term=SRR21866011	PRJNA857525	https://www.ncbi.nlm.nih.gov/bioproject/?term=PRJNA857525
AUSMDU00006639	Enterobacter cloacae complex	No ESBL or carbapenemase detected	SRR21866010	https://www.ncbi.nlm.nih.gov/sra/?term=SRR21866010	PRJNA857525	https://www.ncbi.nlm.nih.gov/bioproject/?term=PRJNA857525
AUSMDU00006654	Enterobacter cloacae complex	IMP	SRR21866009	https://www.ncbi.nlm.nih.gov/sra/?term=SRR21866009	PRJNA857525	https://www.ncbi.nlm.nih.gov/bioproject/?term=PRJNA857525
AUSMDU00006640	Enterobacter cloacae complex	No ESBL or carbapenemase detected	SRR21866008	https://www.ncbi.nlm.nih.gov/sra/?term=SRR21866008	PRJNA857525	https://www.ncbi.nlm.nih.gov/bioproject/?term=PRJNA857525
AUSMDU00006615	Enterobacter cloacae complex	No ESBL or carbapenemase detected	SRR21866006	https://www.ncbi.nlm.nih.gov/sra/?term=SRR21866006	PRJNA857525	https://www.ncbi.nlm.nih.gov/bioproject/?term=PRJNA857525
AUSMDU00006661	Enterobacter cloacae complex	No ESBL or carbapenemase detected	SRR21866005	https://www.ncbi.nlm.nih.gov/sra/?term=SRR21866005	PRJNA857525	https://www.ncbi.nlm.nih.gov/bioproject/?term=PRJNA857525
AUSMDU00006664	Enterobacter cloacae complex	No ESBL or carbapenemase detected	SRR21866004	https://www.ncbi.nlm.nih.gov/sra/?term=SRR21866004	PRJNA857525	https://www.ncbi.nlm.nih.gov/bioproject/?term=PRJNA857525
AUSMDU00006591	Enterobacter cloacae complex	IMP	SRR21866003	https://www.ncbi.nlm.nih.gov/sra/?term=SRR21866003	PRJNA857525	https://www.ncbi.nlm.nih.gov/bioproject/?term=PRJNA857525
AUSMDU00006666	Enterobacter cloacae complex	No ESBL or carbapenemase detected	SRR21866002	https://www.ncbi.nlm.nih.gov/sra/?term=SRR21866002	PRJNA857525	https://www.ncbi.nlm.nih.gov/bioproject/?term=PRJNA857525
AUSMDU00006677	Enterobacter cloacae complex	No ESBL or carbapenemase detected	SRR21866001	https://www.ncbi.nlm.nih.gov/sra/?term=SRR21866001	PRJNA857525	https://www.ncbi.nlm.nih.gov/bioproject/?term=PRJNA857525
AUSMDU00006695	Enterobacter cloacae complex	IMP	SRR21866000	https://www.ncbi.nlm.nih.gov/sra/?term=SRR21866000	PRJNA857525	https://www.ncbi.nlm.nih.gov/bioproject/?term=PRJNA857525
AUSMDU00006697	Enterobacter cloacae complex	No ESBL or carbapenemase detected	SRR21865999	https://www.ncbi.nlm.nih.gov/sra/?term=SRR21865999	PRJNA857525	https://www.ncbi.nlm.nih.gov/bioproject/?term=PRJNA857525
AUSMDU00006747	Enterobacter cloacae complex	No ESBL or carbapenemase detected	SRR21865998	https://www.ncbi.nlm.nih.gov/sra/?term=SRR21865998	PRJNA857525	https://www.ncbi.nlm.nih.gov/bioproject/?term=PRJNA857525
AUSMDU00007198	Enterobacter cloacae complex	No ESBL or carbapenemase detected	SRR21865997	https://www.ncbi.nlm.nih.gov/sra/?term=SRR21865997	PRJNA857525	https://www.ncbi.nlm.nih.gov/bioproject/?term=PRJNA857525
AUSMDU00007242	Enterobacter cloacae complex	IMP	SRR21865995	https://www.ncbi.nlm.nih.gov/sra/?term=SRR21865995	PRJNA857525	https://www.ncbi.nlm.nih.gov/bioproject/?term=PRJNA857525
AUSMDU00007243	Enterobacter cloacae complex	IMP	SRR21865994	https://www.ncbi.nlm.nih.gov/sra/?term=SRR21865994	PRJNA857525	https://www.ncbi.nlm.nih.gov/bioproject/?term=PRJNA857525
AUSMDU00007287	Enterobacter cloacae complex	IMI	SRR21865993	https://www.ncbi.nlm.nih.gov/sra/?term=SRR21865993	PRJNA857525	https://www.ncbi.nlm.nih.gov/bioproject/?term=PRJNA857525
AUSMDU00007288	Enterobacter cloacae complex	IMI	SRR21865992	https://www.ncbi.nlm.nih.gov/sra/?term=SRR21865992	PRJNA857525	https://www.ncbi.nlm.nih.gov/bioproject/?term=PRJNA857525
AUSMDU00007352	Enterobacter cloacae complex	IMP	SRR21865991	https://www.ncbi.nlm.nih.gov/sra/?term=SRR21865991	PRJNA857525	https://www.ncbi.nlm.nih.gov/bioproject/?term=PRJNA857525
AUSMDU00007377	Enterobacter cloacae complex	IMP	SRR21865990	https://www.ncbi.nlm.nih.gov/sra/?term=SRR21865990	PRJNA857525	https://www.ncbi.nlm.nih.gov/bioproject/?term=PRJNA857525
AUSMDU00007423	Enterobacter cloacae complex	No ESBL or carbapenemase detected	SRR21866153	https://www.ncbi.nlm.nih.gov/sra/?term=SRR21866153	PRJNA857525	https://www.ncbi.nlm.nih.gov/bioproject/?term=PRJNA857525
AUSMDU00007476	Enterobacter cloacae complex	No ESBL or carbapenemase detected	SRR21866152	https://www.ncbi.nlm.nih.gov/sra/?term=SRR21866152	PRJNA857525	https://www.ncbi.nlm.nih.gov/bioproject/?term=PRJNA857525
AUSMDU00007490	Enterobacter cloacae complex	IMP, CTX-M group 9	SRR21866151	https://www.ncbi.nlm.nih.gov/sra/?term=SRR21866151	PRJNA857525	https://www.ncbi.nlm.nih.gov/bioproject/?term=PRJNA857525
AUSMDU00007581	Enterobacter cloacae complex	No ESBL or carbapenemase detected	SRR21866150	https://www.ncbi.nlm.nih.gov/sra/?term=SRR21866150	PRJNA857525	https://www.ncbi.nlm.nih.gov/bioproject/?term=PRJNA857525
AUSMDU00007492	Enterobacter cloacae complex	No ESBL or carbapenemase detected	SRR21866218	https://www.ncbi.nlm.nih.gov/sra/?term=SRR21866218	PRJNA857525	https://www.ncbi.nlm.nih.gov/bioproject/?term=PRJNA857525
AUSMDU00007495	Enterobacter cloacae complex	IMP, CTX-M group 9	SRR21866217	https://www.ncbi.nlm.nih.gov/sra/?term=SRR21866217	PRJNA857525	https://www.ncbi.nlm.nih.gov/bioproject/?term=PRJNA857525
AUSMDU00008009	Enterobacter cloacae complex	No ESBL or carbapenemase detected	SRR21866216	https://www.ncbi.nlm.nih.gov/sra/?term=SRR21866216	PRJNA857525	https://www.ncbi.nlm.nih.gov/bioproject/?term=PRJNA857525
AUSMDU00048771	Enterobacter cloacae complex	IMP	SRR21866215	https://www.ncbi.nlm.nih.gov/sra/?term=SRR21866215	PRJNA857525	https://www.ncbi.nlm.nih.gov/bioproject/?term=PRJNA857525
AUSMDU00007873	Enterobacter cloacae complex	No ESBL or carbapenemase detected	SRR21866214	https://www.ncbi.nlm.nih.gov/sra/?term=SRR21866214	PRJNA857525	https://www.ncbi.nlm.nih.gov/bioproject/?term=PRJNA857525
AUSMDU00007874	Enterobacter cloacae complex	IMP, CTX-M group 9	SRR21866213	https://www.ncbi.nlm.nih.gov/sra/?term=SRR21866213	PRJNA857525	https://www.ncbi.nlm.nih.gov/bioproject/?term=PRJNA857525
AUSMDU00007876	Enterobacter cloacae complex	No ESBL or carbapenemase detected	SRR21866212	https://www.ncbi.nlm.nih.gov/sra/?term=SRR21866212	PRJNA857525	https://www.ncbi.nlm.nih.gov/bioproject/?term=PRJNA857525
AUSMDU00007973	Enterobacter cloacae complex	CTX-M group 9	SRR21866211	https://www.ncbi.nlm.nih.gov/sra/?term=SRR21866211	PRJNA857525	https://www.ncbi.nlm.nih.gov/bioproject/?term=PRJNA857525
AUSMDU00007974	Enterobacter cloacae complex	No ESBL or carbapenemase detected	SRR21866210	https://www.ncbi.nlm.nih.gov/sra/?term=SRR21866210	PRJNA857525	https://www.ncbi.nlm.nih.gov/bioproject/?term=PRJNA857525
AUSMDU00071121	Enterobacter cloacae complex	No ESBL or carbapenemase detected	SRR21866209	https://www.ncbi.nlm.nih.gov/sra/?term=SRR21866209	PRJNA857525	https://www.ncbi.nlm.nih.gov/bioproject/?term=PRJNA857525
AUSMDU00071124	Enterobacter cloacae complex	No ESBL or carbapenemase detected	SRR21866207	https://www.ncbi.nlm.nih.gov/sra/?term=SRR21866207	PRJNA857525	https://www.ncbi.nlm.nih.gov/bioproject/?term=PRJNA857525
AUSMDU00048772	Enterobacter cloacae complex	IMP	SRR21866206	https://www.ncbi.nlm.nih.gov/sra/?term=SRR21866206	PRJNA857525	https://www.ncbi.nlm.nih.gov/bioproject/?term=PRJNA857525
AUSMDU00008547	Enterobacter cloacae complex	No ESBL or carbapenemase detected	SRR21866205	https://www.ncbi.nlm.nih.gov/sra/?term=SRR21866205	PRJNA857525	https://www.ncbi.nlm.nih.gov/bioproject/?term=PRJNA857525
AUSMDU00008214	Enterobacter cloacae complex	No ESBL or carbapenemase detected	SRR21866204	https://www.ncbi.nlm.nih.gov/sra/?term=SRR21866204	PRJNA857525	https://www.ncbi.nlm.nih.gov/bioproject/?term=PRJNA857525
AUSMDU00008550	Enterobacter cloacae complex	No ESBL or carbapenemase detected	SRR21866203	https://www.ncbi.nlm.nih.gov/sra/?term=SRR21866203	PRJNA857525	https://www.ncbi.nlm.nih.gov/bioproject/?term=PRJNA857525
AUSMDU00008552	Enterobacter cloacae complex	CTX-M group 9	SRR21866202	https://www.ncbi.nlm.nih.gov/sra/?term=SRR21866202	PRJNA857525	https://www.ncbi.nlm.nih.gov/bioproject/?term=PRJNA857525
AUSMDU00008653	Enterobacter cloacae complex	IMP	SRR21866201	https://www.ncbi.nlm.nih.gov/sra/?term=SRR21866201	PRJNA857525	https://www.ncbi.nlm.nih.gov/bioproject/?term=PRJNA857525
AUSMDU00008661	Enterobacter cloacae complex	No ESBL or carbapenemase detected	SRR21866200	https://www.ncbi.nlm.nih.gov/sra/?term=SRR21866200	PRJNA857525	https://www.ncbi.nlm.nih.gov/bioproject/?term=PRJNA857525
AUSMDU00008694	Enterobacter cloacae complex	IMP, CTX-M group 9	SRR21866199	https://www.ncbi.nlm.nih.gov/sra/?term=SRR21866199	PRJNA857525	https://www.ncbi.nlm.nih.gov/bioproject/?term=PRJNA857525
AUSMDU00008698	Enterobacter cloacae complex	CTX-M group 9	SRR21866198	https://www.ncbi.nlm.nih.gov/sra/?term=SRR21866198	PRJNA857525	https://www.ncbi.nlm.nih.gov/bioproject/?term=PRJNA857525
AUSMDU00008741	Enterobacter cloacae complex	IMP	SRR21866196	https://www.ncbi.nlm.nih.gov/sra/?term=SRR21866196	PRJNA857525	https://www.ncbi.nlm.nih.gov/bioproject/?term=PRJNA857525
AUSMDU00008748	Enterobacter cloacae complex	IMP, CTX-M group 1	SRR21866195	https://www.ncbi.nlm.nih.gov/sra/?term=SRR21866195	PRJNA857525	https://www.ncbi.nlm.nih.gov/bioproject/?term=PRJNA857525
AUSMDU00008952	Enterobacter cloacae complex	IMP	SRR21866194	https://www.ncbi.nlm.nih.gov/sra/?term=SRR21866194	PRJNA857525	https://www.ncbi.nlm.nih.gov/bioproject/?term=PRJNA857525
AUSMDU00008967	Enterobacter cloacae complex	IMP, CTX-M group 1	SRR21866193	https://www.ncbi.nlm.nih.gov/sra/?term=SRR21866193	PRJNA857525	https://www.ncbi.nlm.nih.gov/bioproject/?term=PRJNA857525
AUSMDU00009012	Enterobacter cloacae complex	NDM, CTX-M group 1	SRR21866192	https://www.ncbi.nlm.nih.gov/sra/?term=SRR21866192	PRJNA857525	https://www.ncbi.nlm.nih.gov/bioproject/?term=PRJNA857525
AUSMDU00071133	Enterobacter cloacae complex	No ESBL or carbapenemase detected	SRR21866191	https://www.ncbi.nlm.nih.gov/sra/?term=SRR21866191	PRJNA857525	https://www.ncbi.nlm.nih.gov/bioproject/?term=PRJNA857525
AUSMDU00009507	Enterobacter cloacae complex	IMP	SRR21866190	https://www.ncbi.nlm.nih.gov/sra/?term=SRR21866190	PRJNA857525	https://www.ncbi.nlm.nih.gov/bioproject/?term=PRJNA857525
AUSMDU00009701	Enterobacter cloacae complex	IMP, CTX-M group 9	SRR21866189	https://www.ncbi.nlm.nih.gov/sra/?term=SRR21866189	PRJNA857525	https://www.ncbi.nlm.nih.gov/bioproject/?term=PRJNA857525
AUSMDU00009770	Enterobacter cloacae complex	NDM, VIM	SRR21866188	https://www.ncbi.nlm.nih.gov/sra/?term=SRR21866188	PRJNA857525	https://www.ncbi.nlm.nih.gov/bioproject/?term=PRJNA857525
AUSMDU00009802	Enterobacter cloacae complex	NDM, VIM	SRR21866187	https://www.ncbi.nlm.nih.gov/sra/?term=SRR21866187	PRJNA857525	https://www.ncbi.nlm.nih.gov/bioproject/?term=PRJNA857525
AUSMDU00009845	Enterobacter cloacae complex	IMP, CTX-M group 9	SRR21866149	https://www.ncbi.nlm.nih.gov/sra/?term=SRR21866149	PRJNA857525	https://www.ncbi.nlm.nih.gov/bioproject/?term=PRJNA857525
AUSMDU00010270	Enterobacter cloacae complex	CTX-M group 1	SRR21866148	https://www.ncbi.nlm.nih.gov/sra/?term=SRR21866148	PRJNA857525	https://www.ncbi.nlm.nih.gov/bioproject/?term=PRJNA857525
AUSMDU00010272	Enterobacter cloacae complex	No ESBL or carbapenemase detected	SRR21866147	https://www.ncbi.nlm.nih.gov/sra/?term=SRR21866147	PRJNA857525	https://www.ncbi.nlm.nih.gov/bioproject/?term=PRJNA857525
AUSMDU00010406	Enterobacter cloacae complex	No ESBL or carbapenemase detected	SRR21866146	https://www.ncbi.nlm.nih.gov/sra/?term=SRR21866146	PRJNA857525	https://www.ncbi.nlm.nih.gov/bioproject/?term=PRJNA857525
AUSMDU00010475	Enterobacter cloacae complex	No ESBL or carbapenemase detected	SRR21866145	https://www.ncbi.nlm.nih.gov/sra/?term=SRR21866145	PRJNA857525	https://www.ncbi.nlm.nih.gov/bioproject/?term=PRJNA857525
AUSMDU00010712	Enterobacter cloacae complex	IMP, CTX-M group 9	SRR21866144	https://www.ncbi.nlm.nih.gov/sra/?term=SRR21866144	PRJNA857525	https://www.ncbi.nlm.nih.gov/bioproject/?term=PRJNA857525
AUSMDU00010828	Enterobacter cloacae complex	IMP, CTX-M group 1	SRR21866143	https://www.ncbi.nlm.nih.gov/sra/?term=SRR21866143	PRJNA857525	https://www.ncbi.nlm.nih.gov/bioproject/?term=PRJNA857525
AUSMDU00011151	Enterobacter cloacae complex	No ESBL or carbapenemase detected	SRR21866142	https://www.ncbi.nlm.nih.gov/sra/?term=SRR21866142	PRJNA857525	https://www.ncbi.nlm.nih.gov/bioproject/?term=PRJNA857525
AUSMDU00011177	Enterobacter cloacae complex	No ESBL or carbapenemase detected	SRR21866141	https://www.ncbi.nlm.nih.gov/sra/?term=SRR21866141	PRJNA857525	https://www.ncbi.nlm.nih.gov/bioproject/?term=PRJNA857525
AUSMDU00011490	Enterobacter cloacae complex	IMI	SRR21866140	https://www.ncbi.nlm.nih.gov/sra/?term=SRR21866140	PRJNA857525	https://www.ncbi.nlm.nih.gov/bioproject/?term=PRJNA857525
AUSMDU00011814	Enterobacter cloacae complex	No ESBL or carbapenemase detected	SRR21866138	https://www.ncbi.nlm.nih.gov/sra/?term=SRR21866138	PRJNA857525	https://www.ncbi.nlm.nih.gov/bioproject/?term=PRJNA857525
AUSMDU00011887	Enterobacter cloacae complex	IMP	SRR21866137	https://www.ncbi.nlm.nih.gov/sra/?term=SRR21866137	PRJNA857525	https://www.ncbi.nlm.nih.gov/bioproject/?term=PRJNA857525
AUSMDU00012233	Enterobacter cloacae complex	IMP	SRR21866136	https://www.ncbi.nlm.nih.gov/sra/?term=SRR21866136	PRJNA857525	https://www.ncbi.nlm.nih.gov/bioproject/?term=PRJNA857525
AUSMDU00012245	Enterobacter cloacae complex	IMP, CTX-M group 9	SRR21866135	https://www.ncbi.nlm.nih.gov/sra/?term=SRR21866135	PRJNA857525	https://www.ncbi.nlm.nih.gov/bioproject/?term=PRJNA857525
AUSMDU00012369	Enterobacter cloacae complex	IMP	SRR21866134	https://www.ncbi.nlm.nih.gov/sra/?term=SRR21866134	PRJNA857525	https://www.ncbi.nlm.nih.gov/bioproject/?term=PRJNA857525
AUSMDU00012382	Enterobacter cloacae complex	No ESBL or carbapenemase detected	SRR21866133	https://www.ncbi.nlm.nih.gov/sra/?term=SRR21866133	PRJNA857525	https://www.ncbi.nlm.nih.gov/bioproject/?term=PRJNA857525
AUSMDU00012803	Enterobacter cloacae complex	No ESBL or carbapenemase detected	SRR21866132	https://www.ncbi.nlm.nih.gov/sra/?term=SRR21866132	PRJNA857525	https://www.ncbi.nlm.nih.gov/bioproject/?term=PRJNA857525
AUSMDU00012807	Enterobacter cloacae complex	IMP, CTX-M group 9	SRR21866131	https://www.ncbi.nlm.nih.gov/sra/?term=SRR21866131	PRJNA857525	https://www.ncbi.nlm.nih.gov/bioproject/?term=PRJNA857525
AUSMDU00013542	Enterobacter cloacae complex	IMP, CTX-M group 9	SRR21866130	https://www.ncbi.nlm.nih.gov/sra/?term=SRR21866130	PRJNA857525	https://www.ncbi.nlm.nih.gov/bioproject/?term=PRJNA857525
AUSMDU00013300	Enterobacter cloacae complex	CTX-M group 9	SRR21866129	https://www.ncbi.nlm.nih.gov/sra/?term=SRR21866129	PRJNA857525	https://www.ncbi.nlm.nih.gov/bioproject/?term=PRJNA857525
AUSMDU00013301	Enterobacter cloacae complex	CTX-M group 9	SRR21866127	https://www.ncbi.nlm.nih.gov/sra/?term=SRR21866127	PRJNA857525	https://www.ncbi.nlm.nih.gov/bioproject/?term=PRJNA857525
AUSMDU00013606	Enterobacter cloacae complex	CTX-M group 1	SRR21866126	https://www.ncbi.nlm.nih.gov/sra/?term=SRR21866126	PRJNA857525	https://www.ncbi.nlm.nih.gov/bioproject/?term=PRJNA857525
AUSMDU00013733	Enterobacter cloacae complex	No ESBL or carbapenemase detected	SRR21866125	https://www.ncbi.nlm.nih.gov/sra/?term=SRR21866125	PRJNA857525	https://www.ncbi.nlm.nih.gov/bioproject/?term=PRJNA857525
AUSMDU00013809	Enterobacter cloacae complex	NDM	SRR21866124	https://www.ncbi.nlm.nih.gov/sra/?term=SRR21866124	PRJNA857525	https://www.ncbi.nlm.nih.gov/bioproject/?term=PRJNA857525
AUSMDU00013995	Enterobacter cloacae complex	No ESBL or carbapenemase detected	SRR21866123	https://www.ncbi.nlm.nih.gov/sra/?term=SRR21866123	PRJNA857525	https://www.ncbi.nlm.nih.gov/bioproject/?term=PRJNA857525
AUSMDU00014824	Enterobacter cloacae complex	IMP, CTX-M group 9	SRR21866122	https://www.ncbi.nlm.nih.gov/sra/?term=SRR21866122	PRJNA857525	https://www.ncbi.nlm.nih.gov/bioproject/?term=PRJNA857525
AUSMDU00015632	Enterobacter cloacae complex	IMP	SRR21866121	https://www.ncbi.nlm.nih.gov/sra/?term=SRR21866121	PRJNA857525	https://www.ncbi.nlm.nih.gov/bioproject/?term=PRJNA857525
AUSMDU00016377	Enterobacter cloacae complex	IMP	SRR21866120	https://www.ncbi.nlm.nih.gov/sra/?term=SRR21866120	PRJNA857525	https://www.ncbi.nlm.nih.gov/bioproject/?term=PRJNA857525
AUSMDU00020468	Enterobacter cloacae complex	IMP, CTX-M group 1	SRR21866119	https://www.ncbi.nlm.nih.gov/sra/?term=SRR21866119	PRJNA857525	https://www.ncbi.nlm.nih.gov/bioproject/?term=PRJNA857525
AUSMDU00021886	Enterobacter cloacae complex	IMP	SRR21866118	https://www.ncbi.nlm.nih.gov/sra/?term=SRR21866118	PRJNA857525	https://www.ncbi.nlm.nih.gov/bioproject/?term=PRJNA857525
AUSMDU00021923	Enterobacter cloacae complex	IMP	SRR21866084	https://www.ncbi.nlm.nih.gov/sra/?term=SRR21866084	PRJNA857525	https://www.ncbi.nlm.nih.gov/bioproject/?term=PRJNA857525
AUSMDU00022015	Enterobacter cloacae complex	IMI	SRR21866083	https://www.ncbi.nlm.nih.gov/sra/?term=SRR21866083	PRJNA857525	https://www.ncbi.nlm.nih.gov/bioproject/?term=PRJNA857525
AUSMDU00022273	Enterobacter cloacae complex	IMI	SRR21866082	https://www.ncbi.nlm.nih.gov/sra/?term=SRR21866082	PRJNA857525	https://www.ncbi.nlm.nih.gov/bioproject/?term=PRJNA857525
AUSMDU00023411	Enterobacter cloacae complex	IMP	SRR21866081	https://www.ncbi.nlm.nih.gov/sra/?term=SRR21866081	PRJNA857525	https://www.ncbi.nlm.nih.gov/bioproject/?term=PRJNA857525
AUSMDU00023508	Enterobacter cloacae complex	IMP	SRR21866080	https://www.ncbi.nlm.nih.gov/sra/?term=SRR21866080	PRJNA857525	https://www.ncbi.nlm.nih.gov/bioproject/?term=PRJNA857525
AUSMDU00023906	Enterobacter cloacae complex	IMP, CTX-M group 9	SRR21866079	https://www.ncbi.nlm.nih.gov/sra/?term=SRR21866079	PRJNA857525	https://www.ncbi.nlm.nih.gov/bioproject/?term=PRJNA857525
AUSMDU00023951	Enterobacter cloacae complex	IMP, CTX-M group 9	SRR21866078	https://www.ncbi.nlm.nih.gov/sra/?term=SRR21866078	PRJNA857525	https://www.ncbi.nlm.nih.gov/bioproject/?term=PRJNA857525
AUSMDU00023952	Enterobacter cloacae complex	IMP	SRR21866077	https://www.ncbi.nlm.nih.gov/sra/?term=SRR21866077	PRJNA857525	https://www.ncbi.nlm.nih.gov/bioproject/?term=PRJNA857525
AUSMDU00024020	Enterobacter cloacae complex	IMP	SRR21866076	https://www.ncbi.nlm.nih.gov/sra/?term=SRR21866076	PRJNA857525	https://www.ncbi.nlm.nih.gov/bioproject/?term=PRJNA857525
AUSMDU00024047	Enterobacter cloacae complex	IMP	SRR21866075	https://www.ncbi.nlm.nih.gov/sra/?term=SRR21866075	PRJNA857525	https://www.ncbi.nlm.nih.gov/bioproject/?term=PRJNA857525
AUSMDU00024341	Enterobacter cloacae complex	IMP	SRR21866073	https://www.ncbi.nlm.nih.gov/sra/?term=SRR21866073	PRJNA857525	https://www.ncbi.nlm.nih.gov/bioproject/?term=PRJNA857525
AUSMDU00024934	Enterobacter cloacae complex	IMP	SRR21866072	https://www.ncbi.nlm.nih.gov/sra/?term=SRR21866072	PRJNA857525	https://www.ncbi.nlm.nih.gov/bioproject/?term=PRJNA857525
AUSMDU00024947	Enterobacter cloacae complex	IMP	SRR21866071	https://www.ncbi.nlm.nih.gov/sra/?term=SRR21866071	PRJNA857525	https://www.ncbi.nlm.nih.gov/bioproject/?term=PRJNA857525
AUSMDU00024964	Enterobacter cloacae complex	IMP, CTX-M group 9	SRR21866070	https://www.ncbi.nlm.nih.gov/sra/?term=SRR21866070	PRJNA857525	https://www.ncbi.nlm.nih.gov/bioproject/?term=PRJNA857525
AUSMDU00025005	Enterobacter cloacae complex	IMP	SRR21866069	https://www.ncbi.nlm.nih.gov/sra/?term=SRR21866069	PRJNA857525	https://www.ncbi.nlm.nih.gov/bioproject/?term=PRJNA857525
AUSMDU00025030	Enterobacter cloacae complex	IMP	SRR21866068	https://www.ncbi.nlm.nih.gov/sra/?term=SRR21866068	PRJNA857525	https://www.ncbi.nlm.nih.gov/bioproject/?term=PRJNA857525
AUSMDU00025105	Enterobacter cloacae complex	IMP	SRR21866067	https://www.ncbi.nlm.nih.gov/sra/?term=SRR21866067	PRJNA857525	https://www.ncbi.nlm.nih.gov/bioproject/?term=PRJNA857525
AUSMDU00025107	Enterobacter cloacae complex	IMP	SRR21866066	https://www.ncbi.nlm.nih.gov/sra/?term=SRR21866066	PRJNA857525	https://www.ncbi.nlm.nih.gov/bioproject/?term=PRJNA857525
AUSMDU00025185	Enterobacter cloacae complex	IMP, CTX-M group 9	SRR21866065	https://www.ncbi.nlm.nih.gov/sra/?term=SRR21866065	PRJNA857525	https://www.ncbi.nlm.nih.gov/bioproject/?term=PRJNA857525
AUSMDU00025211	Enterobacter cloacae complex	IMP	SRR21866064	https://www.ncbi.nlm.nih.gov/sra/?term=SRR21866064	PRJNA857525	https://www.ncbi.nlm.nih.gov/bioproject/?term=PRJNA857525
AUSMDU00025332	Enterobacter cloacae complex	IMP	SRR21866062	https://www.ncbi.nlm.nih.gov/sra/?term=SRR21866062	PRJNA857525	https://www.ncbi.nlm.nih.gov/bioproject/?term=PRJNA857525
AUSMDU00025421	Enterobacter cloacae complex	IMP, CTX-M group 9	SRR21866061	https://www.ncbi.nlm.nih.gov/sra/?term=SRR21866061	PRJNA857525	https://www.ncbi.nlm.nih.gov/bioproject/?term=PRJNA857525
AUSMDU00025422	Enterobacter cloacae complex	IMP	SRR21866060	https://www.ncbi.nlm.nih.gov/sra/?term=SRR21866060	PRJNA857525	https://www.ncbi.nlm.nih.gov/bioproject/?term=PRJNA857525
AUSMDU00025706	Enterobacter cloacae complex	IMP, CTX-M group 9	SRR21866059	https://www.ncbi.nlm.nih.gov/sra/?term=SRR21866059	PRJNA857525	https://www.ncbi.nlm.nih.gov/bioproject/?term=PRJNA857525
AUSMDU00025723	Enterobacter cloacae complex	IMP	SRR21866058	https://www.ncbi.nlm.nih.gov/sra/?term=SRR21866058	PRJNA857525	https://www.ncbi.nlm.nih.gov/bioproject/?term=PRJNA857525
AUSMDU00026018	Enterobacter cloacae complex	NDM, OXA-48-like	SRR21866057	https://www.ncbi.nlm.nih.gov/sra/?term=SRR21866057	PRJNA857525	https://www.ncbi.nlm.nih.gov/bioproject/?term=PRJNA857525
AUSMDU00026286	Enterobacter cloacae complex	IMP, CTX-M group 9	SRR21866056	https://www.ncbi.nlm.nih.gov/sra/?term=SRR21866056	PRJNA857525	https://www.ncbi.nlm.nih.gov/bioproject/?term=PRJNA857525
AUSMDU00026287	Enterobacter cloacae complex	IMP	SRR21866055	https://www.ncbi.nlm.nih.gov/sra/?term=SRR21866055	PRJNA857525	https://www.ncbi.nlm.nih.gov/bioproject/?term=PRJNA857525
AUSMDU00026321	Enterobacter cloacae complex	IMP, CTX-M group 9	SRR21866054	https://www.ncbi.nlm.nih.gov/sra/?term=SRR21866054	PRJNA857525	https://www.ncbi.nlm.nih.gov/bioproject/?term=PRJNA857525
AUSMDU00026818	Enterobacter cloacae complex	IMP	SRR21866185	https://www.ncbi.nlm.nih.gov/sra/?term=SRR21866185	PRJNA857525	https://www.ncbi.nlm.nih.gov/bioproject/?term=PRJNA857525
AUSMDU00026568	Enterobacter cloacae complex	IMP	SRR21866183	https://www.ncbi.nlm.nih.gov/sra/?term=SRR21866183	PRJNA857525	https://www.ncbi.nlm.nih.gov/bioproject/?term=PRJNA857525
AUSMDU00026650	Enterobacter cloacae complex	IMP	SRR21866182	https://www.ncbi.nlm.nih.gov/sra/?term=SRR21866182	PRJNA857525	https://www.ncbi.nlm.nih.gov/bioproject/?term=PRJNA857525
AUSMDU00026714	Enterobacter cloacae complex	IMP	SRR21866181	https://www.ncbi.nlm.nih.gov/sra/?term=SRR21866181	PRJNA857525	https://www.ncbi.nlm.nih.gov/bioproject/?term=PRJNA857525
AUSMDU00026716	Enterobacter cloacae complex	IMP	SRR21866180	https://www.ncbi.nlm.nih.gov/sra/?term=SRR21866180	PRJNA857525	https://www.ncbi.nlm.nih.gov/bioproject/?term=PRJNA857525
AUSMDU00026717	Enterobacter cloacae complex	IMP	SRR21866179	https://www.ncbi.nlm.nih.gov/sra/?term=SRR21866179	PRJNA857525	https://www.ncbi.nlm.nih.gov/bioproject/?term=PRJNA857525
AUSMDU00027188	Enterobacter cloacae complex	IMP	SRR21866178	https://www.ncbi.nlm.nih.gov/sra/?term=SRR21866178	PRJNA857525	https://www.ncbi.nlm.nih.gov/bioproject/?term=PRJNA857525
AUSMDU00017555	Enterobacter hormaechei	IMP, CTX-M group 9	SRR21866177	https://www.ncbi.nlm.nih.gov/sra/?term=SRR21866177	PRJNA857525	https://www.ncbi.nlm.nih.gov/bioproject/?term=PRJNA857525
AUSMDU00021524	Enterobacter hormaechei	IMP	SRR21866176	https://www.ncbi.nlm.nih.gov/sra/?term=SRR21866176	PRJNA857525	https://www.ncbi.nlm.nih.gov/bioproject/?term=PRJNA857525
AUSMDU00021551	Enterobacter hormaechei	IMP	SRR21866175	https://www.ncbi.nlm.nih.gov/sra/?term=SRR21866175	PRJNA857525	https://www.ncbi.nlm.nih.gov/bioproject/?term=PRJNA857525
AUSMDU00021552	Enterobacter hormaechei	IMP	SRR21866174	https://www.ncbi.nlm.nih.gov/sra/?term=SRR21866174	PRJNA857525	https://www.ncbi.nlm.nih.gov/bioproject/?term=PRJNA857525
AUSMDU00021553	Enterobacter hormaechei	IMP, CTX-M group 9	SRR21866171	https://www.ncbi.nlm.nih.gov/sra/?term=SRR21866171	PRJNA857525	https://www.ncbi.nlm.nih.gov/bioproject/?term=PRJNA857525
AUSMDU00021596	Enterobacter hormaechei	IMP	SRR21866170	https://www.ncbi.nlm.nih.gov/sra/?term=SRR21866170	PRJNA857525	https://www.ncbi.nlm.nih.gov/bioproject/?term=PRJNA857525
AUSMDU00049267	Enterobacter hormaechei	IMP	SRR21866169	https://www.ncbi.nlm.nih.gov/sra/?term=SRR21866169	PRJNA857525	https://www.ncbi.nlm.nih.gov/bioproject/?term=PRJNA857525
AUSMDU00022104	Enterobacter hormaechei	IMP	SRR21866168	https://www.ncbi.nlm.nih.gov/sra/?term=SRR21866168	PRJNA857525	https://www.ncbi.nlm.nih.gov/bioproject/?term=PRJNA857525
AUSMDU00022106	Enterobacter hormaechei	IMP	SRR21866167	https://www.ncbi.nlm.nih.gov/sra/?term=SRR21866167	PRJNA857525	https://www.ncbi.nlm.nih.gov/bioproject/?term=PRJNA857525
AUSMDU00022107	Enterobacter hormaechei	IMP	SRR21866166	https://www.ncbi.nlm.nih.gov/sra/?term=SRR21866166	PRJNA857525	https://www.ncbi.nlm.nih.gov/bioproject/?term=PRJNA857525
AUSMDU00022152	Enterobacter hormaechei	IMP	SRR21866165	https://www.ncbi.nlm.nih.gov/sra/?term=SRR21866165	PRJNA857525	https://www.ncbi.nlm.nih.gov/bioproject/?term=PRJNA857525
AUSMDU00022142	Enterobacter hormaechei	IMP	SRR21866164	https://www.ncbi.nlm.nih.gov/sra/?term=SRR21866164	PRJNA857525	https://www.ncbi.nlm.nih.gov/bioproject/?term=PRJNA857525
AUSMDU00022146	Enterobacter hormaechei	IMP	SRR21866163	https://www.ncbi.nlm.nih.gov/sra/?term=SRR21866163	PRJNA857525	https://www.ncbi.nlm.nih.gov/bioproject/?term=PRJNA857525
AUSMDU00022274	Enterobacter hormaechei	IMP	SRR21866162	https://www.ncbi.nlm.nih.gov/sra/?term=SRR21866162	PRJNA857525	https://www.ncbi.nlm.nih.gov/bioproject/?term=PRJNA857525
AUSMDU00022531	Enterobacter hormaechei	IMP	SRR21866160	https://www.ncbi.nlm.nih.gov/sra/?term=SRR21866160	PRJNA857525	https://www.ncbi.nlm.nih.gov/bioproject/?term=PRJNA857525
AUSMDU00022934	Enterobacter hormaechei	IMP, CTX-M group 9	SRR21866159	https://www.ncbi.nlm.nih.gov/sra/?term=SRR21866159	PRJNA857525	https://www.ncbi.nlm.nih.gov/bioproject/?term=PRJNA857525
AUSMDU00023045	Enterobacter hormaechei	IMP	SRR21866158	https://www.ncbi.nlm.nih.gov/sra/?term=SRR21866158	PRJNA857525	https://www.ncbi.nlm.nih.gov/bioproject/?term=PRJNA857525
AUSMDU00023410	Enterobacter hormaechei	IMP, CTX-M group 9	SRR21866157	https://www.ncbi.nlm.nih.gov/sra/?term=SRR21866157	PRJNA857525	https://www.ncbi.nlm.nih.gov/bioproject/?term=PRJNA857525
AUSMDU00023679	Enterobacter hormaechei	IMP, NDM	SRR21866156	https://www.ncbi.nlm.nih.gov/sra/?term=SRR21866156	PRJNA857525	https://www.ncbi.nlm.nih.gov/bioproject/?term=PRJNA857525
AUSMDU00023680	Enterobacter hormaechei	IMP	SRR21866155	https://www.ncbi.nlm.nih.gov/sra/?term=SRR21866155	PRJNA857525	https://www.ncbi.nlm.nih.gov/bioproject/?term=PRJNA857525
AUSMDU00023883	Enterobacter hormaechei	IMP	SRR21866154	https://www.ncbi.nlm.nih.gov/sra/?term=SRR21866154	PRJNA857525	https://www.ncbi.nlm.nih.gov/bioproject/?term=PRJNA857525
AUSMDU00023950	Enterobacter hormaechei	IMP, CTX-M group 9	SRR21866117	https://www.ncbi.nlm.nih.gov/sra/?term=SRR21866117	PRJNA857525	https://www.ncbi.nlm.nih.gov/bioproject/?term=PRJNA857525
AUSMDU00024019	Enterobacter hormaechei	IMP	SRR21866116	https://www.ncbi.nlm.nih.gov/sra/?term=SRR21866116	PRJNA857525	https://www.ncbi.nlm.nih.gov/bioproject/?term=PRJNA857525
AUSMDU00024054	Enterobacter hormaechei	IMP	SRR21866115	https://www.ncbi.nlm.nih.gov/sra/?term=SRR21866115	PRJNA857525	https://www.ncbi.nlm.nih.gov/bioproject/?term=PRJNA857525
AUSMDU00024170	Enterobacter hormaechei	IMP	SRR21866113	https://www.ncbi.nlm.nih.gov/sra/?term=SRR21866113	PRJNA857525	https://www.ncbi.nlm.nih.gov/bioproject/?term=PRJNA857525
AUSMDU00025003	Enterobacter hormaechei	IMP	SRR21866112	https://www.ncbi.nlm.nih.gov/sra/?term=SRR21866112	PRJNA857525	https://www.ncbi.nlm.nih.gov/bioproject/?term=PRJNA857525
AUSMDU00025004	Enterobacter hormaechei	IMP, CTX-M group 9	SRR21866111	https://www.ncbi.nlm.nih.gov/sra/?term=SRR21866111	PRJNA857525	https://www.ncbi.nlm.nih.gov/bioproject/?term=PRJNA857525
AUSMDU00025028	Enterobacter hormaechei	IMP	SRR21866110	https://www.ncbi.nlm.nih.gov/sra/?term=SRR21866110	PRJNA857525	https://www.ncbi.nlm.nih.gov/bioproject/?term=PRJNA857525
AUSMDU00025212	Enterobacter hormaechei	IMP, CTX-M group 9	SRR21866109	https://www.ncbi.nlm.nih.gov/sra/?term=SRR21866109	PRJNA857525	https://www.ncbi.nlm.nih.gov/bioproject/?term=PRJNA857525
AUSMDU00025213	Enterobacter hormaechei	IMP, CTX-M group 9	SRR21866108	https://www.ncbi.nlm.nih.gov/sra/?term=SRR21866108	PRJNA857525	https://www.ncbi.nlm.nih.gov/bioproject/?term=PRJNA857525
AUSMDU00025214	Enterobacter hormaechei	IMP, CTX-M group 9	SRR21866107	https://www.ncbi.nlm.nih.gov/sra/?term=SRR21866107	PRJNA857525	https://www.ncbi.nlm.nih.gov/bioproject/?term=PRJNA857525
AUSMDU00025294	Enterobacter hormaechei	IMP, CTX-M group 9	SRR21866106	https://www.ncbi.nlm.nih.gov/sra/?term=SRR21866106	PRJNA857525	https://www.ncbi.nlm.nih.gov/bioproject/?term=PRJNA857525
AUSMDU00025446	Enterobacter hormaechei	IMP	SRR21866105	https://www.ncbi.nlm.nih.gov/sra/?term=SRR21866105	PRJNA857525	https://www.ncbi.nlm.nih.gov/bioproject/?term=PRJNA857525
AUSMDU00025452	Enterobacter hormaechei	IMP	SRR21866104	https://www.ncbi.nlm.nih.gov/sra/?term=SRR21866104	PRJNA857525	https://www.ncbi.nlm.nih.gov/bioproject/?term=PRJNA857525
AUSMDU00025611	Enterobacter hormaechei	IMP	SRR21866102	https://www.ncbi.nlm.nih.gov/sra/?term=SRR21866102	PRJNA857525	https://www.ncbi.nlm.nih.gov/bioproject/?term=PRJNA857525
AUSMDU00025618	Enterobacter hormaechei	IMP	SRR21866101	https://www.ncbi.nlm.nih.gov/sra/?term=SRR21866101	PRJNA857525	https://www.ncbi.nlm.nih.gov/bioproject/?term=PRJNA857525
AUSMDU00025627	Enterobacter hormaechei	IMP	SRR21866100	https://www.ncbi.nlm.nih.gov/sra/?term=SRR21866100	PRJNA857525	https://www.ncbi.nlm.nih.gov/bioproject/?term=PRJNA857525
AUSMDU00025675	Enterobacter hormaechei	IMP	SRR21866099	https://www.ncbi.nlm.nih.gov/sra/?term=SRR21866099	PRJNA857525	https://www.ncbi.nlm.nih.gov/bioproject/?term=PRJNA857525
AUSMDU00025724	Enterobacter hormaechei	IMP, CTX-M group 9	SRR21866098	https://www.ncbi.nlm.nih.gov/sra/?term=SRR21866098	PRJNA857525	https://www.ncbi.nlm.nih.gov/bioproject/?term=PRJNA857525
AUSMDU00025758	Enterobacter hormaechei	IMP, CTX-M group 9	SRR21866097	https://www.ncbi.nlm.nih.gov/sra/?term=SRR21866097	PRJNA857525	https://www.ncbi.nlm.nih.gov/bioproject/?term=PRJNA857525
AUSMDU00026153	Enterobacter hormaechei	IMP	SRR21866096	https://www.ncbi.nlm.nih.gov/sra/?term=SRR21866096	PRJNA857525	https://www.ncbi.nlm.nih.gov/bioproject/?term=PRJNA857525
AUSMDU00026289	Enterobacter hormaechei	IMP, CTX-M group 9	SRR21866095	https://www.ncbi.nlm.nih.gov/sra/?term=SRR21866095	PRJNA857525	https://www.ncbi.nlm.nih.gov/bioproject/?term=PRJNA857525
AUSMDU00026290	Enterobacter hormaechei	IMP, CTX-M group 9	SRR21866094	https://www.ncbi.nlm.nih.gov/sra/?term=SRR21866094	PRJNA857525	https://www.ncbi.nlm.nih.gov/bioproject/?term=PRJNA857525
AUSMDU00026322	Enterobacter hormaechei	IMP	SRR21866093	https://www.ncbi.nlm.nih.gov/sra/?term=SRR21866093	PRJNA857525	https://www.ncbi.nlm.nih.gov/bioproject/?term=PRJNA857525
AUSMDU00026323	Enterobacter hormaechei	IMP	SRR21866091	https://www.ncbi.nlm.nih.gov/sra/?term=SRR21866091	PRJNA857525	https://www.ncbi.nlm.nih.gov/bioproject/?term=PRJNA857525
AUSMDU00026324	Enterobacter hormaechei	IMP	SRR21866090	https://www.ncbi.nlm.nih.gov/sra/?term=SRR21866090	PRJNA857525	https://www.ncbi.nlm.nih.gov/bioproject/?term=PRJNA857525
AUSMDU00027288	Enterobacter hormaechei	IMP	SRR21866089	https://www.ncbi.nlm.nih.gov/sra/?term=SRR21866089	PRJNA857525	https://www.ncbi.nlm.nih.gov/bioproject/?term=PRJNA857525
AUSMDU00027216	Enterobacter hormaechei	IMP	SRR21866088	https://www.ncbi.nlm.nih.gov/sra/?term=SRR21866088	PRJNA857525	https://www.ncbi.nlm.nih.gov/bioproject/?term=PRJNA857525
AUSMDU00027109	Enterobacter hormaechei	IMP	SRR21866087	https://www.ncbi.nlm.nih.gov/sra/?term=SRR21866087	PRJNA857525	https://www.ncbi.nlm.nih.gov/bioproject/?term=PRJNA857525
AUSMDU00027061	Enterobacter hormaechei	IMP	SRR21866086	https://www.ncbi.nlm.nih.gov/sra/?term=SRR21866086	PRJNA857525	https://www.ncbi.nlm.nih.gov/bioproject/?term=PRJNA857525
AUSMDU00027212	Enterobacter hormaechei	IMP	SRR21866053	https://www.ncbi.nlm.nih.gov/sra/?term=SRR21866053	PRJNA857525	https://www.ncbi.nlm.nih.gov/bioproject/?term=PRJNA857525
AUSMDU00027248	Enterobacter hormaechei	IMP	SRR21866052	https://www.ncbi.nlm.nih.gov/sra/?term=SRR21866052	PRJNA857525	https://www.ncbi.nlm.nih.gov/bioproject/?term=PRJNA857525
AUSMDU00005828	Escherichia coli	IMP	SRS5140363	https://www.ncbi.nlm.nih.gov/sra/?term=SRS5140363	PRJNA529744	https://www.ncbi.nlm.nih.gov/bioproject/?term=PRJNA529744
AUSMDU00005961	Escherichia coli	NDM	SRS9466649	https://www.ncbi.nlm.nih.gov/sra/?term=SRS9466649	PRJNA529744	https://www.ncbi.nlm.nih.gov/bioproject/?term=PRJNA529744
AUSMDU00071110	Escherichia coli	CTX-M group 1	SRR21883727	https://www.ncbi.nlm.nih.gov/sra/?term=SRR21883727	PRJNA857526	https://www.ncbi.nlm.nih.gov/bioproject/?term=PRJNA857526
AUSMDU00048763	Escherichia coli	NDM, CMY	SRS9466650	https://www.ncbi.nlm.nih.gov/sra/?term=SRS9466650	PRJNA529744	https://www.ncbi.nlm.nih.gov/bioproject/?term=PRJNA529744
AUSMDU00005984	Escherichia coli	CTX-M group 9	SRR21883726	https://www.ncbi.nlm.nih.gov/sra/?term=SRR21883726	PRJNA857526	https://www.ncbi.nlm.nih.gov/bioproject/?term=PRJNA857526
AUSMDU00006016	Escherichia coli	No ESBL or carbapenemase detected	SRR21883715	https://www.ncbi.nlm.nih.gov/sra/?term=SRR21883715	PRJNA857526	https://www.ncbi.nlm.nih.gov/bioproject/?term=PRJNA857526
AUSMDU00006019	Escherichia coli	CMY	SRR21883704	https://www.ncbi.nlm.nih.gov/sra/?term=SRR21883704	PRJNA857526	https://www.ncbi.nlm.nih.gov/bioproject/?term=PRJNA857526
AUSMDU00006020	Escherichia coli	OXA-48-like, CMY, CTX-M group 1	SRR21883684	https://www.ncbi.nlm.nih.gov/sra/?term=SRR21883684	PRJNA857526	https://www.ncbi.nlm.nih.gov/bioproject/?term=PRJNA857526
AUSMDU00006022	Escherichia coli	NDM, CTX-M group 1	SRR21883673	https://www.ncbi.nlm.nih.gov/sra/?term=SRR21883673	PRJNA857526	https://www.ncbi.nlm.nih.gov/bioproject/?term=PRJNA857526
AUSMDU00006342	Escherichia coli	OXA-48-like	SRS9466759	https://www.ncbi.nlm.nih.gov/sra/?term=SRS9466759	PRJNA529744	https://www.ncbi.nlm.nih.gov/bioproject/?term=PRJNA529744
AUSMDU00006344	Escherichia coli	CTX-M group 1	SRR21883662	https://www.ncbi.nlm.nih.gov/sra/?term=SRR21883662	PRJNA857526	https://www.ncbi.nlm.nih.gov/bioproject/?term=PRJNA857526
AUSMDU00006345	Escherichia coli	CTX-M group 9	SRR21883692	https://www.ncbi.nlm.nih.gov/sra/?term=SRR21883692	PRJNA857526	https://www.ncbi.nlm.nih.gov/bioproject/?term=PRJNA857526
AUSMDU00006353	Escherichia coli	No ESBL or carbapenemase detected	SRR21883688	https://www.ncbi.nlm.nih.gov/sra/?term=SRR21883688	PRJNA857526	https://www.ncbi.nlm.nih.gov/bioproject/?term=PRJNA857526
AUSMDU00006354	Escherichia coli	No ESBL or carbapenemase detected	SRR21883687	https://www.ncbi.nlm.nih.gov/sra/?term=SRR21883687	PRJNA857526	https://www.ncbi.nlm.nih.gov/bioproject/?term=PRJNA857526
AUSMDU00006355	Escherichia coli	No ESBL or carbapenemase detected	SRR21883725	https://www.ncbi.nlm.nih.gov/sra/?term=SRR21883725	PRJNA857526	https://www.ncbi.nlm.nih.gov/bioproject/?term=PRJNA857526
AUSMDU00006376	Escherichia coli	OXA-48-like, CTX-M group 1	SRR21883724	https://www.ncbi.nlm.nih.gov/sra/?term=SRR21883724	PRJNA857526	https://www.ncbi.nlm.nih.gov/bioproject/?term=PRJNA857526
AUSMDU00006377	Escherichia coli	No ESBL or carbapenemase detected	SRR21883723	https://www.ncbi.nlm.nih.gov/sra/?term=SRR21883723	PRJNA857526	https://www.ncbi.nlm.nih.gov/bioproject/?term=PRJNA857526
AUSMDU00006380	Escherichia coli	No ESBL or carbapenemase detected	SRR21883722	https://www.ncbi.nlm.nih.gov/sra/?term=SRR21883722	PRJNA857526	https://www.ncbi.nlm.nih.gov/bioproject/?term=PRJNA857526
AUSMDU00006373	Escherichia coli	OXA-48-like, CMY	SRS9466870	https://www.ncbi.nlm.nih.gov/sra/?term=SRS9466870	PRJNA529744	https://www.ncbi.nlm.nih.gov/bioproject/?term=PRJNA529744
AUSMDU00006419	Escherichia coli	CTX-M group 9	SRR21883721	https://www.ncbi.nlm.nih.gov/sra/?term=SRR21883721	PRJNA857526	https://www.ncbi.nlm.nih.gov/bioproject/?term=PRJNA857526
AUSMDU00006412	Escherichia coli	CTX-M group 1	SRR21883720	https://www.ncbi.nlm.nih.gov/sra/?term=SRR21883720	PRJNA857526	https://www.ncbi.nlm.nih.gov/bioproject/?term=PRJNA857526
AUSMDU00006583	Escherichia coli	CTX-M group 1	SRR21883719	https://www.ncbi.nlm.nih.gov/sra/?term=SRR21883719	PRJNA857526	https://www.ncbi.nlm.nih.gov/bioproject/?term=PRJNA857526
AUSMDU00006463	Escherichia coli	NDM	SRS9466906	https://www.ncbi.nlm.nih.gov/sra/?term=SRS9466906	PRJNA529744	https://www.ncbi.nlm.nih.gov/bioproject/?term=PRJNA529744
AUSMDU00006533	Escherichia coli	CTX-M group 1	SRR21883718	https://www.ncbi.nlm.nih.gov/sra/?term=SRR21883718	PRJNA857526	https://www.ncbi.nlm.nih.gov/bioproject/?term=PRJNA857526
AUSMDU00006569	Escherichia coli	NDM, CTX-M group 1	SRS9466917	https://www.ncbi.nlm.nih.gov/sra/?term=SRS9466917	PRJNA529744	https://www.ncbi.nlm.nih.gov/bioproject/?term=PRJNA529744
AUSMDU00006614	Escherichia coli	No ESBL or carbapenemase detected	SRR21883717	https://www.ncbi.nlm.nih.gov/sra/?term=SRR21883717	PRJNA857526	https://www.ncbi.nlm.nih.gov/bioproject/?term=PRJNA857526
AUSMDU00006616	Escherichia coli	NDM	SRS9466940	https://www.ncbi.nlm.nih.gov/sra/?term=SRS9466940	PRJNA529744	https://www.ncbi.nlm.nih.gov/bioproject/?term=PRJNA529744
AUSMDU00006588	Escherichia coli	NDM, CMY	SRS9466950	https://www.ncbi.nlm.nih.gov/sra/?term=SRS9466950	PRJNA529744	https://www.ncbi.nlm.nih.gov/bioproject/?term=PRJNA529744
AUSMDU00006662	Escherichia coli	CTX-M group 9	SRR21883716	https://www.ncbi.nlm.nih.gov/sra/?term=SRR21883716	PRJNA857526	https://www.ncbi.nlm.nih.gov/bioproject/?term=PRJNA857526
AUSMDU00006592	Escherichia coli	CMY	SRR21883714	https://www.ncbi.nlm.nih.gov/sra/?term=SRR21883714	PRJNA857526	https://www.ncbi.nlm.nih.gov/bioproject/?term=PRJNA857526
AUSMDU00006693	Escherichia coli	No ESBL or carbapenemase detected	SRR21883713	https://www.ncbi.nlm.nih.gov/sra/?term=SRR21883713	PRJNA857526	https://www.ncbi.nlm.nih.gov/bioproject/?term=PRJNA857526
AUSMDU00006724	Escherichia coli	CTX-M group 1, CTX-M group 9	SRR21883712	https://www.ncbi.nlm.nih.gov/sra/?term=SRR21883712	PRJNA857526	https://www.ncbi.nlm.nih.gov/bioproject/?term=PRJNA857526
AUSMDU00006765	Escherichia coli	CMY, CTX-M group 1	SRR21883711	https://www.ncbi.nlm.nih.gov/sra/?term=SRR21883711	PRJNA857526	https://www.ncbi.nlm.nih.gov/bioproject/?term=PRJNA857526
AUSMDU00007194	Escherichia coli	NDM	SRR21883710	https://www.ncbi.nlm.nih.gov/sra/?term=SRR21883710	PRJNA857526	https://www.ncbi.nlm.nih.gov/bioproject/?term=PRJNA857526
AUSMDU00007195	Escherichia coli	NDM	SRS9466960	https://www.ncbi.nlm.nih.gov/sra/?term=SRS9466960	PRJNA529744	https://www.ncbi.nlm.nih.gov/bioproject/?term=PRJNA529744
AUSMDU00007244	Escherichia coli	NDM, CTX-M group 1	SRS9466651	https://www.ncbi.nlm.nih.gov/sra/?term=SRS9466651	PRJNA529744	https://www.ncbi.nlm.nih.gov/bioproject/?term=PRJNA529744
AUSMDU00007283	Escherichia coli	NDM, OXA-48-like	SRS9466673	https://www.ncbi.nlm.nih.gov/sra/?term=SRS9466673	PRJNA529744	https://www.ncbi.nlm.nih.gov/bioproject/?term=PRJNA529744
AUSMDU00007379	Escherichia coli	KPC, CMY	SRS9466703	https://www.ncbi.nlm.nih.gov/sra/?term=SRS9466703	PRJNA529744	https://www.ncbi.nlm.nih.gov/bioproject/?term=PRJNA529744
AUSMDU00007380	Escherichia coli	KPC, CTX-M group 9	SRS9466715	https://www.ncbi.nlm.nih.gov/sra/?term=SRS9466715	PRJNA529744	https://www.ncbi.nlm.nih.gov/bioproject/?term=PRJNA529744
AUSMDU00007430	Escherichia coli	CTX-M group 9	SRS5393392	https://www.ncbi.nlm.nih.gov/sra/?term=SRS5393392	PRJNA565795	https://www.ncbi.nlm.nih.gov/bioproject/?term=PRJNA565795
AUSMDU00007431	Escherichia coli	CMY	SRR21883709	https://www.ncbi.nlm.nih.gov/sra/?term=SRR21883709	PRJNA857526	https://www.ncbi.nlm.nih.gov/bioproject/?term=PRJNA857526
AUSMDU00007474	Escherichia coli	No ESBL or carbapenemase detected	SRR21883708	https://www.ncbi.nlm.nih.gov/sra/?term=SRR21883708	PRJNA857526	https://www.ncbi.nlm.nih.gov/bioproject/?term=PRJNA857526
AUSMDU00007573	Escherichia coli	No ESBL or carbapenemase detected	SRR21883707	https://www.ncbi.nlm.nih.gov/sra/?term=SRR21883707	PRJNA857526	https://www.ncbi.nlm.nih.gov/bioproject/?term=PRJNA857526
AUSMDU00034352	Escherichia coli	CTX-M group 1	SRS5393415	https://www.ncbi.nlm.nih.gov/sra/?term=SRS5393415	PRJNA565795	https://www.ncbi.nlm.nih.gov/bioproject/?term=PRJNA565795
AUSMDU00007976	Escherichia coli	NDM	SRS9466727	https://www.ncbi.nlm.nih.gov/sra/?term=SRS9466727	PRJNA529744	https://www.ncbi.nlm.nih.gov/bioproject/?term=PRJNA529744
AUSMDU00008013	Escherichia coli	NDM, CTX-M group 1	SRR21883706	https://www.ncbi.nlm.nih.gov/sra/?term=SRR21883706	PRJNA857526	https://www.ncbi.nlm.nih.gov/bioproject/?term=PRJNA857526
AUSMDU00070157	Escherichia coli	CMY	SRR21883705	https://www.ncbi.nlm.nih.gov/sra/?term=SRR21883705	PRJNA857526	https://www.ncbi.nlm.nih.gov/bioproject/?term=PRJNA857526
AUSMDU00034385	Escherichia coli	CTX-M group 1	SRS5393664	https://www.ncbi.nlm.nih.gov/sra/?term=SRS5393664	PRJNA565795	https://www.ncbi.nlm.nih.gov/bioproject/?term=PRJNA565795
AUSMDU00008283	Escherichia coli	CTX-M group 9	SRR21883703	https://www.ncbi.nlm.nih.gov/sra/?term=SRR21883703	PRJNA857526	https://www.ncbi.nlm.nih.gov/bioproject/?term=PRJNA857526
AUSMDU00008284	Escherichia coli	CTX-M group 9	SRR21883702	https://www.ncbi.nlm.nih.gov/sra/?term=SRR21883702	PRJNA857526	https://www.ncbi.nlm.nih.gov/bioproject/?term=PRJNA857526
AUSMDU00008551	Escherichia coli	OXA-48-like, CTX-M group 1	SRS9466737	https://www.ncbi.nlm.nih.gov/sra/?term=SRS9466737	PRJNA529744	https://www.ncbi.nlm.nih.gov/bioproject/?term=PRJNA529744
AUSMDU00008607	Escherichia coli	NDM, CTX-M group 1	SRS9466748	https://www.ncbi.nlm.nih.gov/sra/?term=SRS9466748	PRJNA529744	https://www.ncbi.nlm.nih.gov/bioproject/?term=PRJNA529744
AUSMDU00008950	Escherichia coli	NDM, CTX-M group 1	SRS9466760	https://www.ncbi.nlm.nih.gov/sra/?term=SRS9466760	PRJNA529744	https://www.ncbi.nlm.nih.gov/bioproject/?term=PRJNA529744
AUSMDU00008959	Escherichia coli	NDM, CTX-M group 1	SRS9466771	https://www.ncbi.nlm.nih.gov/sra/?term=SRS9466771	PRJNA529744	https://www.ncbi.nlm.nih.gov/bioproject/?term=PRJNA529744
AUSMDU00008973	Escherichia coli	IMP	SRS9466781	https://www.ncbi.nlm.nih.gov/sra/?term=SRS9466781	PRJNA529744	https://www.ncbi.nlm.nih.gov/bioproject/?term=PRJNA529744
AUSMDU00070158	Escherichia coli	CTX-M group 9	SRR21883701	https://www.ncbi.nlm.nih.gov/sra/?term=SRR21883701	PRJNA857526	https://www.ncbi.nlm.nih.gov/bioproject/?term=PRJNA857526
AUSMDU00009215	Escherichia coli	NDM, CTX-M group 1	SRS9466793	https://www.ncbi.nlm.nih.gov/sra/?term=SRS9466793	PRJNA529744	https://www.ncbi.nlm.nih.gov/bioproject/?term=PRJNA529744
AUSMDU00009216	Escherichia coli	OXA-48-like, CTX-M group 1	SRS9466806	https://www.ncbi.nlm.nih.gov/sra/?term=SRS9466806	PRJNA529744	https://www.ncbi.nlm.nih.gov/bioproject/?term=PRJNA529744
AUSMDU00009504	Escherichia coli	NDM, CTX-M group 1	SRS9466815	https://www.ncbi.nlm.nih.gov/sra/?term=SRS9466815	PRJNA529744	https://www.ncbi.nlm.nih.gov/bioproject/?term=PRJNA529744
AUSMDU00009583	Escherichia coli	CTX-M group 9	SRR21883700	https://www.ncbi.nlm.nih.gov/sra/?term=SRR21883700	PRJNA857526	https://www.ncbi.nlm.nih.gov/bioproject/?term=PRJNA857526
AUSMDU00009584	Escherichia coli	OXA-48-like, CMY, CTX-M group 1	SRS9466826	https://www.ncbi.nlm.nih.gov/sra/?term=SRS9466826	PRJNA529744	https://www.ncbi.nlm.nih.gov/bioproject/?term=PRJNA529744
AUSMDU00009732	Escherichia coli	OXA-48-like, CTX-M group 1	SRR21883699	https://www.ncbi.nlm.nih.gov/sra/?term=SRR21883699	PRJNA857526	https://www.ncbi.nlm.nih.gov/bioproject/?term=PRJNA857526
AUSMDU00009780	Escherichia coli	NDM, CMY	SRS9466837	https://www.ncbi.nlm.nih.gov/sra/?term=SRS9466837	PRJNA529744	https://www.ncbi.nlm.nih.gov/bioproject/?term=PRJNA529744
AUSMDU00009843	Escherichia coli	OXA-48-like, CMY, CTX-M group 1	SRS9466859	https://www.ncbi.nlm.nih.gov/sra/?term=SRS9466859	PRJNA529744	https://www.ncbi.nlm.nih.gov/bioproject/?term=PRJNA529744
AUSMDU00009914	Escherichia coli	OXA-48-like, CMY, CTX-M group 1	SRR21883698	https://www.ncbi.nlm.nih.gov/sra/?term=SRR21883698	PRJNA857526	https://www.ncbi.nlm.nih.gov/bioproject/?term=PRJNA857526
AUSMDU00009915	Escherichia coli	OXA-48-like, CMY, CTX-M group 1	SRR21883697	https://www.ncbi.nlm.nih.gov/sra/?term=SRR21883697	PRJNA857526	https://www.ncbi.nlm.nih.gov/bioproject/?term=PRJNA857526
AUSMDU00010135	Escherichia coli	IMP	SRR21883696	https://www.ncbi.nlm.nih.gov/sra/?term=SRR21883696	PRJNA857526	https://www.ncbi.nlm.nih.gov/bioproject/?term=PRJNA857526
AUSMDU00010072	Escherichia coli	NDM, CMY	SRS9466871	https://www.ncbi.nlm.nih.gov/sra/?term=SRS9466871	PRJNA529744	https://www.ncbi.nlm.nih.gov/bioproject/?term=PRJNA529744
AUSMDU00010073	Escherichia coli	NDM, CMY	SRR21883686	https://www.ncbi.nlm.nih.gov/sra/?term=SRR21883686	PRJNA857526	https://www.ncbi.nlm.nih.gov/bioproject/?term=PRJNA857526
AUSMDU00010273	Escherichia coli	NDM, CMY, CTX-M group 1	SRS9466882	https://www.ncbi.nlm.nih.gov/sra/?term=SRS9466882	PRJNA529744	https://www.ncbi.nlm.nih.gov/bioproject/?term=PRJNA529744
AUSMDU00010320	Escherichia coli	OXA-48-like, CMY	SRS9466893	https://www.ncbi.nlm.nih.gov/sra/?term=SRS9466893	PRJNA529744	https://www.ncbi.nlm.nih.gov/bioproject/?term=PRJNA529744
AUSMDU00010465	Escherichia coli	NDM, CMY, CTX-M group 1	SRS9466898	https://www.ncbi.nlm.nih.gov/sra/?term=SRS9466898	PRJNA529744	https://www.ncbi.nlm.nih.gov/bioproject/?term=PRJNA529744
AUSMDU00010474	Escherichia coli	NDM, CTX-M group 1	SRS9466901	https://www.ncbi.nlm.nih.gov/sra/?term=SRS9466901	PRJNA529744	https://www.ncbi.nlm.nih.gov/bioproject/?term=PRJNA529744
AUSMDU00010523	Escherichia coli	OXA-48-like, CMY	SRR21883685	https://www.ncbi.nlm.nih.gov/sra/?term=SRR21883685	PRJNA857526	https://www.ncbi.nlm.nih.gov/bioproject/?term=PRJNA857526
AUSMDU00010524	Escherichia coli	OXA-48-like, CMY	SRS9466902	https://www.ncbi.nlm.nih.gov/sra/?term=SRS9466902	PRJNA529744	https://www.ncbi.nlm.nih.gov/bioproject/?term=PRJNA529744
AUSMDU00010673	Escherichia coli	No ESBL or carbapenemase detected	SRR21883683	https://www.ncbi.nlm.nih.gov/sra/?term=SRR21883683	PRJNA857526	https://www.ncbi.nlm.nih.gov/bioproject/?term=PRJNA857526
AUSMDU00010674	Escherichia coli	CTX-M group 1	SRR21883682	https://www.ncbi.nlm.nih.gov/sra/?term=SRR21883682	PRJNA857526	https://www.ncbi.nlm.nih.gov/bioproject/?term=PRJNA857526
AUSMDU00010682	Escherichia coli	CTX-M group 1	SRR21883681	https://www.ncbi.nlm.nih.gov/sra/?term=SRR21883681	PRJNA857526	https://www.ncbi.nlm.nih.gov/bioproject/?term=PRJNA857526
AUSMDU00010728	Escherichia coli	NDM	SRS9466903	https://www.ncbi.nlm.nih.gov/sra/?term=SRS9466903	PRJNA529744	https://www.ncbi.nlm.nih.gov/bioproject/?term=PRJNA529744
AUSMDU00010747	Escherichia coli	NDM, CMY	SRS9466904	https://www.ncbi.nlm.nih.gov/sra/?term=SRS9466904	PRJNA529744	https://www.ncbi.nlm.nih.gov/bioproject/?term=PRJNA529744
AUSMDU00011126	Escherichia coli	No ESBL or carbapenemase detected	SRR21883680	https://www.ncbi.nlm.nih.gov/sra/?term=SRR21883680	PRJNA857526	https://www.ncbi.nlm.nih.gov/bioproject/?term=PRJNA857526
AUSMDU00011129	Escherichia coli	OXA-48-like, CMY	SRS9466905	https://www.ncbi.nlm.nih.gov/sra/?term=SRS9466905	PRJNA529744	https://www.ncbi.nlm.nih.gov/bioproject/?term=PRJNA529744
AUSMDU00011324	Escherichia coli	CTX-M group 1	SRR21883679	https://www.ncbi.nlm.nih.gov/sra/?term=SRR21883679	PRJNA857526	https://www.ncbi.nlm.nih.gov/bioproject/?term=PRJNA857526
AUSMDU00011325	Escherichia coli	NDM, CMY, CTX-M group 1	SRS9466907	https://www.ncbi.nlm.nih.gov/sra/?term=SRS9466907	PRJNA529744	https://www.ncbi.nlm.nih.gov/bioproject/?term=PRJNA529744
AUSMDU00011328	Escherichia coli	NDM, CTX-M group 1	SRS9466908	https://www.ncbi.nlm.nih.gov/sra/?term=SRS9466908	PRJNA529744	https://www.ncbi.nlm.nih.gov/bioproject/?term=PRJNA529744
AUSMDU00011329	Escherichia coli	OXA-48-like, CMY, CTX-M group 1	SRS9466909	https://www.ncbi.nlm.nih.gov/sra/?term=SRS9466909	PRJNA529744	https://www.ncbi.nlm.nih.gov/bioproject/?term=PRJNA529744
AUSMDU00011489	Escherichia coli	OXA-48-like, CTX-M group 1	SRS9466910	https://www.ncbi.nlm.nih.gov/sra/?term=SRS9466910	PRJNA529744	https://www.ncbi.nlm.nih.gov/bioproject/?term=PRJNA529744
AUSMDU00011715	Escherichia coli	NDM	SRS9466911	https://www.ncbi.nlm.nih.gov/sra/?term=SRS9466911	PRJNA529744	https://www.ncbi.nlm.nih.gov/bioproject/?term=PRJNA529744
AUSMDU00011848	Escherichia coli	NDM, CMY, CTX-M group 1, CTX-M group 9	SRS9466912	https://www.ncbi.nlm.nih.gov/sra/?term=SRS9466912	PRJNA529744	https://www.ncbi.nlm.nih.gov/bioproject/?term=PRJNA529744
AUSMDU00011849	Escherichia coli	OXA-48-like	SRS9466913	https://www.ncbi.nlm.nih.gov/sra/?term=SRS9466913	PRJNA529744	https://www.ncbi.nlm.nih.gov/bioproject/?term=PRJNA529744
AUSMDU00011862	Escherichia coli	OXA-48-like, CTX-M group 1	SRR21883678	https://www.ncbi.nlm.nih.gov/sra/?term=SRR21883678	PRJNA857526	https://www.ncbi.nlm.nih.gov/bioproject/?term=PRJNA857526
AUSMDU00012508	Escherichia coli	No ESBL or carbapenemase detected	SRR21883677	https://www.ncbi.nlm.nih.gov/sra/?term=SRR21883677	PRJNA857526	https://www.ncbi.nlm.nih.gov/bioproject/?term=PRJNA857526
AUSMDU00012529	Escherichia coli	OXA-48-like	SRR21883676	https://www.ncbi.nlm.nih.gov/sra/?term=SRR21883676	PRJNA857526	https://www.ncbi.nlm.nih.gov/bioproject/?term=PRJNA857526
AUSMDU00012722	Escherichia coli	NDM, CTX-M group 1	SRS9466914	https://www.ncbi.nlm.nih.gov/sra/?term=SRS9466914	PRJNA529744	https://www.ncbi.nlm.nih.gov/bioproject/?term=PRJNA529744
AUSMDU00012724	Escherichia coli	OXA-48-like, CTX-M group 1	SRS9466915	https://www.ncbi.nlm.nih.gov/sra/?term=SRS9466915	PRJNA529744	https://www.ncbi.nlm.nih.gov/bioproject/?term=PRJNA529744
AUSMDU00012805	Escherichia coli	NDM, CTX-M group 1	SRS9466916	https://www.ncbi.nlm.nih.gov/sra/?term=SRS9466916	PRJNA529744	https://www.ncbi.nlm.nih.gov/bioproject/?term=PRJNA529744
AUSMDU00013103	Escherichia coli	NDM, CMY, CTX-M group 1	SRS9466919	https://www.ncbi.nlm.nih.gov/sra/?term=SRS9466919	PRJNA529744	https://www.ncbi.nlm.nih.gov/bioproject/?term=PRJNA529744
AUSMDU00013139	Escherichia coli	NDM, CMY, CTX-M group 1	SRR21883675	https://www.ncbi.nlm.nih.gov/sra/?term=SRR21883675	PRJNA857526	https://www.ncbi.nlm.nih.gov/bioproject/?term=PRJNA857526
AUSMDU00013140	Escherichia coli	NDM, CTX-M group 1, CTX-M group 9	SRR21883674	https://www.ncbi.nlm.nih.gov/sra/?term=SRR21883674	PRJNA857526	https://www.ncbi.nlm.nih.gov/bioproject/?term=PRJNA857526
AUSMDU00013142	Escherichia coli	NDM, CTX-M group 1	SRS9466918	https://www.ncbi.nlm.nih.gov/sra/?term=SRS9466918	PRJNA529744	https://www.ncbi.nlm.nih.gov/bioproject/?term=PRJNA529744
AUSMDU00013459	Escherichia coli	NDM, CTX-M group 1	SRS9466920	https://www.ncbi.nlm.nih.gov/sra/?term=SRS9466920	PRJNA529744	https://www.ncbi.nlm.nih.gov/bioproject/?term=PRJNA529744
AUSMDU00013600	Escherichia coli	CTX-M group 1	SRR21883672	https://www.ncbi.nlm.nih.gov/sra/?term=SRR21883672	PRJNA857526	https://www.ncbi.nlm.nih.gov/bioproject/?term=PRJNA857526
AUSMDU00013605	Escherichia coli	NDM, CMY, CTX-M group 1	SRR21883671	https://www.ncbi.nlm.nih.gov/sra/?term=SRR21883671	PRJNA857526	https://www.ncbi.nlm.nih.gov/bioproject/?term=PRJNA857526
AUSMDU00013816	Escherichia coli	No ESBL or carbapenemase detected	SRR21883670	https://www.ncbi.nlm.nih.gov/sra/?term=SRR21883670	PRJNA857526	https://www.ncbi.nlm.nih.gov/bioproject/?term=PRJNA857526
AUSMDU00013838	Escherichia coli	NDM, CMY	SRS9466921	https://www.ncbi.nlm.nih.gov/sra/?term=SRS9466921	PRJNA529744	https://www.ncbi.nlm.nih.gov/bioproject/?term=PRJNA529744
AUSMDU00013844	Escherichia coli	CTX-M group 1	SRR21883669	https://www.ncbi.nlm.nih.gov/sra/?term=SRR21883669	PRJNA857526	https://www.ncbi.nlm.nih.gov/bioproject/?term=PRJNA857526
AUSMDU00013941	Escherichia coli	OXA-48-like	SRS9466922	https://www.ncbi.nlm.nih.gov/sra/?term=SRS9466922	PRJNA529744	https://www.ncbi.nlm.nih.gov/bioproject/?term=PRJNA529744
AUSMDU00013972	Escherichia coli	NDM	SRS9466923	https://www.ncbi.nlm.nih.gov/sra/?term=SRS9466923	PRJNA529744	https://www.ncbi.nlm.nih.gov/bioproject/?term=PRJNA529744
AUSMDU00013989	Escherichia coli	OXA-48-like, CMY, CTX-M group 1	SRR21883668	https://www.ncbi.nlm.nih.gov/sra/?term=SRR21883668	PRJNA857526	https://www.ncbi.nlm.nih.gov/bioproject/?term=PRJNA857526
AUSMDU00014001	Escherichia coli	NDM, CTX-M group 1	SRS9466924	https://www.ncbi.nlm.nih.gov/sra/?term=SRS9466924	PRJNA529744	https://www.ncbi.nlm.nih.gov/bioproject/?term=PRJNA529744
AUSMDU00014016	Escherichia coli	OXA-48-like	SRR21883667	https://www.ncbi.nlm.nih.gov/sra/?term=SRR21883667	PRJNA857526	https://www.ncbi.nlm.nih.gov/bioproject/?term=PRJNA857526
AUSMDU00014582	Escherichia coli	CMY	SRR21883666	https://www.ncbi.nlm.nih.gov/sra/?term=SRR21883666	PRJNA857526	https://www.ncbi.nlm.nih.gov/bioproject/?term=PRJNA857526
AUSMDU00014725	Escherichia coli	OXA-48-like, CMY	SRS9466925	https://www.ncbi.nlm.nih.gov/sra/?term=SRS9466925	PRJNA529744	https://www.ncbi.nlm.nih.gov/bioproject/?term=PRJNA529744
AUSMDU00014854	Escherichia coli	CTX-M group 1	SRR21883665	https://www.ncbi.nlm.nih.gov/sra/?term=SRR21883665	PRJNA857526	https://www.ncbi.nlm.nih.gov/bioproject/?term=PRJNA857526
AUSMDU00015198	Escherichia coli	NDM, CTX-M group 1	SRS9466927	https://www.ncbi.nlm.nih.gov/sra/?term=SRS9466927	PRJNA529744	https://www.ncbi.nlm.nih.gov/bioproject/?term=PRJNA529744
AUSMDU00015328	Escherichia coli	NDM, CTX-M group 1	SRS9466929	https://www.ncbi.nlm.nih.gov/sra/?term=SRS9466929	PRJNA529744	https://www.ncbi.nlm.nih.gov/bioproject/?term=PRJNA529744
AUSMDU00015534	Escherichia coli	OXA-48-like, CTX-M group 9	SRS9466930	https://www.ncbi.nlm.nih.gov/sra/?term=SRS9466930	PRJNA529744	https://www.ncbi.nlm.nih.gov/bioproject/?term=PRJNA529744
AUSMDU00015715	Escherichia coli	OXA-48-like	SRS9466931	https://www.ncbi.nlm.nih.gov/sra/?term=SRS9466931	PRJNA529744	https://www.ncbi.nlm.nih.gov/bioproject/?term=PRJNA529744
AUSMDU00015716	Escherichia coli	NDM, CMY	SRS9466932	https://www.ncbi.nlm.nih.gov/sra/?term=SRS9466932	PRJNA529744	https://www.ncbi.nlm.nih.gov/bioproject/?term=PRJNA529744
AUSMDU00015721	Escherichia coli	NDM, CMY, CTX-M group 1	SRS9466933	https://www.ncbi.nlm.nih.gov/sra/?term=SRS9466933	PRJNA529744	https://www.ncbi.nlm.nih.gov/bioproject/?term=PRJNA529744
AUSMDU00015791	Escherichia coli	NDM, CMY	SRR21883664	https://www.ncbi.nlm.nih.gov/sra/?term=SRR21883664	PRJNA857526	https://www.ncbi.nlm.nih.gov/bioproject/?term=PRJNA857526
AUSMDU00015927	Escherichia coli	NDM, CTX-M group 1	SRS9466934	https://www.ncbi.nlm.nih.gov/sra/?term=SRS9466934	PRJNA529744	https://www.ncbi.nlm.nih.gov/bioproject/?term=PRJNA529744
AUSMDU00016004	Escherichia coli	NDM, CMY, CTX-M group 1	SRS9466936	https://www.ncbi.nlm.nih.gov/sra/?term=SRS9466936	PRJNA529744	https://www.ncbi.nlm.nih.gov/bioproject/?term=PRJNA529744
AUSMDU00016265	Escherichia coli	NDM, CTX-M group 9	SRS9466935	https://www.ncbi.nlm.nih.gov/sra/?term=SRS9466935	PRJNA529744	https://www.ncbi.nlm.nih.gov/bioproject/?term=PRJNA529744
AUSMDU00016184	Escherichia coli	NDM, CMY	SRR21883663	https://www.ncbi.nlm.nih.gov/sra/?term=SRR21883663	PRJNA857526	https://www.ncbi.nlm.nih.gov/bioproject/?term=PRJNA857526
AUSMDU00016342	Escherichia coli	IMP	SRS9466937	https://www.ncbi.nlm.nih.gov/sra/?term=SRS9466937	PRJNA529744	https://www.ncbi.nlm.nih.gov/bioproject/?term=PRJNA529744
AUSMDU00016374	Escherichia coli	OXA-48-like	SRS9466938	https://www.ncbi.nlm.nih.gov/sra/?term=SRS9466938	PRJNA529744	https://www.ncbi.nlm.nih.gov/bioproject/?term=PRJNA529744
AUSMDU00016934	Escherichia coli	OXA-48-like, CTX-M group 1	SRS9466941	https://www.ncbi.nlm.nih.gov/sra/?term=SRS9466941	PRJNA529744	https://www.ncbi.nlm.nih.gov/bioproject/?term=PRJNA529744
AUSMDU00016935	Escherichia coli	OXA-48-like, CTX-M group 1	SRR21883661	https://www.ncbi.nlm.nih.gov/sra/?term=SRR21883661	PRJNA857526	https://www.ncbi.nlm.nih.gov/bioproject/?term=PRJNA857526
AUSMDU00016959	Escherichia coli	NDM, CTX-M group 1	SRS9466943	https://www.ncbi.nlm.nih.gov/sra/?term=SRS9466943	PRJNA529744	https://www.ncbi.nlm.nih.gov/bioproject/?term=PRJNA529744
AUSMDU00017152	Escherichia coli	IMP	SRS9466944	https://www.ncbi.nlm.nih.gov/sra/?term=SRS9466944	PRJNA529744	https://www.ncbi.nlm.nih.gov/bioproject/?term=PRJNA529744
AUSMDU00017649	Escherichia coli	OXA-48-like, CMY	SRS9466948	https://www.ncbi.nlm.nih.gov/sra/?term=SRS9466948	PRJNA529744	https://www.ncbi.nlm.nih.gov/bioproject/?term=PRJNA529744
AUSMDU00018198	Escherichia coli	NDM	SRS9466952	https://www.ncbi.nlm.nih.gov/sra/?term=SRS9466952	PRJNA529744	https://www.ncbi.nlm.nih.gov/bioproject/?term=PRJNA529744
AUSMDU00018199	Escherichia coli	OXA-48-like, CMY	SRS9466953	https://www.ncbi.nlm.nih.gov/sra/?term=SRS9466953	PRJNA529744	https://www.ncbi.nlm.nih.gov/bioproject/?term=PRJNA529744
AUSMDU00018213	Escherichia coli	OXA-48-like	SRS9466954	https://www.ncbi.nlm.nih.gov/sra/?term=SRS9466954	PRJNA529744	https://www.ncbi.nlm.nih.gov/bioproject/?term=PRJNA529744
AUSMDU00018662	Escherichia coli	OXA-48-like, CTX-M group 1, CTX-M group 9	SRS9466958	https://www.ncbi.nlm.nih.gov/sra/?term=SRS9466958	PRJNA529744	https://www.ncbi.nlm.nih.gov/bioproject/?term=PRJNA529744
AUSMDU00018710	Escherichia coli	NDM, CMY	SRS9466959	https://www.ncbi.nlm.nih.gov/sra/?term=SRS9466959	PRJNA529744	https://www.ncbi.nlm.nih.gov/bioproject/?term=PRJNA529744
AUSMDU00018949	Escherichia coli	NDM, CMY	SRR21883660	https://www.ncbi.nlm.nih.gov/sra/?term=SRR21883660	PRJNA857526	https://www.ncbi.nlm.nih.gov/bioproject/?term=PRJNA857526
AUSMDU00019266	Escherichia coli	NDM, CTX-M group 9	SRS9466966	https://www.ncbi.nlm.nih.gov/sra/?term=SRS9466966	PRJNA529744	https://www.ncbi.nlm.nih.gov/bioproject/?term=PRJNA529744
AUSMDU00019713	Escherichia coli	NDM, CMY	SRR21883659	https://www.ncbi.nlm.nih.gov/sra/?term=SRR21883659	PRJNA857526	https://www.ncbi.nlm.nih.gov/bioproject/?term=PRJNA857526
AUSMDU00019752	Escherichia coli	NDM, CTX-M group 1	SRS9466968	https://www.ncbi.nlm.nih.gov/sra/?term=SRS9466968	PRJNA529744	https://www.ncbi.nlm.nih.gov/bioproject/?term=PRJNA529744
AUSMDU00019753	Escherichia coli	NDM, CMY, CTX-M group 1	SRS9466969	https://www.ncbi.nlm.nih.gov/sra/?term=SRS9466969	PRJNA529744	https://www.ncbi.nlm.nih.gov/bioproject/?term=PRJNA529744
AUSMDU00019868	Escherichia coli	NDM, CTX-M group 1	SRS9466652	https://www.ncbi.nlm.nih.gov/sra/?term=SRS9466652	PRJNA529744	https://www.ncbi.nlm.nih.gov/bioproject/?term=PRJNA529744
AUSMDU00020588	Escherichia coli	OXA-48-like, CTX-M group 9	SRS9466659	https://www.ncbi.nlm.nih.gov/sra/?term=SRS9466659	PRJNA529744	https://www.ncbi.nlm.nih.gov/bioproject/?term=PRJNA529744
AUSMDU00021615	Escherichia coli	NDM	SRS9466668	https://www.ncbi.nlm.nih.gov/sra/?term=SRS9466668	PRJNA529744	https://www.ncbi.nlm.nih.gov/bioproject/?term=PRJNA529744
AUSMDU00022272	Escherichia coli	IMP	SRS9466671	https://www.ncbi.nlm.nih.gov/sra/?term=SRS9466671	PRJNA529744	https://www.ncbi.nlm.nih.gov/bioproject/?term=PRJNA529744
AUSMDU00022280	Escherichia coli	OXA-48-like, CTX-M group 1	SRS9466672	https://www.ncbi.nlm.nih.gov/sra/?term=SRS9466672	PRJNA529744	https://www.ncbi.nlm.nih.gov/bioproject/?term=PRJNA529744
AUSMDU00022714	Escherichia coli	NDM, CMY, CTX-M group 1	SRS9466674	https://www.ncbi.nlm.nih.gov/sra/?term=SRS9466674	PRJNA529744	https://www.ncbi.nlm.nih.gov/bioproject/?term=PRJNA529744
AUSMDU00022801	Escherichia coli	NDM, OXA-48-like, CTX-M group 1	SRR21883658	https://www.ncbi.nlm.nih.gov/sra/?term=SRR21883658	PRJNA857526	https://www.ncbi.nlm.nih.gov/bioproject/?term=PRJNA857526
AUSMDU00022928	Escherichia coli	IMP	SRS9466677	https://www.ncbi.nlm.nih.gov/sra/?term=SRS9466677	PRJNA529744	https://www.ncbi.nlm.nih.gov/bioproject/?term=PRJNA529744
AUSMDU00023057	Escherichia coli	NDM, CTX-M group 1	SRS9466679	https://www.ncbi.nlm.nih.gov/sra/?term=SRS9466679	PRJNA529744	https://www.ncbi.nlm.nih.gov/bioproject/?term=PRJNA529744
AUSMDU00023404	Escherichia coli	NDM, CMY	SRR21883657	https://www.ncbi.nlm.nih.gov/sra/?term=SRR21883657	PRJNA857526	https://www.ncbi.nlm.nih.gov/bioproject/?term=PRJNA857526
AUSMDU00023512	Escherichia coli	NDM, CMY	SRS9466681	https://www.ncbi.nlm.nih.gov/sra/?term=SRS9466681	PRJNA529744	https://www.ncbi.nlm.nih.gov/bioproject/?term=PRJNA529744
AUSMDU00024358	Escherichia coli	IMP	SRR21883656	https://www.ncbi.nlm.nih.gov/sra/?term=SRR21883656	PRJNA857526	https://www.ncbi.nlm.nih.gov/bioproject/?term=PRJNA857526
AUSMDU00024526	Escherichia coli	NDM, CTX-M group 1	SRS9466686	https://www.ncbi.nlm.nih.gov/sra/?term=SRS9466686	PRJNA529744	https://www.ncbi.nlm.nih.gov/bioproject/?term=PRJNA529744
AUSMDU00024536	Escherichia coli	NDM, CMY	SRS9466687	https://www.ncbi.nlm.nih.gov/sra/?term=SRS9466687	PRJNA529744	https://www.ncbi.nlm.nih.gov/bioproject/?term=PRJNA529744
AUSMDU00024937	Escherichia coli	NDM, CTX-M group 1	SRS9466689	https://www.ncbi.nlm.nih.gov/sra/?term=SRS9466689	PRJNA529744	https://www.ncbi.nlm.nih.gov/bioproject/?term=PRJNA529744
AUSMDU00024942	Escherichia coli	NDM, CTX-M group 1	SRR21883655	https://www.ncbi.nlm.nih.gov/sra/?term=SRR21883655	PRJNA857526	https://www.ncbi.nlm.nih.gov/bioproject/?term=PRJNA857526
AUSMDU00025601	Escherichia coli	NDM, CMY	SRR21883695	https://www.ncbi.nlm.nih.gov/sra/?term=SRR21883695	PRJNA857526	https://www.ncbi.nlm.nih.gov/bioproject/?term=PRJNA857526
AUSMDU00024998	Escherichia coli	IMP	SRS9466693	https://www.ncbi.nlm.nih.gov/sra/?term=SRS9466693	PRJNA529744	https://www.ncbi.nlm.nih.gov/bioproject/?term=PRJNA529744
AUSMDU00025031	Escherichia coli	IMP	SRS9466694	https://www.ncbi.nlm.nih.gov/sra/?term=SRS9466694	PRJNA529744	https://www.ncbi.nlm.nih.gov/bioproject/?term=PRJNA529744
AUSMDU00025448	Escherichia coli	IMP, CTX-M group 9	SRS9466696	https://www.ncbi.nlm.nih.gov/sra/?term=SRS9466696	PRJNA529744	https://www.ncbi.nlm.nih.gov/bioproject/?term=PRJNA529744
AUSMDU00025499	Escherichia coli	NDM, CMY	SRR21883694	https://www.ncbi.nlm.nih.gov/sra/?term=SRR21883694	PRJNA857526	https://www.ncbi.nlm.nih.gov/bioproject/?term=PRJNA857526
AUSMDU00025493	Escherichia coli	NDM	SRR21883693	https://www.ncbi.nlm.nih.gov/sra/?term=SRR21883693	PRJNA857526	https://www.ncbi.nlm.nih.gov/bioproject/?term=PRJNA857526
AUSMDU00025586	Escherichia coli	NDM, OXA-48-like	SRS9466699	https://www.ncbi.nlm.nih.gov/sra/?term=SRS9466699	PRJNA529744	https://www.ncbi.nlm.nih.gov/bioproject/?term=PRJNA529744
AUSMDU00025707	Escherichia coli	NDM, CMY	SRR21883691	https://www.ncbi.nlm.nih.gov/sra/?term=SRR21883691	PRJNA857526	https://www.ncbi.nlm.nih.gov/bioproject/?term=PRJNA857526
AUSMDU00048779	Escherichia coli	NDM, OXA-48-like	SRS9466701	https://www.ncbi.nlm.nih.gov/sra/?term=SRS9466701	PRJNA529744	https://www.ncbi.nlm.nih.gov/bioproject/?term=PRJNA529744
AUSMDU00025750	Escherichia coli	NDM, CTX-M group 1	SRS9466702	https://www.ncbi.nlm.nih.gov/sra/?term=SRS9466702	PRJNA529744	https://www.ncbi.nlm.nih.gov/bioproject/?term=PRJNA529744
AUSMDU00025757	Escherichia coli	OXA-23-like, CMY	SRR21883690	https://www.ncbi.nlm.nih.gov/sra/?term=SRR21883690	PRJNA857526	https://www.ncbi.nlm.nih.gov/bioproject/?term=PRJNA857526
AUSMDU00026288	Escherichia coli	NDM	SRS9466704	https://www.ncbi.nlm.nih.gov/sra/?term=SRS9466704	PRJNA529744	https://www.ncbi.nlm.nih.gov/bioproject/?term=PRJNA529744
AUSMDU00026399	Escherichia coli	OXA-48-like, CMY, CTX-M group 1	SRS9466705	https://www.ncbi.nlm.nih.gov/sra/?term=SRS9466705	PRJNA529744	https://www.ncbi.nlm.nih.gov/bioproject/?term=PRJNA529744
AUSMDU00027179	Escherichia coli	OXA-48-like, CTX-M group 1	SRS9466710	https://www.ncbi.nlm.nih.gov/sra/?term=SRS9466710	PRJNA529744	https://www.ncbi.nlm.nih.gov/bioproject/?term=PRJNA529744
AUSMDU00027196	Escherichia coli	NDM, CTX-M group 1	SRS9466711	https://www.ncbi.nlm.nih.gov/sra/?term=SRS9466711	PRJNA529744	https://www.ncbi.nlm.nih.gov/bioproject/?term=PRJNA529744
AUSMDU00027204	Escherichia coli	NDM, CTX-M group 1	SRS9466712	https://www.ncbi.nlm.nih.gov/sra/?term=SRS9466712	PRJNA529744	https://www.ncbi.nlm.nih.gov/bioproject/?term=PRJNA529744
AUSMDU00030658	Escherichia coli	No ESBL or carbapenemase detected	SRR21883689	https://www.ncbi.nlm.nih.gov/sra/?term=SRR21883689	PRJNA857526	https://www.ncbi.nlm.nih.gov/bioproject/?term=PRJNA857526
AUSMDU00006643	Enterobacter roggenkampii	CTX-M group 9	SRR21866034	https://www.ncbi.nlm.nih.gov/sra/?term=SRR21866034	PRJNA857525	https://www.ncbi.nlm.nih.gov/bioproject/?term=PRJNA857525
AUSMDU00009842	Acinetobacter baumannii	OXA-51-like	SRR21883600	https://www.ncbi.nlm.nih.gov/sra/?term=SRR21883600	PRJNA857528	https://www.ncbi.nlm.nih.gov/bioproject/?term=PRJNA857528
AUSMDU00006347	Hafnia alvei	No ESBL or carbapenemase detected	SRR21962114	https://www.ncbi.nlm.nih.gov/sra/?term=SRR21962114	PRJNA870170	https://www.ncbi.nlm.nih.gov/bioproject/?term=PRJNA870170
AUSMDU00010613	Hafnia alvei	No ESBL or carbapenemase detected	SRR21962113	https://www.ncbi.nlm.nih.gov/sra/?term=SRR21962113	PRJNA870170	https://www.ncbi.nlm.nih.gov/bioproject/?term=PRJNA870170
AUSMDU00005753	Klebsiella oxytoca	IMP	SRR9734615	https://www.ncbi.nlm.nih.gov/sra/?term=SRR9734615	PRJNA529744	https://www.ncbi.nlm.nih.gov/bioproject/?term=PRJNA529744
AUSMDU00006358	Klebsiella oxytoca	KPC	SRR21884314	https://www.ncbi.nlm.nih.gov/sra/?term=SRR21884314	PRJNA857533	https://www.ncbi.nlm.nih.gov/bioproject/?term=PRJNA857533
AUSMDU00006452	Klebsiella oxytoca	No ESBL or carbapenemase detected	SRR21884313	https://www.ncbi.nlm.nih.gov/sra/?term=SRR21884313	PRJNA857533	https://www.ncbi.nlm.nih.gov/bioproject/?term=PRJNA857533
AUSMDU00006467	Klebsiella oxytoca	No ESBL or carbapenemase detected	SRR21884302	https://www.ncbi.nlm.nih.gov/sra/?term=SRR21884302	PRJNA857533	https://www.ncbi.nlm.nih.gov/bioproject/?term=PRJNA857533
AUSMDU00006532	Klebsiella oxytoca	No ESBL or carbapenemase detected	SRR21884291	https://www.ncbi.nlm.nih.gov/sra/?term=SRR21884291	PRJNA857533	https://www.ncbi.nlm.nih.gov/bioproject/?term=PRJNA857533
AUSMDU00006744	Klebsiella oxytoca	No ESBL or carbapenemase detected	SRR21884280	https://www.ncbi.nlm.nih.gov/sra/?term=SRR21884280	PRJNA857533	https://www.ncbi.nlm.nih.gov/bioproject/?term=PRJNA857533
AUSMDU00007229	Klebsiella oxytoca	No ESBL or carbapenemase detected	SRR21884269	https://www.ncbi.nlm.nih.gov/sra/?term=SRR21884269	PRJNA857533	https://www.ncbi.nlm.nih.gov/bioproject/?term=PRJNA857533
AUSMDU00007232	Klebsiella oxytoca	No ESBL or carbapenemase detected	SRR21884258	https://www.ncbi.nlm.nih.gov/sra/?term=SRR21884258	PRJNA857533	https://www.ncbi.nlm.nih.gov/bioproject/?term=PRJNA857533
AUSMDU00007273	Klebsiella oxytoca	No ESBL or carbapenemase detected	SRR21884247	https://www.ncbi.nlm.nih.gov/sra/?term=SRR21884247	PRJNA857533	https://www.ncbi.nlm.nih.gov/bioproject/?term=PRJNA857533
AUSMDU00071120	Klebsiella oxytoca	No ESBL or carbapenemase detected	SRR21884236	https://www.ncbi.nlm.nih.gov/sra/?term=SRR21884236	PRJNA857533	https://www.ncbi.nlm.nih.gov/bioproject/?term=PRJNA857533
AUSMDU00071130	Klebsiella oxytoca	No ESBL or carbapenemase detected	SRR21884225	https://www.ncbi.nlm.nih.gov/sra/?term=SRR21884225	PRJNA857533	https://www.ncbi.nlm.nih.gov/bioproject/?term=PRJNA857533
AUSMDU00010471	Klebsiella oxytoca	No ESBL or carbapenemase detected	SRR21884312	https://www.ncbi.nlm.nih.gov/sra/?term=SRR21884312	PRJNA857533	https://www.ncbi.nlm.nih.gov/bioproject/?term=PRJNA857533
AUSMDU00010519	Klebsiella oxytoca	IMP	SRR21884311	https://www.ncbi.nlm.nih.gov/sra/?term=SRR21884311	PRJNA857533	https://www.ncbi.nlm.nih.gov/bioproject/?term=PRJNA857533
AUSMDU00010924	Klebsiella oxytoca	IMP	SRR21884310	https://www.ncbi.nlm.nih.gov/sra/?term=SRR21884310	PRJNA857533	https://www.ncbi.nlm.nih.gov/bioproject/?term=PRJNA857533
AUSMDU00013457	Klebsiella oxytoca	IMP, CTX-M group 9	SRR21884309	https://www.ncbi.nlm.nih.gov/sra/?term=SRR21884309	PRJNA857533	https://www.ncbi.nlm.nih.gov/bioproject/?term=PRJNA857533
AUSMDU00015616	Klebsiella oxytoca	IMP, CTX-M group 9	SRR21884308	https://www.ncbi.nlm.nih.gov/sra/?term=SRR21884308	PRJNA857533	https://www.ncbi.nlm.nih.gov/bioproject/?term=PRJNA857533
AUSMDU00016368	Klebsiella oxytoca	IMP	SRR21884307	https://www.ncbi.nlm.nih.gov/sra/?term=SRR21884307	PRJNA857533	https://www.ncbi.nlm.nih.gov/bioproject/?term=PRJNA857533
AUSMDU00024018	Klebsiella oxytoca	IMP	SRR21884306	https://www.ncbi.nlm.nih.gov/sra/?term=SRR21884306	PRJNA857533	https://www.ncbi.nlm.nih.gov/bioproject/?term=PRJNA857533
AUSMDU00005872	Klebsiella pneumoniae	IMP	SRR9734617	https://www.ncbi.nlm.nih.gov/sra/?term=SRR9734617	PRJNA529744	https://www.ncbi.nlm.nih.gov/bioproject/?term=PRJNA529744
AUSMDU00005914	Klebsiella pneumoniae	CTX-M group 9	SRR21884305	https://www.ncbi.nlm.nih.gov/sra/?term=SRR21884305	PRJNA857533	https://www.ncbi.nlm.nih.gov/bioproject/?term=PRJNA857533
AUSMDU00005957	Klebsiella pneumoniae	IMP	SRS9451558	https://www.ncbi.nlm.nih.gov/sra/?term=SRS9451558	PRJNA529744	https://www.ncbi.nlm.nih.gov/bioproject/?term=PRJNA529744
AUSMDU00005959	Klebsiella pneumoniae	KPC	SRR9734698	https://www.ncbi.nlm.nih.gov/sra/?term=SRR9734698	PRJNA529744	https://www.ncbi.nlm.nih.gov/bioproject/?term=PRJNA529744
AUSMDU00006343	Klebsiella pneumoniae	IMP	SRR21884304	https://www.ncbi.nlm.nih.gov/sra/?term=SRR21884304	PRJNA857533	https://www.ncbi.nlm.nih.gov/bioproject/?term=PRJNA857533
AUSMDU00006348	Klebsiella pneumoniae	IMP, CTX-M group 1	SRS9451559	https://www.ncbi.nlm.nih.gov/sra/?term=SRS9451559	PRJNA529744	https://www.ncbi.nlm.nih.gov/bioproject/?term=PRJNA529744
AUSMDU00006398	Klebsiella pneumoniae	KPC	SRR21884303	https://www.ncbi.nlm.nih.gov/sra/?term=SRR21884303	PRJNA857533	https://www.ncbi.nlm.nih.gov/bioproject/?term=PRJNA857533
AUSMDU00006399	Klebsiella pneumoniae	NDM	SRR21884301	https://www.ncbi.nlm.nih.gov/sra/?term=SRR21884301	PRJNA857533	https://www.ncbi.nlm.nih.gov/bioproject/?term=PRJNA857533
AUSMDU00006382	Klebsiella pneumoniae	KPC	SRR21884300	https://www.ncbi.nlm.nih.gov/sra/?term=SRR21884300	PRJNA857533	https://www.ncbi.nlm.nih.gov/bioproject/?term=PRJNA857533
AUSMDU00006441	Klebsiella pneumoniae	No ESBL or carbapenemase detected	SRR21884299	https://www.ncbi.nlm.nih.gov/sra/?term=SRR21884299	PRJNA857533	https://www.ncbi.nlm.nih.gov/bioproject/?term=PRJNA857533
AUSMDU00006440	Klebsiella pneumoniae	KPC	SRS9451474	https://www.ncbi.nlm.nih.gov/sra/?term=SRS9451474	PRJNA529744	https://www.ncbi.nlm.nih.gov/bioproject/?term=PRJNA529744
AUSMDU00006460	Klebsiella pneumoniae	No ESBL or carbapenemase detected	SRR21884298	https://www.ncbi.nlm.nih.gov/sra/?term=SRR21884298	PRJNA857533	https://www.ncbi.nlm.nih.gov/bioproject/?term=PRJNA857533
AUSMDU00006470	Klebsiella pneumoniae	NDM, OXA-48-like, CTX-M group 1	SRS9451549	https://www.ncbi.nlm.nih.gov/sra/?term=SRS9451549	PRJNA529744	https://www.ncbi.nlm.nih.gov/bioproject/?term=PRJNA529744
AUSMDU00006525	Klebsiella pneumoniae	NDM	SRR21884297	https://www.ncbi.nlm.nih.gov/sra/?term=SRR21884297	PRJNA857533	https://www.ncbi.nlm.nih.gov/bioproject/?term=PRJNA857533
AUSMDU00006535	Klebsiella pneumoniae	OXA-48-like, CTX-M group 1	SRS9451596	https://www.ncbi.nlm.nih.gov/sra/?term=SRS9451596	PRJNA529744	https://www.ncbi.nlm.nih.gov/bioproject/?term=PRJNA529744
AUSMDU00006529	Klebsiella pneumoniae	KPC	SRS9451607	https://www.ncbi.nlm.nih.gov/sra/?term=SRS9451607	PRJNA529744	https://www.ncbi.nlm.nih.gov/bioproject/?term=PRJNA529744
AUSMDU00006575	Klebsiella pneumoniae	NDM, CTX-M group 1	SRR21884296	https://www.ncbi.nlm.nih.gov/sra/?term=SRR21884296	PRJNA857533	https://www.ncbi.nlm.nih.gov/bioproject/?term=PRJNA857533
AUSMDU00006641	Klebsiella pneumoniae	CTX-M group 1	SRR21884295	https://www.ncbi.nlm.nih.gov/sra/?term=SRR21884295	PRJNA857533	https://www.ncbi.nlm.nih.gov/bioproject/?term=PRJNA857533
AUSMDU00006655	Klebsiella pneumoniae	OXA-48-like, CTX-M group 1	SRR21884294	https://www.ncbi.nlm.nih.gov/sra/?term=SRR21884294	PRJNA857533	https://www.ncbi.nlm.nih.gov/bioproject/?term=PRJNA857533
AUSMDU00006613	Klebsiella pneumoniae	OXA-48-like, CTX-M group 1	SRS9451618	https://www.ncbi.nlm.nih.gov/sra/?term=SRS9451618	PRJNA529744	https://www.ncbi.nlm.nih.gov/bioproject/?term=PRJNA529744
AUSMDU00006617	Klebsiella pneumoniae	KPC	SRS9451630	https://www.ncbi.nlm.nih.gov/sra/?term=SRS9451630	PRJNA529744	https://www.ncbi.nlm.nih.gov/bioproject/?term=PRJNA529744
AUSMDU00006594	Klebsiella pneumoniae	IMP	SRR21884293	https://www.ncbi.nlm.nih.gov/sra/?term=SRR21884293	PRJNA857533	https://www.ncbi.nlm.nih.gov/bioproject/?term=PRJNA857533
AUSMDU00006596	Klebsiella pneumoniae	IMP, CTX-M group 1	SRR21884292	https://www.ncbi.nlm.nih.gov/sra/?term=SRR21884292	PRJNA857533	https://www.ncbi.nlm.nih.gov/bioproject/?term=PRJNA857533
AUSMDU00006597	Klebsiella pneumoniae	NDM, OXA-48-like, CTX-M group 1	SRS9451640	https://www.ncbi.nlm.nih.gov/sra/?term=SRS9451640	PRJNA529744	https://www.ncbi.nlm.nih.gov/bioproject/?term=PRJNA529744
AUSMDU00006589	Klebsiella pneumoniae	OXA-48-like, CTX-M group 1	SRR21884290	https://www.ncbi.nlm.nih.gov/sra/?term=SRR21884290	PRJNA857533	https://www.ncbi.nlm.nih.gov/bioproject/?term=PRJNA857533
AUSMDU00006681	Klebsiella pneumoniae	NDM, OXA-48-like, CTX-M group 1	SRR21884289	https://www.ncbi.nlm.nih.gov/sra/?term=SRR21884289	PRJNA857533	https://www.ncbi.nlm.nih.gov/bioproject/?term=PRJNA857533
AUSMDU00006694	Klebsiella pneumoniae	CTX-M group 1	SRR21884288	https://www.ncbi.nlm.nih.gov/sra/?term=SRR21884288	PRJNA857533	https://www.ncbi.nlm.nih.gov/bioproject/?term=PRJNA857533
AUSMDU00006746	Klebsiella pneumoniae	No ESBL or carbapenemase detected	SRR21884287	https://www.ncbi.nlm.nih.gov/sra/?term=SRR21884287	PRJNA857533	https://www.ncbi.nlm.nih.gov/bioproject/?term=PRJNA857533
AUSMDU00006752	Klebsiella pneumoniae	No ESBL or carbapenemase detected	SRR21884286	https://www.ncbi.nlm.nih.gov/sra/?term=SRR21884286	PRJNA857533	https://www.ncbi.nlm.nih.gov/bioproject/?term=PRJNA857533
AUSMDU00006761	Klebsiella pneumoniae	IMP	SRR21884285	https://www.ncbi.nlm.nih.gov/sra/?term=SRR21884285	PRJNA857533	https://www.ncbi.nlm.nih.gov/bioproject/?term=PRJNA857533
AUSMDU00007178	Klebsiella pneumoniae	No ESBL or carbapenemase detected	SRR21884284	https://www.ncbi.nlm.nih.gov/sra/?term=SRR21884284	PRJNA857533	https://www.ncbi.nlm.nih.gov/bioproject/?term=PRJNA857533
AUSMDU00007183	Klebsiella pneumoniae	No ESBL or carbapenemase detected	SRR21884283	https://www.ncbi.nlm.nih.gov/sra/?term=SRR21884283	PRJNA857533	https://www.ncbi.nlm.nih.gov/bioproject/?term=PRJNA857533
AUSMDU00007214	Klebsiella pneumoniae	KPC	SRR21884282	https://www.ncbi.nlm.nih.gov/sra/?term=SRR21884282	PRJNA857533	https://www.ncbi.nlm.nih.gov/bioproject/?term=PRJNA857533
AUSMDU00007215	Klebsiella pneumoniae	KPC	SRR21884281	https://www.ncbi.nlm.nih.gov/sra/?term=SRR21884281	PRJNA857533	https://www.ncbi.nlm.nih.gov/bioproject/?term=PRJNA857533
AUSMDU00007216	Klebsiella pneumoniae	KPC	SRR21884279	https://www.ncbi.nlm.nih.gov/sra/?term=SRR21884279	PRJNA857533	https://www.ncbi.nlm.nih.gov/bioproject/?term=PRJNA857533
AUSMDU00007217	Klebsiella pneumoniae	KPC	SRR21884278	https://www.ncbi.nlm.nih.gov/sra/?term=SRR21884278	PRJNA857533	https://www.ncbi.nlm.nih.gov/bioproject/?term=PRJNA857533
AUSMDU00007226	Klebsiella pneumoniae	CMY	SRR21884277	https://www.ncbi.nlm.nih.gov/sra/?term=SRR21884277	PRJNA857533	https://www.ncbi.nlm.nih.gov/bioproject/?term=PRJNA857533
AUSMDU00007245	Klebsiella pneumoniae	KPC	SRS9451652	https://www.ncbi.nlm.nih.gov/sra/?term=SRS9451652	PRJNA529744	https://www.ncbi.nlm.nih.gov/bioproject/?term=PRJNA529744
AUSMDU00007246	Klebsiella pneumoniae	KPC	SRS9451560	https://www.ncbi.nlm.nih.gov/sra/?term=SRS9451560	PRJNA529744	https://www.ncbi.nlm.nih.gov/bioproject/?term=PRJNA529744
AUSMDU00007282	Klebsiella pneumoniae	OXA-48-like, CTX-M group 1	SRS9451571	https://www.ncbi.nlm.nih.gov/sra/?term=SRS9451571	PRJNA529744	https://www.ncbi.nlm.nih.gov/bioproject/?term=PRJNA529744
AUSMDU00007286	Klebsiella pneumoniae	OXA-48-like, CTX-M group 1	SRS9451582	https://www.ncbi.nlm.nih.gov/sra/?term=SRS9451582	PRJNA529744	https://www.ncbi.nlm.nih.gov/bioproject/?term=PRJNA529744
AUSMDU00007289	Klebsiella pneumoniae	CTX-M group 9	SRR21884276	https://www.ncbi.nlm.nih.gov/sra/?term=SRR21884276	PRJNA857533	https://www.ncbi.nlm.nih.gov/bioproject/?term=PRJNA857533
AUSMDU00007374	Klebsiella pneumoniae	CTX-M group 1	SRR21884275	https://www.ncbi.nlm.nih.gov/sra/?term=SRR21884275	PRJNA857533	https://www.ncbi.nlm.nih.gov/bioproject/?term=PRJNA857533
AUSMDU00007351	Klebsiella pneumoniae	No ESBL or carbapenemase detected	SRR21884274	https://www.ncbi.nlm.nih.gov/sra/?term=SRR21884274	PRJNA857533	https://www.ncbi.nlm.nih.gov/bioproject/?term=PRJNA857533
AUSMDU00007355	Klebsiella pneumoniae	No ESBL or carbapenemase detected	SRR21884273	https://www.ncbi.nlm.nih.gov/sra/?term=SRR21884273	PRJNA857533	https://www.ncbi.nlm.nih.gov/bioproject/?term=PRJNA857533
AUSMDU00007358	Klebsiella pneumoniae	KPC	SRS9451593	https://www.ncbi.nlm.nih.gov/sra/?term=SRS9451593	PRJNA529744	https://www.ncbi.nlm.nih.gov/bioproject/?term=PRJNA529744
AUSMDU00007378	Klebsiella pneumoniae	KPC, CMY, CTX-M group 9	SRS9451408	https://www.ncbi.nlm.nih.gov/sra/?term=SRS9451408	PRJNA529744	https://www.ncbi.nlm.nih.gov/bioproject/?term=PRJNA529744
AUSMDU00007382	Klebsiella pneumoniae	IMP	SRS9451419	https://www.ncbi.nlm.nih.gov/sra/?term=SRS9451419	PRJNA529744	https://www.ncbi.nlm.nih.gov/bioproject/?term=PRJNA529744
AUSMDU00007475	Klebsiella pneumoniae	IMP	SRR21884272	https://www.ncbi.nlm.nih.gov/sra/?term=SRR21884272	PRJNA857533	https://www.ncbi.nlm.nih.gov/bioproject/?term=PRJNA857533
AUSMDU00007580	Klebsiella pneumoniae	No ESBL or carbapenemase detected	SRR21884271	https://www.ncbi.nlm.nih.gov/sra/?term=SRR21884271	PRJNA857533	https://www.ncbi.nlm.nih.gov/bioproject/?term=PRJNA857533
AUSMDU00048769	Klebsiella pneumoniae	KPC, CTX-M group 1, CTX-M group 9	SRS9451442	https://www.ncbi.nlm.nih.gov/sra/?term=SRS9451442	PRJNA529744	https://www.ncbi.nlm.nih.gov/bioproject/?term=PRJNA529744
AUSMDU00048770	Klebsiella pneumoniae	OXA-48-like	SRS9451451	https://www.ncbi.nlm.nih.gov/sra/?term=SRS9451451	PRJNA529744	https://www.ncbi.nlm.nih.gov/bioproject/?term=PRJNA529744
AUSMDU00027494	Klebsiella pneumoniae	NDM, OXA-48-like, CTX-M group 1	SRS9451462	https://www.ncbi.nlm.nih.gov/sra/?term=SRS9451462	PRJNA529744	https://www.ncbi.nlm.nih.gov/bioproject/?term=PRJNA529744
AUSMDU00008010	Klebsiella pneumoniae	CTX-M group 9	SRR21884270	https://www.ncbi.nlm.nih.gov/sra/?term=SRR21884270	PRJNA857533	https://www.ncbi.nlm.nih.gov/bioproject/?term=PRJNA857533
AUSMDU00008011	Klebsiella pneumoniae	KPC, CTX-M group 9	SRS9451476	https://www.ncbi.nlm.nih.gov/sra/?term=SRS9451476	PRJNA529744	https://www.ncbi.nlm.nih.gov/bioproject/?term=PRJNA529744
AUSMDU00008014	Klebsiella pneumoniae	NDM, CTX-M group 9	SRS9451485	https://www.ncbi.nlm.nih.gov/sra/?term=SRS9451485	PRJNA529744	https://www.ncbi.nlm.nih.gov/bioproject/?term=PRJNA529744
AUSMDU00008015	Klebsiella pneumoniae	CTX-M group 1	SRR21884268	https://www.ncbi.nlm.nih.gov/sra/?term=SRR21884268	PRJNA857533	https://www.ncbi.nlm.nih.gov/bioproject/?term=PRJNA857533
AUSMDU00008016	Klebsiella pneumoniae	NDM, CTX-M group 1	SRS9451496	https://www.ncbi.nlm.nih.gov/sra/?term=SRS9451496	PRJNA529744	https://www.ncbi.nlm.nih.gov/bioproject/?term=PRJNA529744
AUSMDU00071122	Klebsiella pneumoniae	No ESBL or carbapenemase detected	SRR21884267	https://www.ncbi.nlm.nih.gov/sra/?term=SRR21884267	PRJNA857533	https://www.ncbi.nlm.nih.gov/bioproject/?term=PRJNA857533
AUSMDU00071129	Klebsiella pneumoniae	CTX-M group 1	SRR21884266	https://www.ncbi.nlm.nih.gov/sra/?term=SRR21884266	PRJNA857533	https://www.ncbi.nlm.nih.gov/bioproject/?term=PRJNA857533
AUSMDU00008549	Klebsiella pneumoniae	CTX-M group 1	SRR21884265	https://www.ncbi.nlm.nih.gov/sra/?term=SRR21884265	PRJNA857533	https://www.ncbi.nlm.nih.gov/bioproject/?term=PRJNA857533
AUSMDU00008212	Klebsiella pneumoniae	No ESBL or carbapenemase detected	SRR21884264	https://www.ncbi.nlm.nih.gov/sra/?term=SRR21884264	PRJNA857533	https://www.ncbi.nlm.nih.gov/bioproject/?term=PRJNA857533
AUSMDU00008216	Klebsiella pneumoniae	KPC	SRS9451507	https://www.ncbi.nlm.nih.gov/sra/?term=SRS9451507	PRJNA529744	https://www.ncbi.nlm.nih.gov/bioproject/?term=PRJNA529744
AUSMDU00008281	Klebsiella pneumoniae	NDM, CTX-M group 9	SRR21884263	https://www.ncbi.nlm.nih.gov/sra/?term=SRR21884263	PRJNA857533	https://www.ncbi.nlm.nih.gov/bioproject/?term=PRJNA857533
AUSMDU00008608	Klebsiella pneumoniae	CTX-M group 9	SRR21884262	https://www.ncbi.nlm.nih.gov/sra/?term=SRR21884262	PRJNA857533	https://www.ncbi.nlm.nih.gov/bioproject/?term=PRJNA857533
AUSMDU00008609	Klebsiella pneumoniae	CTX-M group 1	SRR21884261	https://www.ncbi.nlm.nih.gov/sra/?term=SRR21884261	PRJNA857533	https://www.ncbi.nlm.nih.gov/bioproject/?term=PRJNA857533
AUSMDU00008683	Klebsiella pneumoniae	KPC	SRS9451520	https://www.ncbi.nlm.nih.gov/sra/?term=SRS9451520	PRJNA529744	https://www.ncbi.nlm.nih.gov/bioproject/?term=PRJNA529744
AUSMDU00008692	Klebsiella pneumoniae	NDM, CTX-M group 1	SRS9451530	https://www.ncbi.nlm.nih.gov/sra/?term=SRS9451530	PRJNA529744	https://www.ncbi.nlm.nih.gov/bioproject/?term=PRJNA529744
AUSMDU00008693	Klebsiella pneumoniae	KPC	SRS9451541	https://www.ncbi.nlm.nih.gov/sra/?term=SRS9451541	PRJNA529744	https://www.ncbi.nlm.nih.gov/bioproject/?term=PRJNA529744
AUSMDU00008697	Klebsiella pneumoniae	OXA-48-like, CTX-M group 1	SRS9451546	https://www.ncbi.nlm.nih.gov/sra/?term=SRS9451546	PRJNA529744	https://www.ncbi.nlm.nih.gov/bioproject/?term=PRJNA529744
AUSMDU00008958	Klebsiella pneumoniae	NDM, CTX-M group 1	SRS9451547	https://www.ncbi.nlm.nih.gov/sra/?term=SRS9451547	PRJNA529744	https://www.ncbi.nlm.nih.gov/bioproject/?term=PRJNA529744
AUSMDU00009004	Klebsiella pneumoniae	KPC	SRS9451548	https://www.ncbi.nlm.nih.gov/sra/?term=SRS9451548	PRJNA529744	https://www.ncbi.nlm.nih.gov/bioproject/?term=PRJNA529744
AUSMDU00009007	Klebsiella pneumoniae	KPC	SRS9451550	https://www.ncbi.nlm.nih.gov/sra/?term=SRS9451550	PRJNA529744	https://www.ncbi.nlm.nih.gov/bioproject/?term=PRJNA529744
AUSMDU00009008	Klebsiella pneumoniae	KPC	SRR21884260	https://www.ncbi.nlm.nih.gov/sra/?term=SRR21884260	PRJNA857533	https://www.ncbi.nlm.nih.gov/bioproject/?term=PRJNA857533
AUSMDU00009503	Klebsiella pneumoniae	OXA-48-like, CTX-M group 1	SRS9451552	https://www.ncbi.nlm.nih.gov/sra/?term=SRS9451552	PRJNA529744	https://www.ncbi.nlm.nih.gov/bioproject/?term=PRJNA529744
AUSMDU00009505	Klebsiella pneumoniae	OXA-48-like, CTX-M group 1	SRS9451553	https://www.ncbi.nlm.nih.gov/sra/?term=SRS9451553	PRJNA529744	https://www.ncbi.nlm.nih.gov/bioproject/?term=PRJNA529744
AUSMDU00009585	Klebsiella pneumoniae	CTX-M group 1	SRR21884259	https://www.ncbi.nlm.nih.gov/sra/?term=SRR21884259	PRJNA857533	https://www.ncbi.nlm.nih.gov/bioproject/?term=PRJNA857533
AUSMDU00009766	Klebsiella pneumoniae	No ESBL or carbapenemase detected	SRR21884257	https://www.ncbi.nlm.nih.gov/sra/?term=SRR21884257	PRJNA857533	https://www.ncbi.nlm.nih.gov/bioproject/?term=PRJNA857533
AUSMDU00009772	Klebsiella pneumoniae	OXA-48-like, CTX-M group 1	SRS9451554	https://www.ncbi.nlm.nih.gov/sra/?term=SRS9451554	PRJNA529744	https://www.ncbi.nlm.nih.gov/bioproject/?term=PRJNA529744
AUSMDU00009801	Klebsiella pneumoniae	OXA-48-like, CTX-M group 1	SRR21884256	https://www.ncbi.nlm.nih.gov/sra/?term=SRR21884256	PRJNA857533	https://www.ncbi.nlm.nih.gov/bioproject/?term=PRJNA857533
AUSMDU00009922	Klebsiella pneumoniae	KPC	SRS9451555	https://www.ncbi.nlm.nih.gov/sra/?term=SRS9451555	PRJNA529744	https://www.ncbi.nlm.nih.gov/bioproject/?term=PRJNA529744
AUSMDU00009923	Klebsiella pneumoniae	OXA-48-like	SRR21884255	https://www.ncbi.nlm.nih.gov/sra/?term=SRR21884255	PRJNA857533	https://www.ncbi.nlm.nih.gov/bioproject/?term=PRJNA857533
AUSMDU00010271	Klebsiella pneumoniae	OXA-48-like	SRS9451556	https://www.ncbi.nlm.nih.gov/sra/?term=SRS9451556	PRJNA529744	https://www.ncbi.nlm.nih.gov/bioproject/?term=PRJNA529744
AUSMDU00010325	Klebsiella pneumoniae	No ESBL or carbapenemase detected	SRR21884254	https://www.ncbi.nlm.nih.gov/sra/?term=SRR21884254	PRJNA857533	https://www.ncbi.nlm.nih.gov/bioproject/?term=PRJNA857533
AUSMDU00010326	Klebsiella pneumoniae	NDM	SRS9451557	https://www.ncbi.nlm.nih.gov/sra/?term=SRS9451557	PRJNA529744	https://www.ncbi.nlm.nih.gov/bioproject/?term=PRJNA529744
AUSMDU00010520	Klebsiella pneumoniae	CTX-M group 1	SRR21884253	https://www.ncbi.nlm.nih.gov/sra/?term=SRR21884253	PRJNA857533	https://www.ncbi.nlm.nih.gov/bioproject/?term=PRJNA857533
AUSMDU00010722	Klebsiella pneumoniae	NDM, CTX-M group 1	SRS9451594	https://www.ncbi.nlm.nih.gov/sra/?term=SRS9451594	PRJNA529744	https://www.ncbi.nlm.nih.gov/bioproject/?term=PRJNA529744
AUSMDU00010723	Klebsiella pneumoniae	CTX-M group 9	SRR21884252	https://www.ncbi.nlm.nih.gov/sra/?term=SRR21884252	PRJNA857533	https://www.ncbi.nlm.nih.gov/bioproject/?term=PRJNA857533
AUSMDU00010724	Klebsiella pneumoniae	CTX-M group 9	SRR21884251	https://www.ncbi.nlm.nih.gov/sra/?term=SRR21884251	PRJNA857533	https://www.ncbi.nlm.nih.gov/bioproject/?term=PRJNA857533
AUSMDU00010746	Klebsiella pneumoniae	KPC	SRS9451595	https://www.ncbi.nlm.nih.gov/sra/?term=SRS9451595	PRJNA529744	https://www.ncbi.nlm.nih.gov/bioproject/?term=PRJNA529744
AUSMDU00010748	Klebsiella pneumoniae	KPC	SRS9451597	https://www.ncbi.nlm.nih.gov/sra/?term=SRS9451597	PRJNA529744	https://www.ncbi.nlm.nih.gov/bioproject/?term=PRJNA529744
AUSMDU00010827	Klebsiella pneumoniae	KPC	SRR21884250	https://www.ncbi.nlm.nih.gov/sra/?term=SRR21884250	PRJNA857533	https://www.ncbi.nlm.nih.gov/bioproject/?term=PRJNA857533
AUSMDU00010836	Klebsiella pneumoniae	KPC	SRS9451600	https://www.ncbi.nlm.nih.gov/sra/?term=SRS9451600	PRJNA529744	https://www.ncbi.nlm.nih.gov/bioproject/?term=PRJNA529744
AUSMDU00011176	Klebsiella pneumoniae	No ESBL or carbapenemase detected	SRR21884249	https://www.ncbi.nlm.nih.gov/sra/?term=SRR21884249	PRJNA857533	https://www.ncbi.nlm.nih.gov/bioproject/?term=PRJNA857533
AUSMDU00011218	Klebsiella pneumoniae	OXA-48-like	SRR21884248	https://www.ncbi.nlm.nih.gov/sra/?term=SRR21884248	PRJNA857533	https://www.ncbi.nlm.nih.gov/bioproject/?term=PRJNA857533
AUSMDU00011330	Klebsiella pneumoniae	OXA-48-like, CTX-M group 1	SRS9451599	https://www.ncbi.nlm.nih.gov/sra/?term=SRS9451599	PRJNA529744	https://www.ncbi.nlm.nih.gov/bioproject/?term=PRJNA529744
AUSMDU00011488	Klebsiella pneumoniae	KPC	SRS9451598	https://www.ncbi.nlm.nih.gov/sra/?term=SRS9451598	PRJNA529744	https://www.ncbi.nlm.nih.gov/bioproject/?term=PRJNA529744
AUSMDU00011587	Klebsiella pneumoniae	OXA-48-like, CTX-M group 1	SRS9451601	https://www.ncbi.nlm.nih.gov/sra/?term=SRS9451601	PRJNA529744	https://www.ncbi.nlm.nih.gov/bioproject/?term=PRJNA529744
AUSMDU00011847	Klebsiella pneumoniae	OXA-48-like, CTX-M group 9	SRS9451602	https://www.ncbi.nlm.nih.gov/sra/?term=SRS9451602	PRJNA529744	https://www.ncbi.nlm.nih.gov/bioproject/?term=PRJNA529744
AUSMDU00011863	Klebsiella pneumoniae	NDM, CTX-M group 1, CTX-M group 9	SRS9451603	https://www.ncbi.nlm.nih.gov/sra/?term=SRS9451603	PRJNA529744	https://www.ncbi.nlm.nih.gov/bioproject/?term=PRJNA529744
AUSMDU00012079	Klebsiella pneumoniae	OXA-48-like, CTX-M group 1	SRS9451604	https://www.ncbi.nlm.nih.gov/sra/?term=SRS9451604	PRJNA529744	https://www.ncbi.nlm.nih.gov/bioproject/?term=PRJNA529744
AUSMDU00012530	Klebsiella pneumoniae	KPC	SRS9451605	https://www.ncbi.nlm.nih.gov/sra/?term=SRS9451605	PRJNA529744	https://www.ncbi.nlm.nih.gov/bioproject/?term=PRJNA529744
AUSMDU00012531	Klebsiella pneumoniae	CTX-M group 1	SRR21884246	https://www.ncbi.nlm.nih.gov/sra/?term=SRR21884246	PRJNA857533	https://www.ncbi.nlm.nih.gov/bioproject/?term=PRJNA857533
AUSMDU00012532	Klebsiella pneumoniae	KPC	SRS9451606	https://www.ncbi.nlm.nih.gov/sra/?term=SRS9451606	PRJNA529744	https://www.ncbi.nlm.nih.gov/bioproject/?term=PRJNA529744
AUSMDU00012713	Klebsiella pneumoniae	KPC	SRS9451608	https://www.ncbi.nlm.nih.gov/sra/?term=SRS9451608	PRJNA529744	https://www.ncbi.nlm.nih.gov/bioproject/?term=PRJNA529744
AUSMDU00012808	Klebsiella pneumoniae	CTX-M group 1	SRR21884245	https://www.ncbi.nlm.nih.gov/sra/?term=SRR21884245	PRJNA857533	https://www.ncbi.nlm.nih.gov/bioproject/?term=PRJNA857533
AUSMDU00013097	Klebsiella pneumoniae	KPC	SRS9451609	https://www.ncbi.nlm.nih.gov/sra/?term=SRS9451609	PRJNA529744	https://www.ncbi.nlm.nih.gov/bioproject/?term=PRJNA529744
AUSMDU00013302	Klebsiella pneumoniae	CTX-M group 1	SRR21884244	https://www.ncbi.nlm.nih.gov/sra/?term=SRR21884244	PRJNA857533	https://www.ncbi.nlm.nih.gov/bioproject/?term=PRJNA857533
AUSMDU00013303	Klebsiella pneumoniae	No ESBL or carbapenemase detected	SRR21884243	https://www.ncbi.nlm.nih.gov/sra/?term=SRR21884243	PRJNA857533	https://www.ncbi.nlm.nih.gov/bioproject/?term=PRJNA857533
AUSMDU00013304	Klebsiella pneumoniae	CTX-M group 1	SRR21884242	https://www.ncbi.nlm.nih.gov/sra/?term=SRR21884242	PRJNA857533	https://www.ncbi.nlm.nih.gov/bioproject/?term=PRJNA857533
AUSMDU00013573	Klebsiella pneumoniae	CTX-M group 1	SRR21884241	https://www.ncbi.nlm.nih.gov/sra/?term=SRR21884241	PRJNA857533	https://www.ncbi.nlm.nih.gov/bioproject/?term=PRJNA857533
AUSMDU00013732	Klebsiella pneumoniae	OXA-48-like, CTX-M group 1	SRS9451611	https://www.ncbi.nlm.nih.gov/sra/?term=SRS9451611	PRJNA529744	https://www.ncbi.nlm.nih.gov/bioproject/?term=PRJNA529744
AUSMDU00013735	Klebsiella pneumoniae	No ESBL or carbapenemase detected	SRR21884240	https://www.ncbi.nlm.nih.gov/sra/?term=SRR21884240	PRJNA857533	https://www.ncbi.nlm.nih.gov/bioproject/?term=PRJNA857533
AUSMDU00013837	Klebsiella pneumoniae	OXA-48-like, CTX-M group 1	SRS9451613	https://www.ncbi.nlm.nih.gov/sra/?term=SRS9451613	PRJNA529744	https://www.ncbi.nlm.nih.gov/bioproject/?term=PRJNA529744
AUSMDU00014695	Klebsiella pneumoniae	KPC	SRR21884239	https://www.ncbi.nlm.nih.gov/sra/?term=SRR21884239	PRJNA857533	https://www.ncbi.nlm.nih.gov/bioproject/?term=PRJNA857533
AUSMDU00014845	Klebsiella pneumoniae	KPC	SRS9451612	https://www.ncbi.nlm.nih.gov/sra/?term=SRS9451612	PRJNA529744	https://www.ncbi.nlm.nih.gov/bioproject/?term=PRJNA529744
AUSMDU00014846	Klebsiella pneumoniae	KPC	SRS9451614	https://www.ncbi.nlm.nih.gov/sra/?term=SRS9451614	PRJNA529744	https://www.ncbi.nlm.nih.gov/bioproject/?term=PRJNA529744
AUSMDU00014847	Klebsiella pneumoniae	KPC	SRS9451615	https://www.ncbi.nlm.nih.gov/sra/?term=SRS9451615	PRJNA529744	https://www.ncbi.nlm.nih.gov/bioproject/?term=PRJNA529744
AUSMDU00014848	Klebsiella pneumoniae	KPC	SRS9451616	https://www.ncbi.nlm.nih.gov/sra/?term=SRS9451616	PRJNA529744	https://www.ncbi.nlm.nih.gov/bioproject/?term=PRJNA529744
AUSMDU00014849	Klebsiella pneumoniae	KPC	SRS9451617	https://www.ncbi.nlm.nih.gov/sra/?term=SRS9451617	PRJNA529744	https://www.ncbi.nlm.nih.gov/bioproject/?term=PRJNA529744
AUSMDU00014850	Klebsiella pneumoniae	OXA-48-like, CTX-M group 1	SRS9451619	https://www.ncbi.nlm.nih.gov/sra/?term=SRS9451619	PRJNA529744	https://www.ncbi.nlm.nih.gov/bioproject/?term=PRJNA529744
AUSMDU00014853	Klebsiella pneumoniae	OXA-48-like, CTX-M group 1	SRS9451620	https://www.ncbi.nlm.nih.gov/sra/?term=SRS9451620	PRJNA529744	https://www.ncbi.nlm.nih.gov/bioproject/?term=PRJNA529744
AUSMDU00015194	Klebsiella pneumoniae	KPC	SRR21884238	https://www.ncbi.nlm.nih.gov/sra/?term=SRR21884238	PRJNA857533	https://www.ncbi.nlm.nih.gov/bioproject/?term=PRJNA857533
AUSMDU00015195	Klebsiella pneumoniae	KPC	SRR21884237	https://www.ncbi.nlm.nih.gov/sra/?term=SRR21884237	PRJNA857533	https://www.ncbi.nlm.nih.gov/bioproject/?term=PRJNA857533
AUSMDU00015196	Klebsiella pneumoniae	KPC	SRR21884235	https://www.ncbi.nlm.nih.gov/sra/?term=SRR21884235	PRJNA857533	https://www.ncbi.nlm.nih.gov/bioproject/?term=PRJNA857533
AUSMDU00015535	Klebsiella pneumoniae	KPC	SRR21884234	https://www.ncbi.nlm.nih.gov/sra/?term=SRR21884234	PRJNA857533	https://www.ncbi.nlm.nih.gov/bioproject/?term=PRJNA857533
AUSMDU00015537	Klebsiella pneumoniae	KPC	SRR21884233	https://www.ncbi.nlm.nih.gov/sra/?term=SRR21884233	PRJNA857533	https://www.ncbi.nlm.nih.gov/bioproject/?term=PRJNA857533
AUSMDU00016006	Klebsiella pneumoniae	IMP, CTX-M group 1	SRS9451621	https://www.ncbi.nlm.nih.gov/sra/?term=SRS9451621	PRJNA529744	https://www.ncbi.nlm.nih.gov/bioproject/?term=PRJNA529744
AUSMDU00016266	Klebsiella pneumoniae	IMP	SRS9451622	https://www.ncbi.nlm.nih.gov/sra/?term=SRS9451622	PRJNA529744	https://www.ncbi.nlm.nih.gov/bioproject/?term=PRJNA529744
AUSMDU00017272	Klebsiella pneumoniae	KPC	SRS9451627	https://www.ncbi.nlm.nih.gov/sra/?term=SRS9451627	PRJNA529744	https://www.ncbi.nlm.nih.gov/bioproject/?term=PRJNA529744
AUSMDU00017411	Klebsiella pneumoniae	KPC	SRS9451628	https://www.ncbi.nlm.nih.gov/sra/?term=SRS9451628	PRJNA529744	https://www.ncbi.nlm.nih.gov/bioproject/?term=PRJNA529744
AUSMDU00017556	Klebsiella pneumoniae	OXA-48-like, CTX-M group 1	SRS9451629	https://www.ncbi.nlm.nih.gov/sra/?term=SRS9451629	PRJNA529744	https://www.ncbi.nlm.nih.gov/bioproject/?term=PRJNA529744
AUSMDU00017569	Klebsiella pneumoniae	OXA-48-like	SRS9451631	https://www.ncbi.nlm.nih.gov/sra/?term=SRS9451631	PRJNA529744	https://www.ncbi.nlm.nih.gov/bioproject/?term=PRJNA529744
AUSMDU00017692	Klebsiella pneumoniae	NDM	SRS9451634	https://www.ncbi.nlm.nih.gov/sra/?term=SRS9451634	PRJNA529744	https://www.ncbi.nlm.nih.gov/bioproject/?term=PRJNA529744
AUSMDU00017778	Klebsiella pneumoniae	OXA-48-like, CTX-M group 1	SRR21884232	https://www.ncbi.nlm.nih.gov/sra/?term=SRR21884232	PRJNA857533	https://www.ncbi.nlm.nih.gov/bioproject/?term=PRJNA857533
AUSMDU00017945	Klebsiella pneumoniae	NDM	SRS9451636	https://www.ncbi.nlm.nih.gov/sra/?term=SRS9451636	PRJNA529744	https://www.ncbi.nlm.nih.gov/bioproject/?term=PRJNA529744
AUSMDU00018384	Klebsiella pneumoniae	OXA-48-like, CTX-M group 1	SRS9451643	https://www.ncbi.nlm.nih.gov/sra/?term=SRS9451643	PRJNA529744	https://www.ncbi.nlm.nih.gov/bioproject/?term=PRJNA529744
AUSMDU00018385	Klebsiella pneumoniae	OXA-48-like, CTX-M group 1	SRS9451644	https://www.ncbi.nlm.nih.gov/sra/?term=SRS9451644	PRJNA529744	https://www.ncbi.nlm.nih.gov/bioproject/?term=PRJNA529744
AUSMDU00018386	Klebsiella pneumoniae	KPC	SRS9451645	https://www.ncbi.nlm.nih.gov/sra/?term=SRS9451645	PRJNA529744	https://www.ncbi.nlm.nih.gov/bioproject/?term=PRJNA529744
AUSMDU00018672	Klebsiella pneumoniae	KPC	SRR21884231	https://www.ncbi.nlm.nih.gov/sra/?term=SRR21884231	PRJNA857533	https://www.ncbi.nlm.nih.gov/bioproject/?term=PRJNA857533
AUSMDU00018715	Klebsiella pneumoniae	OXA-48-like, CTX-M group 1	SRS9451647	https://www.ncbi.nlm.nih.gov/sra/?term=SRS9451647	PRJNA529744	https://www.ncbi.nlm.nih.gov/bioproject/?term=PRJNA529744
AUSMDU00018717	Klebsiella pneumoniae	KPC	SRS9451648	https://www.ncbi.nlm.nih.gov/sra/?term=SRS9451648	PRJNA529744	https://www.ncbi.nlm.nih.gov/bioproject/?term=PRJNA529744
AUSMDU00018773	Klebsiella pneumoniae	KPC	SRS9451653	https://www.ncbi.nlm.nih.gov/sra/?term=SRS9451653	PRJNA529744	https://www.ncbi.nlm.nih.gov/bioproject/?term=PRJNA529744
AUSMDU00018842	Klebsiella pneumoniae	OXA-48-like, CTX-M group 9	SRS9451656	https://www.ncbi.nlm.nih.gov/sra/?term=SRS9451656	PRJNA529744	https://www.ncbi.nlm.nih.gov/bioproject/?term=PRJNA529744
AUSMDU00018897	Klebsiella pneumoniae	OXA-48-like, CTX-M group 1	SRS9451654	https://www.ncbi.nlm.nih.gov/sra/?term=SRS9451654	PRJNA529744	https://www.ncbi.nlm.nih.gov/bioproject/?term=PRJNA529744
AUSMDU00018922	Klebsiella pneumoniae	OXA-48-like, CTX-M group 1	SRS9451655	https://www.ncbi.nlm.nih.gov/sra/?term=SRS9451655	PRJNA529744	https://www.ncbi.nlm.nih.gov/bioproject/?term=PRJNA529744
AUSMDU00018923	Klebsiella pneumoniae	OXA-48-like, CTX-M group 1	SRR21884230	https://www.ncbi.nlm.nih.gov/sra/?term=SRR21884230	PRJNA857533	https://www.ncbi.nlm.nih.gov/bioproject/?term=PRJNA857533
AUSMDU00019204	Klebsiella pneumoniae	OXA-48-like, CTX-M group 1	SRS9451657	https://www.ncbi.nlm.nih.gov/sra/?term=SRS9451657	PRJNA529744	https://www.ncbi.nlm.nih.gov/bioproject/?term=PRJNA529744
AUSMDU00019524	Klebsiella pneumoniae	IMP	SRR21884228	https://www.ncbi.nlm.nih.gov/sra/?term=SRR21884228	PRJNA857533	https://www.ncbi.nlm.nih.gov/bioproject/?term=PRJNA857533
AUSMDU00019742	Klebsiella pneumoniae	KPC, CTX-M group 1	SRR21884227	https://www.ncbi.nlm.nih.gov/sra/?term=SRR21884227	PRJNA857533	https://www.ncbi.nlm.nih.gov/bioproject/?term=PRJNA857533
AUSMDU00020337	Klebsiella pneumoniae	NDM, CTX-M group 1	SRS9451562	https://www.ncbi.nlm.nih.gov/sra/?term=SRS9451562	PRJNA529744	https://www.ncbi.nlm.nih.gov/bioproject/?term=PRJNA529744
AUSMDU00020423	Klebsiella pneumoniae	OXA-48-like, CTX-M group 1	SRS9451563	https://www.ncbi.nlm.nih.gov/sra/?term=SRS9451563	PRJNA529744	https://www.ncbi.nlm.nih.gov/bioproject/?term=PRJNA529744
AUSMDU00020680	Klebsiella pneumoniae	NDM, OXA-48-like, CTX-M group 1	SRR21884226	https://www.ncbi.nlm.nih.gov/sra/?term=SRR21884226	PRJNA857533	https://www.ncbi.nlm.nih.gov/bioproject/?term=PRJNA857533
AUSMDU00022066	Klebsiella pneumoniae	KPC	SRS9451574	https://www.ncbi.nlm.nih.gov/sra/?term=SRS9451574	PRJNA529744	https://www.ncbi.nlm.nih.gov/bioproject/?term=PRJNA529744
AUSMDU00022119	Klebsiella pneumoniae	NDM, CTX-M group 1	SRS9451575	https://www.ncbi.nlm.nih.gov/sra/?term=SRS9451575	PRJNA529744	https://www.ncbi.nlm.nih.gov/bioproject/?term=PRJNA529744
AUSMDU00022536	Klebsiella pneumoniae	KPC	SRS9451579	https://www.ncbi.nlm.nih.gov/sra/?term=SRS9451579	PRJNA529744	https://www.ncbi.nlm.nih.gov/bioproject/?term=PRJNA529744
AUSMDU00022733	Klebsiella pneumoniae	KPC	SRR21884224	https://www.ncbi.nlm.nih.gov/sra/?term=SRR21884224	PRJNA857533	https://www.ncbi.nlm.nih.gov/bioproject/?term=PRJNA857533
AUSMDU00022811	Klebsiella pneumoniae	NDM, CMY, CTX-M group 1	SRS9451581	https://www.ncbi.nlm.nih.gov/sra/?term=SRS9451581	PRJNA529744	https://www.ncbi.nlm.nih.gov/bioproject/?term=PRJNA529744
AUSMDU00022935	Klebsiella pneumoniae	NDM, CTX-M group 1	SRS9451584	https://www.ncbi.nlm.nih.gov/sra/?term=SRS9451584	PRJNA529744	https://www.ncbi.nlm.nih.gov/bioproject/?term=PRJNA529744
AUSMDU00023513	Klebsiella pneumoniae	OXA-48-like, CTX-M group 1	SRS9451587	https://www.ncbi.nlm.nih.gov/sra/?term=SRS9451587	PRJNA529744	https://www.ncbi.nlm.nih.gov/bioproject/?term=PRJNA529744
AUSMDU00023677	Klebsiella pneumoniae	OXA-48-like	SRS9451588	https://www.ncbi.nlm.nih.gov/sra/?term=SRS9451588	PRJNA529744	https://www.ncbi.nlm.nih.gov/bioproject/?term=PRJNA529744
AUSMDU00024055	Klebsiella pneumoniae	NDM	SRS9451398	https://www.ncbi.nlm.nih.gov/sra/?term=SRS9451398	PRJNA529744	https://www.ncbi.nlm.nih.gov/bioproject/?term=PRJNA529744
AUSMDU00024627	Klebsiella pneumoniae	NDM, CTX-M group 1	SRS9451400	https://www.ncbi.nlm.nih.gov/sra/?term=SRS9451400	PRJNA529744	https://www.ncbi.nlm.nih.gov/bioproject/?term=PRJNA529744
AUSMDU00024944	Klebsiella pneumoniae	NDM	SRS9451402	https://www.ncbi.nlm.nih.gov/sra/?term=SRS9451402	PRJNA529744	https://www.ncbi.nlm.nih.gov/bioproject/?term=PRJNA529744
AUSMDU00025399	Klebsiella pneumoniae	KPC	SRR21884223	https://www.ncbi.nlm.nih.gov/sra/?term=SRR21884223	PRJNA857533	https://www.ncbi.nlm.nih.gov/bioproject/?term=PRJNA857533
AUSMDU00025514	Klebsiella pneumoniae	OXA-48-like	SRR21884222	https://www.ncbi.nlm.nih.gov/sra/?term=SRR21884222	PRJNA857533	https://www.ncbi.nlm.nih.gov/bioproject/?term=PRJNA857533
AUSMDU00025616	Klebsiella pneumoniae	OXA-48-like, CTX-M group 1	SRS9451411	https://www.ncbi.nlm.nih.gov/sra/?term=SRS9451411	PRJNA529744	https://www.ncbi.nlm.nih.gov/bioproject/?term=PRJNA529744
AUSMDU00025709	Klebsiella pneumoniae	NDM, OXA-48-like, CTX-M group 1	SRS9451412	https://www.ncbi.nlm.nih.gov/sra/?term=SRS9451412	PRJNA529744	https://www.ncbi.nlm.nih.gov/bioproject/?term=PRJNA529744
AUSMDU00025932	Klebsiella pneumoniae	OXA-48-like, CTX-M group 1	SRR21884221	https://www.ncbi.nlm.nih.gov/sra/?term=SRR21884221	PRJNA857533	https://www.ncbi.nlm.nih.gov/bioproject/?term=PRJNA857533
AUSMDU00026096	Klebsiella pneumoniae	NDM, CTX-M group 1	SRS9451413	https://www.ncbi.nlm.nih.gov/sra/?term=SRS9451413	PRJNA529744	https://www.ncbi.nlm.nih.gov/bioproject/?term=PRJNA529744
AUSMDU00026509	Klebsiella pneumoniae	OXA-48-like, CTX-M group 1	SRS9451420	https://www.ncbi.nlm.nih.gov/sra/?term=SRS9451420	PRJNA529744	https://www.ncbi.nlm.nih.gov/bioproject/?term=PRJNA529744
AUSMDU00026521	Klebsiella pneumoniae	NDM, CTX-M group 1, CTX-M group 9	SRS9451421	https://www.ncbi.nlm.nih.gov/sra/?term=SRS9451421	PRJNA529744	https://www.ncbi.nlm.nih.gov/bioproject/?term=PRJNA529744
AUSMDU00026762	Klebsiella pneumoniae	NDM, CTX-M group 9	SRS9451422	https://www.ncbi.nlm.nih.gov/sra/?term=SRS9451422	PRJNA529744	https://www.ncbi.nlm.nih.gov/bioproject/?term=PRJNA529744
AUSMDU00027069	Klebsiella pneumoniae	IMP	SRS9451425	https://www.ncbi.nlm.nih.gov/sra/?term=SRS9451425	PRJNA529744	https://www.ncbi.nlm.nih.gov/bioproject/?term=PRJNA529744
AUSMDU00027093	Klebsiella pneumoniae	NDM, CTX-M group 1, CTX-M group 9	SRS9451426	https://www.ncbi.nlm.nih.gov/sra/?term=SRS9451426	PRJNA529744	https://www.ncbi.nlm.nih.gov/bioproject/?term=PRJNA529744
AUSMDU00027221	Klebsiella pneumoniae	IMP	SRR21884220	https://www.ncbi.nlm.nih.gov/sra/?term=SRR21884220	PRJNA857533	https://www.ncbi.nlm.nih.gov/bioproject/?term=PRJNA857533
AUSMDU00030659	Klebsiella pneumoniae	KPC	SRR21884219	https://www.ncbi.nlm.nih.gov/sra/?term=SRR21884219	PRJNA857533	https://www.ncbi.nlm.nih.gov/bioproject/?term=PRJNA857533
AUSMDU00048774	Klebsiella pneumoniae	IMP, CTX-M group 1	SRR21884218	https://www.ncbi.nlm.nih.gov/sra/?term=SRR21884218	PRJNA857533	https://www.ncbi.nlm.nih.gov/bioproject/?term=PRJNA857533
AUSMDU00018663	Klebsiella pneumoniae	IMP	SRS9451646	https://www.ncbi.nlm.nih.gov/sra/?term=SRS9451646	PRJNA529744	https://www.ncbi.nlm.nih.gov/bioproject/?term=PRJNA529744
AUSMDU00025029	Klebsiella pneumoniae	IMP	SRR21884217	https://www.ncbi.nlm.nih.gov/sra/?term=SRR21884217	PRJNA857533	https://www.ncbi.nlm.nih.gov/bioproject/?term=PRJNA857533
AUSMDU00008648	Kluyvera ascorbata	No ESBL or carbapenemase detected	SRR21962112	https://www.ncbi.nlm.nih.gov/sra/?term=SRR21962112	PRJNA870170	https://www.ncbi.nlm.nih.gov/bioproject/?term=PRJNA870170
AUSMDU00010269	Kluyvera ascorbata	OXA-48-like	SRR21962111	https://www.ncbi.nlm.nih.gov/sra/?term=SRR21962111	PRJNA870170	https://www.ncbi.nlm.nih.gov/bioproject/?term=PRJNA870170
AUSMDU00023828	Enterobacter hormaechei	IMP, CTX-M group 9	SRR21866051	https://www.ncbi.nlm.nih.gov/sra/?term=SRR21866051	PRJNA857525	https://www.ncbi.nlm.nih.gov/bioproject/?term=PRJNA857525
AUSMDU00023838	Enterobacter cloacae	IMP	SRR21866050	https://www.ncbi.nlm.nih.gov/sra/?term=SRR21866050	PRJNA857525	https://www.ncbi.nlm.nih.gov/bioproject/?term=PRJNA857525
AUSMDU00024156	Enterobacter cloacae	IMP	SRR21866048	https://www.ncbi.nlm.nih.gov/sra/?term=SRR21866048	PRJNA857525	https://www.ncbi.nlm.nih.gov/bioproject/?term=PRJNA857525
AUSMDU00024176	Enterobacter cloacae	IMP	SRR21866047	https://www.ncbi.nlm.nih.gov/sra/?term=SRR21866047	PRJNA857525	https://www.ncbi.nlm.nih.gov/bioproject/?term=PRJNA857525
AUSMDU00024440	Enterobacter cloacae	NDM, CTX-M group 1	SRR21866046	https://www.ncbi.nlm.nih.gov/sra/?term=SRR21866046	PRJNA857525	https://www.ncbi.nlm.nih.gov/bioproject/?term=PRJNA857525
AUSMDU00025002	Enterobacter cloacae	IMP	SRR21866045	https://www.ncbi.nlm.nih.gov/sra/?term=SRR21866045	PRJNA857525	https://www.ncbi.nlm.nih.gov/bioproject/?term=PRJNA857525
AUSMDU00025102	Enterobacter cloacae	IMP	SRR21866044	https://www.ncbi.nlm.nih.gov/sra/?term=SRR21866044	PRJNA857525	https://www.ncbi.nlm.nih.gov/bioproject/?term=PRJNA857525
AUSMDU00025333	Enterobacter cloacae	IMP	SRR21866043	https://www.ncbi.nlm.nih.gov/sra/?term=SRR21866043	PRJNA857525	https://www.ncbi.nlm.nih.gov/bioproject/?term=PRJNA857525
AUSMDU00025952	Enterobacter cloacae	IMP	SRR21866042	https://www.ncbi.nlm.nih.gov/sra/?term=SRR21866042	PRJNA857525	https://www.ncbi.nlm.nih.gov/bioproject/?term=PRJNA857525
AUSMDU00026579	Enterobacter cloacae	IMP	SRR21866041	https://www.ncbi.nlm.nih.gov/sra/?term=SRR21866041	PRJNA857525	https://www.ncbi.nlm.nih.gov/bioproject/?term=PRJNA857525
AUSMDU00026752	Enterobacter cloacae	IMP	SRR21866040	https://www.ncbi.nlm.nih.gov/sra/?term=SRR21866040	PRJNA857525	https://www.ncbi.nlm.nih.gov/bioproject/?term=PRJNA857525
AUSMDU00026715	Enterobacter cloacae	IMP	SRR21866039	https://www.ncbi.nlm.nih.gov/sra/?term=SRR21866039	PRJNA857525	https://www.ncbi.nlm.nih.gov/bioproject/?term=PRJNA857525
AUSMDU00027085	Enterobacter cloacae	IMP	SRR21866037	https://www.ncbi.nlm.nih.gov/sra/?term=SRR21866037	PRJNA857525	https://www.ncbi.nlm.nih.gov/bioproject/?term=PRJNA857525
AUSMDU00027101	Enterobacter cloacae	IMP, CTX-M group 9	SRR21866036	https://www.ncbi.nlm.nih.gov/sra/?term=SRR21866036	PRJNA857525	https://www.ncbi.nlm.nih.gov/bioproject/?term=PRJNA857525
AUSMDU00027247	Enterobacter cloacae	IMP	SRR21866035	https://www.ncbi.nlm.nih.gov/sra/?term=SRR21866035	PRJNA857525	https://www.ncbi.nlm.nih.gov/bioproject/?term=PRJNA857525
AUSMDU00005971	Morganella morganii	No ESBL or carbapenemase detected	SRR21962110	https://www.ncbi.nlm.nih.gov/sra/?term=SRR21962110	PRJNA870170	https://www.ncbi.nlm.nih.gov/bioproject/?term=PRJNA870170
AUSMDU00005976	Morganella morganii	No ESBL or carbapenemase detected	SRR21962109	https://www.ncbi.nlm.nih.gov/sra/?term=SRR21962109	PRJNA870170	https://www.ncbi.nlm.nih.gov/bioproject/?term=PRJNA870170
AUSMDU00005963	Morganella morganii	No ESBL or carbapenemase detected	SRR21962108	https://www.ncbi.nlm.nih.gov/sra/?term=SRR21962108	PRJNA870170	https://www.ncbi.nlm.nih.gov/bioproject/?term=PRJNA870170
AUSMDU00071113	Morganella morganii	No ESBL or carbapenemase detected	SRR21962107	https://www.ncbi.nlm.nih.gov/sra/?term=SRR21962107	PRJNA870170	https://www.ncbi.nlm.nih.gov/bioproject/?term=PRJNA870170
AUSMDU00006339	Morganella morganii	No ESBL or carbapenemase detected	SRR21962106	https://www.ncbi.nlm.nih.gov/sra/?term=SRR21962106	PRJNA870170	https://www.ncbi.nlm.nih.gov/bioproject/?term=PRJNA870170
AUSMDU00006374	Morganella morganii	No ESBL or carbapenemase detected	SRR21962105	https://www.ncbi.nlm.nih.gov/sra/?term=SRR21962105	PRJNA870170	https://www.ncbi.nlm.nih.gov/bioproject/?term=PRJNA870170
AUSMDU00006450	Morganella morganii	No ESBL or carbapenemase detected	SRR21962103	https://www.ncbi.nlm.nih.gov/sra/?term=SRR21962103	PRJNA870170	https://www.ncbi.nlm.nih.gov/bioproject/?term=PRJNA870170
AUSMDU00006582	Morganella morganii	No ESBL or carbapenemase detected	SRR21962102	https://www.ncbi.nlm.nih.gov/sra/?term=SRR21962102	PRJNA870170	https://www.ncbi.nlm.nih.gov/bioproject/?term=PRJNA870170
AUSMDU00006464	Morganella morganii	No ESBL or carbapenemase detected	SRR21962101	https://www.ncbi.nlm.nih.gov/sra/?term=SRR21962101	PRJNA870170	https://www.ncbi.nlm.nih.gov/bioproject/?term=PRJNA870170
AUSMDU00006466	Morganella morganii	No ESBL or carbapenemase detected	SRR21962100	https://www.ncbi.nlm.nih.gov/sra/?term=SRR21962100	PRJNA870170	https://www.ncbi.nlm.nih.gov/bioproject/?term=PRJNA870170
AUSMDU00006469	Morganella morganii	No ESBL or carbapenemase detected	SRR21962099	https://www.ncbi.nlm.nih.gov/sra/?term=SRR21962099	PRJNA870170	https://www.ncbi.nlm.nih.gov/bioproject/?term=PRJNA870170
AUSMDU00006644	Morganella morganii	No ESBL or carbapenemase detected	SRR21962098	https://www.ncbi.nlm.nih.gov/sra/?term=SRR21962098	PRJNA870170	https://www.ncbi.nlm.nih.gov/bioproject/?term=PRJNA870170
AUSMDU00006663	Morganella morganii	No ESBL or carbapenemase detected	SRR21962097	https://www.ncbi.nlm.nih.gov/sra/?term=SRR21962097	PRJNA870170	https://www.ncbi.nlm.nih.gov/bioproject/?term=PRJNA870170
AUSMDU00006665	Morganella morganii	No ESBL or carbapenemase detected	SRR21962096	https://www.ncbi.nlm.nih.gov/sra/?term=SRR21962096	PRJNA870170	https://www.ncbi.nlm.nih.gov/bioproject/?term=PRJNA870170
AUSMDU00006691	Morganella morganii	No ESBL or carbapenemase detected	SRR21962095	https://www.ncbi.nlm.nih.gov/sra/?term=SRR21962095	PRJNA870170	https://www.ncbi.nlm.nih.gov/bioproject/?term=PRJNA870170
AUSMDU00006682	Morganella morganii	No ESBL or carbapenemase detected	SRR21962094	https://www.ncbi.nlm.nih.gov/sra/?term=SRR21962094	PRJNA870170	https://www.ncbi.nlm.nih.gov/bioproject/?term=PRJNA870170
AUSMDU00006722	Morganella morganii	No ESBL or carbapenemase detected	SRR21962092	https://www.ncbi.nlm.nih.gov/sra/?term=SRR21962092	PRJNA870170	https://www.ncbi.nlm.nih.gov/bioproject/?term=PRJNA870170
AUSMDU00006745	Morganella morganii	No ESBL or carbapenemase detected	SRR21962091	https://www.ncbi.nlm.nih.gov/sra/?term=SRR21962091	PRJNA870170	https://www.ncbi.nlm.nih.gov/bioproject/?term=PRJNA870170
AUSMDU00007181	Morganella morganii	No ESBL or carbapenemase detected	SRR21962090	https://www.ncbi.nlm.nih.gov/sra/?term=SRR21962090	PRJNA870170	https://www.ncbi.nlm.nih.gov/bioproject/?term=PRJNA870170
AUSMDU00007199	Morganella morganii	No ESBL or carbapenemase detected	SRR21962089	https://www.ncbi.nlm.nih.gov/sra/?term=SRR21962089	PRJNA870170	https://www.ncbi.nlm.nih.gov/bioproject/?term=PRJNA870170
AUSMDU00007477	Morganella morganii	NDM	SRR21962088	https://www.ncbi.nlm.nih.gov/sra/?term=SRR21962088	PRJNA870170	https://www.ncbi.nlm.nih.gov/bioproject/?term=PRJNA870170
AUSMDU00007571	Morganella morganii	No ESBL or carbapenemase detected	SRR21962087	https://www.ncbi.nlm.nih.gov/sra/?term=SRR21962087	PRJNA870170	https://www.ncbi.nlm.nih.gov/bioproject/?term=PRJNA870170
AUSMDU00007574	Morganella morganii	No ESBL or carbapenemase detected	SRR21962086	https://www.ncbi.nlm.nih.gov/sra/?term=SRR21962086	PRJNA870170	https://www.ncbi.nlm.nih.gov/bioproject/?term=PRJNA870170
AUSMDU00007577	Morganella morganii	No ESBL or carbapenemase detected	SRR21962085	https://www.ncbi.nlm.nih.gov/sra/?term=SRR21962085	PRJNA870170	https://www.ncbi.nlm.nih.gov/bioproject/?term=PRJNA870170
AUSMDU00008466	Morganella morganii	No ESBL or carbapenemase detected	SRR21962084	https://www.ncbi.nlm.nih.gov/sra/?term=SRR21962084	PRJNA870170	https://www.ncbi.nlm.nih.gov/bioproject/?term=PRJNA870170
AUSMDU00008696	Morganella morganii	NDM	SRR21962083	https://www.ncbi.nlm.nih.gov/sra/?term=SRR21962083	PRJNA870170	https://www.ncbi.nlm.nih.gov/bioproject/?term=PRJNA870170
AUSMDU00010926	Morganella morganii	No ESBL or carbapenemase detected	SRR21962081	https://www.ncbi.nlm.nih.gov/sra/?term=SRR21962081	PRJNA870170	https://www.ncbi.nlm.nih.gov/bioproject/?term=PRJNA870170
AUSMDU00011128	Morganella morganii	No ESBL or carbapenemase detected	SRR21962080	https://www.ncbi.nlm.nih.gov/sra/?term=SRR21962080	PRJNA870170	https://www.ncbi.nlm.nih.gov/bioproject/?term=PRJNA870170
AUSMDU00012806	Morganella morganii	No ESBL or carbapenemase detected	SRR21962079	https://www.ncbi.nlm.nih.gov/sra/?term=SRR21962079	PRJNA870170	https://www.ncbi.nlm.nih.gov/bioproject/?term=PRJNA870170
AUSMDU00071116	Pseudomonas otitidis	No ESBL or carbapenemase detected	SRR21884674	https://www.ncbi.nlm.nih.gov/sra/?term=SRR21884674	PRJNA857531	https://www.ncbi.nlm.nih.gov/bioproject/?term=PRJNA857531
AUSMDU00007491	Pseudomonas aeruginosa	No ESBL or carbapenemase detected	SRR21884673	https://www.ncbi.nlm.nih.gov/sra/?term=SRR21884673	PRJNA857531	https://www.ncbi.nlm.nih.gov/bioproject/?term=PRJNA857531
AUSMDU00009769	Acinetobacter baumannii	OXA-23-like, OXA-51-like	SRR21883599	https://www.ncbi.nlm.nih.gov/sra/?term=SRR21883599	PRJNA857528	https://www.ncbi.nlm.nih.gov/bioproject/?term=PRJNA857528
AUSMDU00006743	Serratia marcescens	No ESBL or carbapenemase detected	SRR21865057	https://www.ncbi.nlm.nih.gov/sra/?term=SRR21865057	PRJNA857534	https://www.ncbi.nlm.nih.gov/bioproject/?term=PRJNA857534
AUSMDU00005958	Proteus mirabilis	No ESBL or carbapenemase detected	SRR21962078	https://www.ncbi.nlm.nih.gov/sra/?term=SRR21962078	PRJNA870170	https://www.ncbi.nlm.nih.gov/bioproject/?term=PRJNA870170
AUSMDU00006571	Proteus mirabilis	No ESBL or carbapenemase detected	SRR21962077	https://www.ncbi.nlm.nih.gov/sra/?term=SRR21962077	PRJNA870170	https://www.ncbi.nlm.nih.gov/bioproject/?term=PRJNA870170
AUSMDU00006611	Proteus mirabilis	No ESBL or carbapenemase detected	SRR21962076	https://www.ncbi.nlm.nih.gov/sra/?term=SRR21962076	PRJNA870170	https://www.ncbi.nlm.nih.gov/bioproject/?term=PRJNA870170
AUSMDU00006753	Proteus mirabilis	No ESBL or carbapenemase detected	SRR21962075	https://www.ncbi.nlm.nih.gov/sra/?term=SRR21962075	PRJNA870170	https://www.ncbi.nlm.nih.gov/bioproject/?term=PRJNA870170
AUSMDU00007180	Proteus mirabilis	No ESBL or carbapenemase detected	SRR21962074	https://www.ncbi.nlm.nih.gov/sra/?term=SRR21962074	PRJNA870170	https://www.ncbi.nlm.nih.gov/bioproject/?term=PRJNA870170
AUSMDU00007182	Proteus mirabilis	No ESBL or carbapenemase detected	SRR21962073	https://www.ncbi.nlm.nih.gov/sra/?term=SRR21962073	PRJNA870170	https://www.ncbi.nlm.nih.gov/bioproject/?term=PRJNA870170
AUSMDU00007309	Proteus mirabilis	CTX-M group 9	SRR21962072	https://www.ncbi.nlm.nih.gov/sra/?term=SRR21962072	PRJNA870170	https://www.ncbi.nlm.nih.gov/bioproject/?term=PRJNA870170
AUSMDU00007473	Proteus mirabilis	CMY, CTX-M group 1	SRR21962070	https://www.ncbi.nlm.nih.gov/sra/?term=SRR21962070	PRJNA870170	https://www.ncbi.nlm.nih.gov/bioproject/?term=PRJNA870170
AUSMDU00007578	Proteus mirabilis	No ESBL or carbapenemase detected	SRR21962069	https://www.ncbi.nlm.nih.gov/sra/?term=SRR21962069	PRJNA870170	https://www.ncbi.nlm.nih.gov/bioproject/?term=PRJNA870170
AUSMDU00007493	Proteus mirabilis	No ESBL or carbapenemase detected	SRR21962068	https://www.ncbi.nlm.nih.gov/sra/?term=SRR21962068	PRJNA870170	https://www.ncbi.nlm.nih.gov/bioproject/?term=PRJNA870170
AUSMDU00007496	Proteus mirabilis	No ESBL or carbapenemase detected	SRR21962067	https://www.ncbi.nlm.nih.gov/sra/?term=SRR21962067	PRJNA870170	https://www.ncbi.nlm.nih.gov/bioproject/?term=PRJNA870170
AUSMDU00008017	Proteus mirabilis	No ESBL or carbapenemase detected	SRR21962066	https://www.ncbi.nlm.nih.gov/sra/?term=SRR21962066	PRJNA870170	https://www.ncbi.nlm.nih.gov/bioproject/?term=PRJNA870170
AUSMDU00009509	Proteus mirabilis	VIM	SRR21962065	https://www.ncbi.nlm.nih.gov/sra/?term=SRR21962065	PRJNA870170	https://www.ncbi.nlm.nih.gov/bioproject/?term=PRJNA870170
AUSMDU00010395	Proteus mirabilis	No ESBL or carbapenemase detected	SRR21962064	https://www.ncbi.nlm.nih.gov/sra/?term=SRR21962064	PRJNA870170	https://www.ncbi.nlm.nih.gov/bioproject/?term=PRJNA870170
AUSMDU00013570	Proteus mirabilis	No ESBL or carbapenemase detected	SRR21962063	https://www.ncbi.nlm.nih.gov/sra/?term=SRR21962063	PRJNA870170	https://www.ncbi.nlm.nih.gov/bioproject/?term=PRJNA870170
AUSMDU00013574	Proteus mirabilis	No ESBL or carbapenemase detected	SRR21962062	https://www.ncbi.nlm.nih.gov/sra/?term=SRR21962062	PRJNA870170	https://www.ncbi.nlm.nih.gov/bioproject/?term=PRJNA870170
AUSMDU00013602	Proteus mirabilis	No ESBL or carbapenemase detected	SRR21962061	https://www.ncbi.nlm.nih.gov/sra/?term=SRR21962061	PRJNA870170	https://www.ncbi.nlm.nih.gov/bioproject/?term=PRJNA870170
AUSMDU00013603	Proteus mirabilis	No ESBL or carbapenemase detected	SRR21962059	https://www.ncbi.nlm.nih.gov/sra/?term=SRR21962059	PRJNA870170	https://www.ncbi.nlm.nih.gov/bioproject/?term=PRJNA870170
AUSMDU00013604	Proteus mirabilis	No ESBL or carbapenemase detected	SRR21962058	https://www.ncbi.nlm.nih.gov/sra/?term=SRR21962058	PRJNA870170	https://www.ncbi.nlm.nih.gov/bioproject/?term=PRJNA870170
AUSMDU00017691	Proteus mirabilis	IMP	SRR21962057	https://www.ncbi.nlm.nih.gov/sra/?term=SRR21962057	PRJNA870170	https://www.ncbi.nlm.nih.gov/bioproject/?term=PRJNA870170
AUSMDU00018716	Proteus mirabilis	NDM	SRR21962056	https://www.ncbi.nlm.nih.gov/sra/?term=SRR21962056	PRJNA870170	https://www.ncbi.nlm.nih.gov/bioproject/?term=PRJNA870170
AUSMDU00027117	Proteus mirabilis	OXA-48-like	SRR21962055	https://www.ncbi.nlm.nih.gov/sra/?term=SRR21962055	PRJNA870170	https://www.ncbi.nlm.nih.gov/bioproject/?term=PRJNA870170
AUSMDU00006442	Proteus species	No ESBL or carbapenemase detected	SRR21962054	https://www.ncbi.nlm.nih.gov/sra/?term=SRR21962054	PRJNA870170	https://www.ncbi.nlm.nih.gov/bioproject/?term=PRJNA870170
AUSMDU00007276	Proteus species	No ESBL or carbapenemase detected	SRR21962053	https://www.ncbi.nlm.nih.gov/sra/?term=SRR21962053	PRJNA870170	https://www.ncbi.nlm.nih.gov/bioproject/?term=PRJNA870170
AUSMDU00007290	Proteus species	No ESBL or carbapenemase detected	SRR21962052	https://www.ncbi.nlm.nih.gov/sra/?term=SRR21962052	PRJNA870170	https://www.ncbi.nlm.nih.gov/bioproject/?term=PRJNA870170
AUSMDU00007494	Proteus species	No ESBL or carbapenemase detected	SRR21962051	https://www.ncbi.nlm.nih.gov/sra/?term=SRR21962051	PRJNA870170	https://www.ncbi.nlm.nih.gov/bioproject/?term=PRJNA870170
AUSMDU00071128	Proteus species	No ESBL or carbapenemase detected	SRR21962050	https://www.ncbi.nlm.nih.gov/sra/?term=SRR21962050	PRJNA870170	https://www.ncbi.nlm.nih.gov/bioproject/?term=PRJNA870170
AUSMDU00011132	Proteus vulgaris	No ESBL or carbapenemase detected	SRR21962048	https://www.ncbi.nlm.nih.gov/sra/?term=SRR21962048	PRJNA870170	https://www.ncbi.nlm.nih.gov/bioproject/?term=PRJNA870170
AUSMDU00013575	Proteus vulgaris	No ESBL or carbapenemase detected	SRR21962047	https://www.ncbi.nlm.nih.gov/sra/?term=SRR21962047	PRJNA870170	https://www.ncbi.nlm.nih.gov/bioproject/?term=PRJNA870170
AUSMDU00014015	Proteus vulgaris	No ESBL or carbapenemase detected	SRR21962046	https://www.ncbi.nlm.nih.gov/sra/?term=SRR21962046	PRJNA870170	https://www.ncbi.nlm.nih.gov/bioproject/?term=PRJNA870170
AUSMDU00014724	Proteus vulgaris	No ESBL or carbapenemase detected	SRR21962045	https://www.ncbi.nlm.nih.gov/sra/?term=SRR21962045	PRJNA870170	https://www.ncbi.nlm.nih.gov/bioproject/?term=PRJNA870170
AUSMDU00007357	Providencia rettgeri	IMP	SRR21962044	https://www.ncbi.nlm.nih.gov/sra/?term=SRR21962044	PRJNA870170	https://www.ncbi.nlm.nih.gov/bioproject/?term=PRJNA870170
AUSMDU00011127	Providencia rettgeri	No ESBL or carbapenemase detected	SRR21962043	https://www.ncbi.nlm.nih.gov/sra/?term=SRR21962043	PRJNA870170	https://www.ncbi.nlm.nih.gov/bioproject/?term=PRJNA870170
AUSMDU00005967	Pseudomonas aeruginosa	No ESBL or carbapenemase detected	SRR21884651	https://www.ncbi.nlm.nih.gov/sra/?term=SRR21884651	PRJNA857531	https://www.ncbi.nlm.nih.gov/bioproject/?term=PRJNA857531
AUSMDU00005970	Pseudomonas aeruginosa	No ESBL or carbapenemase detected	SRR21884640	https://www.ncbi.nlm.nih.gov/sra/?term=SRR21884640	PRJNA857531	https://www.ncbi.nlm.nih.gov/bioproject/?term=PRJNA857531
AUSMDU00071108	Pseudomonas aeruginosa	No ESBL or carbapenemase detected	SRR21884629	https://www.ncbi.nlm.nih.gov/sra/?term=SRR21884629	PRJNA857531	https://www.ncbi.nlm.nih.gov/bioproject/?term=PRJNA857531
AUSMDU00005991	Pseudomonas aeruginosa	No ESBL or carbapenemase detected	SRR21884618	https://www.ncbi.nlm.nih.gov/sra/?term=SRR21884618	PRJNA857531	https://www.ncbi.nlm.nih.gov/bioproject/?term=PRJNA857531
AUSMDU00005979	Pseudomonas aeruginosa	No ESBL or carbapenemase detected	SRR21884592	https://www.ncbi.nlm.nih.gov/sra/?term=SRR21884592	PRJNA857531	https://www.ncbi.nlm.nih.gov/bioproject/?term=PRJNA857531
AUSMDU00005980	Pseudomonas aeruginosa	No ESBL or carbapenemase detected	SRR21884581	https://www.ncbi.nlm.nih.gov/sra/?term=SRR21884581	PRJNA857531	https://www.ncbi.nlm.nih.gov/bioproject/?term=PRJNA857531
AUSMDU00005997	Pseudomonas aeruginosa	No ESBL or carbapenemase detected	SRR21884570	https://www.ncbi.nlm.nih.gov/sra/?term=SRR21884570	PRJNA857531	https://www.ncbi.nlm.nih.gov/bioproject/?term=PRJNA857531
AUSMDU00006014	Pseudomonas aeruginosa	No ESBL or carbapenemase detected	SRR21884606	https://www.ncbi.nlm.nih.gov/sra/?term=SRR21884606	PRJNA857531	https://www.ncbi.nlm.nih.gov/bioproject/?term=PRJNA857531
AUSMDU00006336	Pseudomonas aeruginosa	No ESBL or carbapenemase detected	SRR21884672	https://www.ncbi.nlm.nih.gov/sra/?term=SRR21884672	PRJNA857531	https://www.ncbi.nlm.nih.gov/bioproject/?term=PRJNA857531
AUSMDU00006337	Pseudomonas aeruginosa	No ESBL or carbapenemase detected	SRR21884661	https://www.ncbi.nlm.nih.gov/sra/?term=SRR21884661	PRJNA857531	https://www.ncbi.nlm.nih.gov/bioproject/?term=PRJNA857531
AUSMDU00006346	Pseudomonas aeruginosa	NDM	SRR21884659	https://www.ncbi.nlm.nih.gov/sra/?term=SRR21884659	PRJNA857531	https://www.ncbi.nlm.nih.gov/bioproject/?term=PRJNA857531
AUSMDU00006356	Pseudomonas aeruginosa	No ESBL or carbapenemase detected	SRR21884658	https://www.ncbi.nlm.nih.gov/sra/?term=SRR21884658	PRJNA857531	https://www.ncbi.nlm.nih.gov/bioproject/?term=PRJNA857531
AUSMDU00006381	Pseudomonas aeruginosa	No ESBL or carbapenemase detected	SRR21884657	https://www.ncbi.nlm.nih.gov/sra/?term=SRR21884657	PRJNA857531	https://www.ncbi.nlm.nih.gov/bioproject/?term=PRJNA857531
AUSMDU00006385	Pseudomonas aeruginosa	No ESBL or carbapenemase detected	SRR21884656	https://www.ncbi.nlm.nih.gov/sra/?term=SRR21884656	PRJNA857531	https://www.ncbi.nlm.nih.gov/bioproject/?term=PRJNA857531
AUSMDU00006386	Pseudomonas aeruginosa	No ESBL or carbapenemase detected	SRR21884655	https://www.ncbi.nlm.nih.gov/sra/?term=SRR21884655	PRJNA857531	https://www.ncbi.nlm.nih.gov/bioproject/?term=PRJNA857531
AUSMDU00006438	Pseudomonas aeruginosa	No ESBL or carbapenemase detected	SRR21884654	https://www.ncbi.nlm.nih.gov/sra/?term=SRR21884654	PRJNA857531	https://www.ncbi.nlm.nih.gov/bioproject/?term=PRJNA857531
AUSMDU00006439	Pseudomonas aeruginosa	No ESBL or carbapenemase detected	SRR21884653	https://www.ncbi.nlm.nih.gov/sra/?term=SRR21884653	PRJNA857531	https://www.ncbi.nlm.nih.gov/bioproject/?term=PRJNA857531
AUSMDU00006451	Pseudomonas aeruginosa	GES	SRR21884652	https://www.ncbi.nlm.nih.gov/sra/?term=SRR21884652	PRJNA857531	https://www.ncbi.nlm.nih.gov/bioproject/?term=PRJNA857531
AUSMDU00006461	Pseudomonas aeruginosa	IMP	SRR21884650	https://www.ncbi.nlm.nih.gov/sra/?term=SRR21884650	PRJNA857531	https://www.ncbi.nlm.nih.gov/bioproject/?term=PRJNA857531
AUSMDU00006524	Pseudomonas aeruginosa	IMP	SRR21884649	https://www.ncbi.nlm.nih.gov/sra/?term=SRR21884649	PRJNA857531	https://www.ncbi.nlm.nih.gov/bioproject/?term=PRJNA857531
AUSMDU00006534	Pseudomonas aeruginosa	No ESBL or carbapenemase detected	SRR21884648	https://www.ncbi.nlm.nih.gov/sra/?term=SRR21884648	PRJNA857531	https://www.ncbi.nlm.nih.gov/bioproject/?term=PRJNA857531
AUSMDU00006536	Pseudomonas aeruginosa	No ESBL or carbapenemase detected	SRR21884647	https://www.ncbi.nlm.nih.gov/sra/?term=SRR21884647	PRJNA857531	https://www.ncbi.nlm.nih.gov/bioproject/?term=PRJNA857531
AUSMDU00006638	Pseudomonas aeruginosa	No ESBL or carbapenemase detected	SRR22523052	https://www.ncbi.nlm.nih.gov/sra/?term=SRR22523052	PRJNA857531	https://www.ncbi.nlm.nih.gov/bioproject/?term=PRJNA857531
AUSMDU00006642	Pseudomonas aeruginosa	No ESBL or carbapenemase detected	SRR21884646	https://www.ncbi.nlm.nih.gov/sra/?term=SRR21884646	PRJNA857531	https://www.ncbi.nlm.nih.gov/bioproject/?term=PRJNA857531
AUSMDU00006612	Pseudomonas aeruginosa	No ESBL or carbapenemase detected	SRR21884645	https://www.ncbi.nlm.nih.gov/sra/?term=SRR21884645	PRJNA857531	https://www.ncbi.nlm.nih.gov/bioproject/?term=PRJNA857531
AUSMDU00006595	Pseudomonas aeruginosa	No ESBL or carbapenemase detected	SRR21884644	https://www.ncbi.nlm.nih.gov/sra/?term=SRR21884644	PRJNA857531	https://www.ncbi.nlm.nih.gov/bioproject/?term=PRJNA857531
AUSMDU00006713	Pseudomonas aeruginosa	No ESBL or carbapenemase detected	SRR21884643	https://www.ncbi.nlm.nih.gov/sra/?term=SRR21884643	PRJNA857531	https://www.ncbi.nlm.nih.gov/bioproject/?term=PRJNA857531
AUSMDU00006714	Pseudomonas aeruginosa	No ESBL or carbapenemase detected	SRR21884642	https://www.ncbi.nlm.nih.gov/sra/?term=SRR21884642	PRJNA857531	https://www.ncbi.nlm.nih.gov/bioproject/?term=PRJNA857531
AUSMDU00006715	Pseudomonas aeruginosa	No ESBL or carbapenemase detected	SRR21884641	https://www.ncbi.nlm.nih.gov/sra/?term=SRR21884641	PRJNA857531	https://www.ncbi.nlm.nih.gov/bioproject/?term=PRJNA857531
AUSMDU00006723	Pseudomonas aeruginosa	VIM	SRR21884639	https://www.ncbi.nlm.nih.gov/sra/?term=SRR21884639	PRJNA857531	https://www.ncbi.nlm.nih.gov/bioproject/?term=PRJNA857531
AUSMDU00006725	Pseudomonas aeruginosa	No ESBL or carbapenemase detected	SRR21884638	https://www.ncbi.nlm.nih.gov/sra/?term=SRR21884638	PRJNA857531	https://www.ncbi.nlm.nih.gov/bioproject/?term=PRJNA857531
AUSMDU00006726	Pseudomonas aeruginosa	No ESBL or carbapenemase detected	SRR21884637	https://www.ncbi.nlm.nih.gov/sra/?term=SRR21884637	PRJNA857531	https://www.ncbi.nlm.nih.gov/bioproject/?term=PRJNA857531
AUSMDU00006741	Pseudomonas aeruginosa	No ESBL or carbapenemase detected	SRR21884636	https://www.ncbi.nlm.nih.gov/sra/?term=SRR21884636	PRJNA857531	https://www.ncbi.nlm.nih.gov/bioproject/?term=PRJNA857531
AUSMDU00006749	Pseudomonas aeruginosa	No ESBL or carbapenemase detected	SRR21884635	https://www.ncbi.nlm.nih.gov/sra/?term=SRR21884635	PRJNA857531	https://www.ncbi.nlm.nih.gov/bioproject/?term=PRJNA857531
AUSMDU00006751	Pseudomonas aeruginosa	No ESBL or carbapenemase detected	SRR21884634	https://www.ncbi.nlm.nih.gov/sra/?term=SRR21884634	PRJNA857531	https://www.ncbi.nlm.nih.gov/bioproject/?term=PRJNA857531
AUSMDU00006763	Pseudomonas aeruginosa	VIM	SRR21884633	https://www.ncbi.nlm.nih.gov/sra/?term=SRR21884633	PRJNA857531	https://www.ncbi.nlm.nih.gov/bioproject/?term=PRJNA857531
AUSMDU00007179	Pseudomonas aeruginosa	No ESBL or carbapenemase detected	SRR21884632	https://www.ncbi.nlm.nih.gov/sra/?term=SRR21884632	PRJNA857531	https://www.ncbi.nlm.nih.gov/bioproject/?term=PRJNA857531
AUSMDU00007185	Pseudomonas aeruginosa	No ESBL or carbapenemase detected	SRR21884631	https://www.ncbi.nlm.nih.gov/sra/?term=SRR21884631	PRJNA857531	https://www.ncbi.nlm.nih.gov/bioproject/?term=PRJNA857531
AUSMDU00007189	Pseudomonas aeruginosa	No ESBL or carbapenemase detected	SRR21884630	https://www.ncbi.nlm.nih.gov/sra/?term=SRR21884630	PRJNA857531	https://www.ncbi.nlm.nih.gov/bioproject/?term=PRJNA857531
AUSMDU00007197	Pseudomonas aeruginosa	No ESBL or carbapenemase detected	SRR21884628	https://www.ncbi.nlm.nih.gov/sra/?term=SRR21884628	PRJNA857531	https://www.ncbi.nlm.nih.gov/bioproject/?term=PRJNA857531
AUSMDU00007225	Pseudomonas aeruginosa	No ESBL or carbapenemase detected	SRR21884627	https://www.ncbi.nlm.nih.gov/sra/?term=SRR21884627	PRJNA857531	https://www.ncbi.nlm.nih.gov/bioproject/?term=PRJNA857531
AUSMDU00007230	Pseudomonas aeruginosa	No ESBL or carbapenemase detected	SRR21884626	https://www.ncbi.nlm.nih.gov/sra/?term=SRR21884626	PRJNA857531	https://www.ncbi.nlm.nih.gov/bioproject/?term=PRJNA857531
AUSMDU00007234	Pseudomonas aeruginosa	No ESBL or carbapenemase detected	SRR21884625	https://www.ncbi.nlm.nih.gov/sra/?term=SRR21884625	PRJNA857531	https://www.ncbi.nlm.nih.gov/bioproject/?term=PRJNA857531
AUSMDU00007353	Pseudomonas aeruginosa	IMP	SRR21884624	https://www.ncbi.nlm.nih.gov/sra/?term=SRR21884624	PRJNA857531	https://www.ncbi.nlm.nih.gov/bioproject/?term=PRJNA857531
AUSMDU00007579	Pseudomonas aeruginosa	No ESBL or carbapenemase detected	SRR21884623	https://www.ncbi.nlm.nih.gov/sra/?term=SRR21884623	PRJNA857531	https://www.ncbi.nlm.nih.gov/bioproject/?term=PRJNA857531
AUSMDU00007582	Pseudomonas aeruginosa	No ESBL or carbapenemase detected	SRR21884622	https://www.ncbi.nlm.nih.gov/sra/?term=SRR21884622	PRJNA857531	https://www.ncbi.nlm.nih.gov/bioproject/?term=PRJNA857531
AUSMDU00007530	Pseudomonas aeruginosa	No ESBL or carbapenemase detected	SRR21884621	https://www.ncbi.nlm.nih.gov/sra/?term=SRR21884621	PRJNA857531	https://www.ncbi.nlm.nih.gov/bioproject/?term=PRJNA857531
AUSMDU00071117	Pseudomonas aeruginosa	IMP	SRR21884620	https://www.ncbi.nlm.nih.gov/sra/?term=SRR21884620	PRJNA857531	https://www.ncbi.nlm.nih.gov/bioproject/?term=PRJNA857531
AUSMDU00071118	Pseudomonas aeruginosa	No ESBL or carbapenemase detected	SRR21884619	https://www.ncbi.nlm.nih.gov/sra/?term=SRR21884619	PRJNA857531	https://www.ncbi.nlm.nih.gov/bioproject/?term=PRJNA857531
AUSMDU00007875	Pseudomonas aeruginosa	No ESBL or carbapenemase detected	SRR21884617	https://www.ncbi.nlm.nih.gov/sra/?term=SRR21884617	PRJNA857531	https://www.ncbi.nlm.nih.gov/bioproject/?term=PRJNA857531
AUSMDU00071119	Pseudomonas aeruginosa	No ESBL or carbapenemase detected	SRR21884616	https://www.ncbi.nlm.nih.gov/sra/?term=SRR21884616	PRJNA857531	https://www.ncbi.nlm.nih.gov/bioproject/?term=PRJNA857531
AUSMDU00007977	Pseudomonas aeruginosa	No ESBL or carbapenemase detected	SRR21884615	https://www.ncbi.nlm.nih.gov/sra/?term=SRR21884615	PRJNA857531	https://www.ncbi.nlm.nih.gov/bioproject/?term=PRJNA857531
AUSMDU00007978	Pseudomonas aeruginosa	No ESBL or carbapenemase detected	SRR21884614	https://www.ncbi.nlm.nih.gov/sra/?term=SRR21884614	PRJNA857531	https://www.ncbi.nlm.nih.gov/bioproject/?term=PRJNA857531
AUSMDU00071123	Pseudomonas aeruginosa	No ESBL or carbapenemase detected	SRR21884613	https://www.ncbi.nlm.nih.gov/sra/?term=SRR21884613	PRJNA857531	https://www.ncbi.nlm.nih.gov/bioproject/?term=PRJNA857531
AUSMDU00071126	Pseudomonas aeruginosa	No ESBL or carbapenemase detected	SRR21884612	https://www.ncbi.nlm.nih.gov/sra/?term=SRR21884612	PRJNA857531	https://www.ncbi.nlm.nih.gov/bioproject/?term=PRJNA857531
AUSMDU00071127	Pseudomonas aeruginosa	No ESBL or carbapenemase detected	SRR21884611	https://www.ncbi.nlm.nih.gov/sra/?term=SRR21884611	PRJNA857531	https://www.ncbi.nlm.nih.gov/bioproject/?term=PRJNA857531
AUSMDU00008215	Pseudomonas aeruginosa	GES	SRR21884595	https://www.ncbi.nlm.nih.gov/sra/?term=SRR21884595	PRJNA857531	https://www.ncbi.nlm.nih.gov/bioproject/?term=PRJNA857531
AUSMDU00008445	Pseudomonas aeruginosa	No ESBL or carbapenemase detected	SRR21884594	https://www.ncbi.nlm.nih.gov/sra/?term=SRR21884594	PRJNA857531	https://www.ncbi.nlm.nih.gov/bioproject/?term=PRJNA857531
AUSMDU00008282	Pseudomonas aeruginosa	IMP	SRR21884593	https://www.ncbi.nlm.nih.gov/sra/?term=SRR21884593	PRJNA857531	https://www.ncbi.nlm.nih.gov/bioproject/?term=PRJNA857531
AUSMDU00008463	Pseudomonas aeruginosa	No ESBL or carbapenemase detected	SRS5393738	https://www.ncbi.nlm.nih.gov/sra/?term=SRS5393738	PRJNA565795	https://www.ncbi.nlm.nih.gov/bioproject/?term=PRJNA565795
AUSMDU00008610	Pseudomonas aeruginosa	No ESBL or carbapenemase detected	SRR21884591	https://www.ncbi.nlm.nih.gov/sra/?term=SRR21884591	PRJNA857531	https://www.ncbi.nlm.nih.gov/bioproject/?term=PRJNA857531
AUSMDU00008658	Pseudomonas aeruginosa	No ESBL or carbapenemase detected	SRR21884590	https://www.ncbi.nlm.nih.gov/sra/?term=SRR21884590	PRJNA857531	https://www.ncbi.nlm.nih.gov/bioproject/?term=PRJNA857531
AUSMDU00008691	Pseudomonas aeruginosa	VIM	SRR21884589	https://www.ncbi.nlm.nih.gov/sra/?term=SRR21884589	PRJNA857531	https://www.ncbi.nlm.nih.gov/bioproject/?term=PRJNA857531
AUSMDU00008751	Pseudomonas aeruginosa	IMP	SRR21884588	https://www.ncbi.nlm.nih.gov/sra/?term=SRR21884588	PRJNA857531	https://www.ncbi.nlm.nih.gov/bioproject/?term=PRJNA857531
AUSMDU00008752	Pseudomonas aeruginosa	IMP, NDM	SRR21884587	https://www.ncbi.nlm.nih.gov/sra/?term=SRR21884587	PRJNA857531	https://www.ncbi.nlm.nih.gov/bioproject/?term=PRJNA857531
AUSMDU00008962	Pseudomonas aeruginosa	No ESBL or carbapenemase detected	SRR21884586	https://www.ncbi.nlm.nih.gov/sra/?term=SRR21884586	PRJNA857531	https://www.ncbi.nlm.nih.gov/bioproject/?term=PRJNA857531
AUSMDU00009013	Pseudomonas aeruginosa	No ESBL or carbapenemase detected	SRR21884585	https://www.ncbi.nlm.nih.gov/sra/?term=SRR21884585	PRJNA857531	https://www.ncbi.nlm.nih.gov/bioproject/?term=PRJNA857531
AUSMDU00009078	Pseudomonas aeruginosa	GES	SRR21884584	https://www.ncbi.nlm.nih.gov/sra/?term=SRR21884584	PRJNA857531	https://www.ncbi.nlm.nih.gov/bioproject/?term=PRJNA857531
AUSMDU00009196	Pseudomonas aeruginosa	No ESBL or carbapenemase detected	SRR21884583	https://www.ncbi.nlm.nih.gov/sra/?term=SRR21884583	PRJNA857531	https://www.ncbi.nlm.nih.gov/bioproject/?term=PRJNA857531
AUSMDU00009199	Pseudomonas aeruginosa	No ESBL or carbapenemase detected	SRR21884582	https://www.ncbi.nlm.nih.gov/sra/?term=SRR21884582	PRJNA857531	https://www.ncbi.nlm.nih.gov/bioproject/?term=PRJNA857531
AUSMDU00071131	Pseudomonas aeruginosa	No ESBL or carbapenemase detected	SRR21884580	https://www.ncbi.nlm.nih.gov/sra/?term=SRR21884580	PRJNA857531	https://www.ncbi.nlm.nih.gov/bioproject/?term=PRJNA857531
AUSMDU00071132	Pseudomonas aeruginosa	No ESBL or carbapenemase detected	SRR21884579	https://www.ncbi.nlm.nih.gov/sra/?term=SRR21884579	PRJNA857531	https://www.ncbi.nlm.nih.gov/bioproject/?term=PRJNA857531
AUSMDU00009580	Pseudomonas aeruginosa	No ESBL or carbapenemase detected	SRR21884578	https://www.ncbi.nlm.nih.gov/sra/?term=SRR21884578	PRJNA857531	https://www.ncbi.nlm.nih.gov/bioproject/?term=PRJNA857531
AUSMDU00009763	Pseudomonas aeruginosa	No ESBL or carbapenemase detected	SRR21884577	https://www.ncbi.nlm.nih.gov/sra/?term=SRR21884577	PRJNA857531	https://www.ncbi.nlm.nih.gov/bioproject/?term=PRJNA857531
AUSMDU00009765	Pseudomonas aeruginosa	No ESBL or carbapenemase detected	SRR21884576	https://www.ncbi.nlm.nih.gov/sra/?term=SRR21884576	PRJNA857531	https://www.ncbi.nlm.nih.gov/bioproject/?term=PRJNA857531
AUSMDU00009767	Pseudomonas aeruginosa	No ESBL or carbapenemase detected	SRR21884575	https://www.ncbi.nlm.nih.gov/sra/?term=SRR21884575	PRJNA857531	https://www.ncbi.nlm.nih.gov/bioproject/?term=PRJNA857531
AUSMDU00009768	Pseudomonas aeruginosa	No ESBL or carbapenemase detected	SRR21884574	https://www.ncbi.nlm.nih.gov/sra/?term=SRR21884574	PRJNA857531	https://www.ncbi.nlm.nih.gov/bioproject/?term=PRJNA857531
AUSMDU00009771	Pseudomonas aeruginosa	No ESBL or carbapenemase detected	SRR21884573	https://www.ncbi.nlm.nih.gov/sra/?term=SRR21884573	PRJNA857531	https://www.ncbi.nlm.nih.gov/bioproject/?term=PRJNA857531
AUSMDU00010396	Pseudomonas aeruginosa	No ESBL or carbapenemase detected	SRR21884572	https://www.ncbi.nlm.nih.gov/sra/?term=SRR21884572	PRJNA857531	https://www.ncbi.nlm.nih.gov/bioproject/?term=PRJNA857531
AUSMDU00010397	Pseudomonas aeruginosa	No ESBL or carbapenemase detected	SRR21884571	https://www.ncbi.nlm.nih.gov/sra/?term=SRR21884571	PRJNA857531	https://www.ncbi.nlm.nih.gov/bioproject/?term=PRJNA857531
AUSMDU00010398	Pseudomonas aeruginosa	No ESBL or carbapenemase detected	SRR21884569	https://www.ncbi.nlm.nih.gov/sra/?term=SRR21884569	PRJNA857531	https://www.ncbi.nlm.nih.gov/bioproject/?term=PRJNA857531
AUSMDU00010467	Pseudomonas aeruginosa	No ESBL or carbapenemase detected	SRR21884568	https://www.ncbi.nlm.nih.gov/sra/?term=SRR21884568	PRJNA857531	https://www.ncbi.nlm.nih.gov/bioproject/?term=PRJNA857531
AUSMDU00010472	Pseudomonas aeruginosa	No ESBL or carbapenemase detected	SRR21884567	https://www.ncbi.nlm.nih.gov/sra/?term=SRR21884567	PRJNA857531	https://www.ncbi.nlm.nih.gov/bioproject/?term=PRJNA857531
AUSMDU00010521	Pseudomonas aeruginosa	No ESBL or carbapenemase detected	SRR21884566	https://www.ncbi.nlm.nih.gov/sra/?term=SRR21884566	PRJNA857531	https://www.ncbi.nlm.nih.gov/bioproject/?term=PRJNA857531
AUSMDU00010609	Pseudomonas aeruginosa	No ESBL or carbapenemase detected	SRR21884565	https://www.ncbi.nlm.nih.gov/sra/?term=SRR21884565	PRJNA857531	https://www.ncbi.nlm.nih.gov/bioproject/?term=PRJNA857531
AUSMDU00010614	Pseudomonas aeruginosa	No ESBL or carbapenemase detected	SRR21884564	https://www.ncbi.nlm.nih.gov/sra/?term=SRR21884564	PRJNA857531	https://www.ncbi.nlm.nih.gov/bioproject/?term=PRJNA857531
AUSMDU00010711	Pseudomonas aeruginosa	No ESBL or carbapenemase detected	SRR21884610	https://www.ncbi.nlm.nih.gov/sra/?term=SRR21884610	PRJNA857531	https://www.ncbi.nlm.nih.gov/bioproject/?term=PRJNA857531
AUSMDU00010721	Pseudomonas aeruginosa	No ESBL or carbapenemase detected	SRR21884609	https://www.ncbi.nlm.nih.gov/sra/?term=SRR21884609	PRJNA857531	https://www.ncbi.nlm.nih.gov/bioproject/?term=PRJNA857531
AUSMDU00010727	Pseudomonas aeruginosa	No ESBL or carbapenemase detected	SRR21884608	https://www.ncbi.nlm.nih.gov/sra/?term=SRR21884608	PRJNA857531	https://www.ncbi.nlm.nih.gov/bioproject/?term=PRJNA857531
AUSMDU00010835	Pseudomonas aeruginosa	IMP	SRS9451663	https://www.ncbi.nlm.nih.gov/sra/?term=SRS9451663	PRJNA529744	https://www.ncbi.nlm.nih.gov/bioproject/?term=PRJNA529744
AUSMDU00011174	Pseudomonas aeruginosa	No ESBL or carbapenemase detected	SRR21884607	https://www.ncbi.nlm.nih.gov/sra/?term=SRR21884607	PRJNA857531	https://www.ncbi.nlm.nih.gov/bioproject/?term=PRJNA857531
AUSMDU00011216	Pseudomonas aeruginosa	IMP	SRS9451710	https://www.ncbi.nlm.nih.gov/sra/?term=SRS9451710	PRJNA529744	https://www.ncbi.nlm.nih.gov/bioproject/?term=PRJNA529744
AUSMDU00011375	Pseudomonas aeruginosa	IMP	SRS9451790	https://www.ncbi.nlm.nih.gov/sra/?term=SRS9451790	PRJNA529744	https://www.ncbi.nlm.nih.gov/bioproject/?term=PRJNA529744
AUSMDU00011332	Pseudomonas aeruginosa	No ESBL or carbapenemase detected	SRR21884605	https://www.ncbi.nlm.nih.gov/sra/?term=SRR21884605	PRJNA857531	https://www.ncbi.nlm.nih.gov/bioproject/?term=PRJNA857531
AUSMDU00011882	Pseudomonas aeruginosa	VIM	SRS9451816	https://www.ncbi.nlm.nih.gov/sra/?term=SRS9451816	PRJNA529744	https://www.ncbi.nlm.nih.gov/bioproject/?term=PRJNA529744
AUSMDU00011894	Pseudomonas aeruginosa	No ESBL or carbapenemase detected	SRR21884604	https://www.ncbi.nlm.nih.gov/sra/?term=SRR21884604	PRJNA857531	https://www.ncbi.nlm.nih.gov/bioproject/?term=PRJNA857531
AUSMDU00011895	Pseudomonas aeruginosa	No ESBL or carbapenemase detected	SRR21884603	https://www.ncbi.nlm.nih.gov/sra/?term=SRR21884603	PRJNA857531	https://www.ncbi.nlm.nih.gov/bioproject/?term=PRJNA857531
AUSMDU00013098	Pseudomonas aeruginosa	No ESBL or carbapenemase detected	SRR21884602	https://www.ncbi.nlm.nih.gov/sra/?term=SRR21884602	PRJNA857531	https://www.ncbi.nlm.nih.gov/bioproject/?term=PRJNA857531
AUSMDU00013601	Pseudomonas aeruginosa	No ESBL or carbapenemase detected	SRR21884601	https://www.ncbi.nlm.nih.gov/sra/?term=SRR21884601	PRJNA857531	https://www.ncbi.nlm.nih.gov/bioproject/?term=PRJNA857531
AUSMDU00013730	Pseudomonas aeruginosa	VIM	SRS9451861	https://www.ncbi.nlm.nih.gov/sra/?term=SRS9451861	PRJNA529744	https://www.ncbi.nlm.nih.gov/bioproject/?term=PRJNA529744
AUSMDU00013815	Pseudomonas aeruginosa	No ESBL or carbapenemase detected	SRR21884600	https://www.ncbi.nlm.nih.gov/sra/?term=SRR21884600	PRJNA857531	https://www.ncbi.nlm.nih.gov/bioproject/?term=PRJNA857531
AUSMDU00013842	Pseudomonas aeruginosa	IMP	SRS9451872	https://www.ncbi.nlm.nih.gov/sra/?term=SRS9451872	PRJNA529744	https://www.ncbi.nlm.nih.gov/bioproject/?term=PRJNA529744
AUSMDU00014581	Pseudomonas aeruginosa	No ESBL or carbapenemase detected	SRR21884599	https://www.ncbi.nlm.nih.gov/sra/?term=SRR21884599	PRJNA857531	https://www.ncbi.nlm.nih.gov/bioproject/?term=PRJNA857531
AUSMDU00014583	Pseudomonas aeruginosa	No ESBL or carbapenemase detected	SRR21884598	https://www.ncbi.nlm.nih.gov/sra/?term=SRR21884598	PRJNA857531	https://www.ncbi.nlm.nih.gov/bioproject/?term=PRJNA857531
AUSMDU00014584	Pseudomonas aeruginosa	No ESBL or carbapenemase detected	SRR21884597	https://www.ncbi.nlm.nih.gov/sra/?term=SRR21884597	PRJNA857531	https://www.ncbi.nlm.nih.gov/bioproject/?term=PRJNA857531
AUSMDU00014717	Pseudomonas aeruginosa	No ESBL or carbapenemase detected	SRR21884596	https://www.ncbi.nlm.nih.gov/sra/?term=SRR21884596	PRJNA857531	https://www.ncbi.nlm.nih.gov/bioproject/?term=PRJNA857531
AUSMDU00014822	Pseudomonas aeruginosa	IMP	SRS9451664	https://www.ncbi.nlm.nih.gov/sra/?term=SRS9451664	PRJNA529744	https://www.ncbi.nlm.nih.gov/bioproject/?term=PRJNA529744
AUSMDU00014823	Pseudomonas aeruginosa	KPC	SRS9451675	https://www.ncbi.nlm.nih.gov/sra/?term=SRS9451675	PRJNA529744	https://www.ncbi.nlm.nih.gov/bioproject/?term=PRJNA529744
AUSMDU00016370	Pseudomonas aeruginosa	IMP	SRS9451938	https://www.ncbi.nlm.nih.gov/sra/?term=SRS9451938	PRJNA529744	https://www.ncbi.nlm.nih.gov/bioproject/?term=PRJNA529744
AUSMDU00016467	Pseudomonas aeruginosa	IMP, CTX-M group 1	SRR21884671	https://www.ncbi.nlm.nih.gov/sra/?term=SRR21884671	PRJNA857531	https://www.ncbi.nlm.nih.gov/bioproject/?term=PRJNA857531
AUSMDU00016867	Pseudomonas aeruginosa	NDM	SRS9451951	https://www.ncbi.nlm.nih.gov/sra/?term=SRS9451951	PRJNA529744	https://www.ncbi.nlm.nih.gov/bioproject/?term=PRJNA529744
AUSMDU00018030	Pseudomonas aeruginosa	IMP	SRS9451809	https://www.ncbi.nlm.nih.gov/sra/?term=SRS9451809	PRJNA529744	https://www.ncbi.nlm.nih.gov/bioproject/?term=PRJNA529744
AUSMDU00018252	Pseudomonas aeruginosa	IMP	SRS9451810	https://www.ncbi.nlm.nih.gov/sra/?term=SRS9451810	PRJNA529744	https://www.ncbi.nlm.nih.gov/bioproject/?term=PRJNA529744
AUSMDU00018333	Pseudomonas aeruginosa	IMP	SRR21884670	https://www.ncbi.nlm.nih.gov/sra/?term=SRR21884670	PRJNA857531	https://www.ncbi.nlm.nih.gov/bioproject/?term=PRJNA857531
AUSMDU00019048	Pseudomonas aeruginosa	IMP	SRR21884669	https://www.ncbi.nlm.nih.gov/sra/?term=SRR21884669	PRJNA857531	https://www.ncbi.nlm.nih.gov/bioproject/?term=PRJNA857531
AUSMDU00019049	Pseudomonas aeruginosa	IMP	SRR21884668	https://www.ncbi.nlm.nih.gov/sra/?term=SRR21884668	PRJNA857531	https://www.ncbi.nlm.nih.gov/bioproject/?term=PRJNA857531
AUSMDU00020274	Pseudomonas aeruginosa	IMP, NDM	SRR21884667	https://www.ncbi.nlm.nih.gov/sra/?term=SRR21884667	PRJNA857531	https://www.ncbi.nlm.nih.gov/bioproject/?term=PRJNA857531
AUSMDU00021549	Pseudomonas aeruginosa	IMP	SRR21884666	https://www.ncbi.nlm.nih.gov/sra/?term=SRR21884666	PRJNA857531	https://www.ncbi.nlm.nih.gov/bioproject/?term=PRJNA857531
AUSMDU00022702	Pseudomonas aeruginosa	VIM	SRS9451851	https://www.ncbi.nlm.nih.gov/sra/?term=SRS9451851	PRJNA529744	https://www.ncbi.nlm.nih.gov/bioproject/?term=PRJNA529744
AUSMDU00022728	Pseudomonas aeruginosa	VIM	SRR21884665	https://www.ncbi.nlm.nih.gov/sra/?term=SRR21884665	PRJNA857531	https://www.ncbi.nlm.nih.gov/bioproject/?term=PRJNA857531
AUSMDU00022931	Pseudomonas aeruginosa	IMP	SRS9451854	https://www.ncbi.nlm.nih.gov/sra/?term=SRS9451854	PRJNA529744	https://www.ncbi.nlm.nih.gov/bioproject/?term=PRJNA529744
AUSMDU00025847	Pseudomonas aeruginosa	IMP	SRS9451666	https://www.ncbi.nlm.nih.gov/sra/?term=SRS9451666	PRJNA529744	https://www.ncbi.nlm.nih.gov/bioproject/?term=PRJNA529744
AUSMDU00025848	Pseudomonas aeruginosa	NDM	SRR21884664	https://www.ncbi.nlm.nih.gov/sra/?term=SRR21884664	PRJNA857531	https://www.ncbi.nlm.nih.gov/bioproject/?term=PRJNA857531
AUSMDU00026021	Pseudomonas aeruginosa	VIM	SRS9451668	https://www.ncbi.nlm.nih.gov/sra/?term=SRS9451668	PRJNA529744	https://www.ncbi.nlm.nih.gov/bioproject/?term=PRJNA529744
AUSMDU00026137	Pseudomonas aeruginosa	VIM	SRS9451671	https://www.ncbi.nlm.nih.gov/sra/?term=SRS9451671	PRJNA529744	https://www.ncbi.nlm.nih.gov/bioproject/?term=PRJNA529744
AUSMDU00009193	Pseudomonas fluorescens	No ESBL or carbapenemase detected	SRR21884663	https://www.ncbi.nlm.nih.gov/sra/?term=SRR21884663	PRJNA857531	https://www.ncbi.nlm.nih.gov/bioproject/?term=PRJNA857531
AUSMDU00008554	Pseudomonas putida	No ESBL or carbapenemase detected	SRR21884662	https://www.ncbi.nlm.nih.gov/sra/?term=SRR21884662	PRJNA857531	https://www.ncbi.nlm.nih.gov/bioproject/?term=PRJNA857531
AUSMDU00025104	Pseudomonas putida	IMP	SRR21884660	https://www.ncbi.nlm.nih.gov/sra/?term=SRR21884660	PRJNA857531	https://www.ncbi.nlm.nih.gov/bioproject/?term=PRJNA857531
AUSMDU00005968	Serratia marcescens	No ESBL or carbapenemase detected	SRR21865056	https://www.ncbi.nlm.nih.gov/sra/?term=SRR21865056	PRJNA857534	https://www.ncbi.nlm.nih.gov/bioproject/?term=PRJNA857534
AUSMDU00005919	Serratia marcescens	IMP	SRR21865047	https://www.ncbi.nlm.nih.gov/sra/?term=SRR21865047	PRJNA857534	https://www.ncbi.nlm.nih.gov/bioproject/?term=PRJNA857534
AUSMDU00005989	Serratia marcescens	No ESBL or carbapenemase detected	SRR21865036	https://www.ncbi.nlm.nih.gov/sra/?term=SRR21865036	PRJNA857534	https://www.ncbi.nlm.nih.gov/bioproject/?term=PRJNA857534
AUSMDU00006000	Serratia marcescens	IMP	SRR21865025	https://www.ncbi.nlm.nih.gov/sra/?term=SRR21865025	PRJNA857534	https://www.ncbi.nlm.nih.gov/bioproject/?term=PRJNA857534
AUSMDU00006001	Serratia marcescens	IMP	SRR21864982	https://www.ncbi.nlm.nih.gov/sra/?term=SRR21864982	PRJNA857534	https://www.ncbi.nlm.nih.gov/bioproject/?term=PRJNA857534
AUSMDU00006002	Serratia marcescens	IMP	SRR21864971	https://www.ncbi.nlm.nih.gov/sra/?term=SRR21864971	PRJNA857534	https://www.ncbi.nlm.nih.gov/bioproject/?term=PRJNA857534
AUSMDU00006003	Serratia marcescens	IMP	SRR21864960	https://www.ncbi.nlm.nih.gov/sra/?term=SRR21864960	PRJNA857534	https://www.ncbi.nlm.nih.gov/bioproject/?term=PRJNA857534
AUSMDU00006004	Serratia marcescens	IMP	SRR21864949	https://www.ncbi.nlm.nih.gov/sra/?term=SRR21864949	PRJNA857534	https://www.ncbi.nlm.nih.gov/bioproject/?term=PRJNA857534
AUSMDU00006005	Serratia marcescens	IMP	SRR21864938	https://www.ncbi.nlm.nih.gov/sra/?term=SRR21864938	PRJNA857534	https://www.ncbi.nlm.nih.gov/bioproject/?term=PRJNA857534
AUSMDU00006006	Serratia marcescens	IMP	SRR21865055	https://www.ncbi.nlm.nih.gov/sra/?term=SRR21865055	PRJNA857534	https://www.ncbi.nlm.nih.gov/bioproject/?term=PRJNA857534
AUSMDU00048817	Serratia marcescens	IMP	SRR21865012	https://www.ncbi.nlm.nih.gov/sra/?term=SRR21865012	PRJNA857534	https://www.ncbi.nlm.nih.gov/bioproject/?term=PRJNA857534
AUSMDU00006007	Serratia marcescens	IMP	SRR21865001	https://www.ncbi.nlm.nih.gov/sra/?term=SRR21865001	PRJNA857534	https://www.ncbi.nlm.nih.gov/bioproject/?term=PRJNA857534
AUSMDU00006008	Serratia marcescens	IMP	SRR21864990	https://www.ncbi.nlm.nih.gov/sra/?term=SRR21864990	PRJNA857534	https://www.ncbi.nlm.nih.gov/bioproject/?term=PRJNA857534
AUSMDU00006009	Serratia marcescens	IMP	SRR21865053	https://www.ncbi.nlm.nih.gov/sra/?term=SRR21865053	PRJNA857534	https://www.ncbi.nlm.nih.gov/bioproject/?term=PRJNA857534
AUSMDU00006010	Serratia marcescens	IMP	SRR21865052	https://www.ncbi.nlm.nih.gov/sra/?term=SRR21865052	PRJNA857534	https://www.ncbi.nlm.nih.gov/bioproject/?term=PRJNA857534
AUSMDU00006011	Serratia marcescens	IMP	SRR21865051	https://www.ncbi.nlm.nih.gov/sra/?term=SRR21865051	PRJNA857534	https://www.ncbi.nlm.nih.gov/bioproject/?term=PRJNA857534
AUSMDU00006012	Serratia marcescens	IMP	SRR21865050	https://www.ncbi.nlm.nih.gov/sra/?term=SRR21865050	PRJNA857534	https://www.ncbi.nlm.nih.gov/bioproject/?term=PRJNA857534
AUSMDU00006015	Serratia marcescens	No ESBL or carbapenemase detected	SRR21865049	https://www.ncbi.nlm.nih.gov/sra/?term=SRR21865049	PRJNA857534	https://www.ncbi.nlm.nih.gov/bioproject/?term=PRJNA857534
AUSMDU00006420	Serratia marcescens	IMP	SRR21865048	https://www.ncbi.nlm.nih.gov/sra/?term=SRR21865048	PRJNA857534	https://www.ncbi.nlm.nih.gov/bioproject/?term=PRJNA857534
AUSMDU00006421	Serratia marcescens	IMP	SRR21865046	https://www.ncbi.nlm.nih.gov/sra/?term=SRR21865046	PRJNA857534	https://www.ncbi.nlm.nih.gov/bioproject/?term=PRJNA857534
AUSMDU00006422	Serratia marcescens	IMP	SRR21865045	https://www.ncbi.nlm.nih.gov/sra/?term=SRR21865045	PRJNA857534	https://www.ncbi.nlm.nih.gov/bioproject/?term=PRJNA857534
AUSMDU00006423	Serratia marcescens	IMP	SRR21865044	https://www.ncbi.nlm.nih.gov/sra/?term=SRR21865044	PRJNA857534	https://www.ncbi.nlm.nih.gov/bioproject/?term=PRJNA857534
AUSMDU00006424	Serratia marcescens	IMP	SRR21865043	https://www.ncbi.nlm.nih.gov/sra/?term=SRR21865043	PRJNA857534	https://www.ncbi.nlm.nih.gov/bioproject/?term=PRJNA857534
AUSMDU00006425	Serratia marcescens	IMP	SRR21865042	https://www.ncbi.nlm.nih.gov/sra/?term=SRR21865042	PRJNA857534	https://www.ncbi.nlm.nih.gov/bioproject/?term=PRJNA857534
AUSMDU00006426	Serratia marcescens	IMP	SRR21865041	https://www.ncbi.nlm.nih.gov/sra/?term=SRR21865041	PRJNA857534	https://www.ncbi.nlm.nih.gov/bioproject/?term=PRJNA857534
AUSMDU00006427	Serratia marcescens	IMP	SRR21865040	https://www.ncbi.nlm.nih.gov/sra/?term=SRR21865040	PRJNA857534	https://www.ncbi.nlm.nih.gov/bioproject/?term=PRJNA857534
AUSMDU00006428	Serratia marcescens	IMP	SRR21865039	https://www.ncbi.nlm.nih.gov/sra/?term=SRR21865039	PRJNA857534	https://www.ncbi.nlm.nih.gov/bioproject/?term=PRJNA857534
AUSMDU00006429	Serratia marcescens	IMP	SRR21865038	https://www.ncbi.nlm.nih.gov/sra/?term=SRR21865038	PRJNA857534	https://www.ncbi.nlm.nih.gov/bioproject/?term=PRJNA857534
AUSMDU00006430	Serratia marcescens	IMP	SRR21865037	https://www.ncbi.nlm.nih.gov/sra/?term=SRR21865037	PRJNA857534	https://www.ncbi.nlm.nih.gov/bioproject/?term=PRJNA857534
AUSMDU00006431	Serratia marcescens	IMP	SRR21865035	https://www.ncbi.nlm.nih.gov/sra/?term=SRR21865035	PRJNA857534	https://www.ncbi.nlm.nih.gov/bioproject/?term=PRJNA857534
AUSMDU00006432	Serratia marcescens	IMP	SRR21865034	https://www.ncbi.nlm.nih.gov/sra/?term=SRR21865034	PRJNA857534	https://www.ncbi.nlm.nih.gov/bioproject/?term=PRJNA857534
AUSMDU00006433	Serratia marcescens	IMP	SRR21865033	https://www.ncbi.nlm.nih.gov/sra/?term=SRR21865033	PRJNA857534	https://www.ncbi.nlm.nih.gov/bioproject/?term=PRJNA857534
AUSMDU00006434	Serratia marcescens	IMP	SRR21865032	https://www.ncbi.nlm.nih.gov/sra/?term=SRR21865032	PRJNA857534	https://www.ncbi.nlm.nih.gov/bioproject/?term=PRJNA857534
AUSMDU00006435	Serratia marcescens	IMP	SRR21865031	https://www.ncbi.nlm.nih.gov/sra/?term=SRR21865031	PRJNA857534	https://www.ncbi.nlm.nih.gov/bioproject/?term=PRJNA857534
AUSMDU00006436	Serratia marcescens	No ESBL or carbapenemase detected	SRR21865030	https://www.ncbi.nlm.nih.gov/sra/?term=SRR21865030	PRJNA857534	https://www.ncbi.nlm.nih.gov/bioproject/?term=PRJNA857534
AUSMDU00006437	Serratia marcescens	IMP	SRR21865029	https://www.ncbi.nlm.nih.gov/sra/?term=SRR21865029	PRJNA857534	https://www.ncbi.nlm.nih.gov/bioproject/?term=PRJNA857534
AUSMDU00006407	Serratia marcescens	IMP	SRR21865028	https://www.ncbi.nlm.nih.gov/sra/?term=SRR21865028	PRJNA857534	https://www.ncbi.nlm.nih.gov/bioproject/?term=PRJNA857534
AUSMDU00006408	Serratia marcescens	No ESBL or carbapenemase detected	SRR21865027	https://www.ncbi.nlm.nih.gov/sra/?term=SRR21865027	PRJNA857534	https://www.ncbi.nlm.nih.gov/bioproject/?term=PRJNA857534
AUSMDU00006409	Serratia marcescens	No ESBL or carbapenemase detected	SRR21865026	https://www.ncbi.nlm.nih.gov/sra/?term=SRR21865026	PRJNA857534	https://www.ncbi.nlm.nih.gov/bioproject/?term=PRJNA857534
AUSMDU00006410	Serratia marcescens	IMP	SRR21865024	https://www.ncbi.nlm.nih.gov/sra/?term=SRR21865024	PRJNA857534	https://www.ncbi.nlm.nih.gov/bioproject/?term=PRJNA857534
AUSMDU00006411	Serratia marcescens	IMP	SRR21865023	https://www.ncbi.nlm.nih.gov/sra/?term=SRR21865023	PRJNA857534	https://www.ncbi.nlm.nih.gov/bioproject/?term=PRJNA857534
AUSMDU00006523	Serratia marcescens	IMP	SRR21865022	https://www.ncbi.nlm.nih.gov/sra/?term=SRR21865022	PRJNA857534	https://www.ncbi.nlm.nih.gov/bioproject/?term=PRJNA857534
AUSMDU00006649	Serratia marcescens	IMP	SRR21864989	https://www.ncbi.nlm.nih.gov/sra/?term=SRR21864989	PRJNA857534	https://www.ncbi.nlm.nih.gov/bioproject/?term=PRJNA857534
AUSMDU00006650	Serratia marcescens	IMP	SRR21864988	https://www.ncbi.nlm.nih.gov/sra/?term=SRR21864988	PRJNA857534	https://www.ncbi.nlm.nih.gov/bioproject/?term=PRJNA857534
AUSMDU00006651	Serratia marcescens	IMP	SRR21864987	https://www.ncbi.nlm.nih.gov/sra/?term=SRR21864987	PRJNA857534	https://www.ncbi.nlm.nih.gov/bioproject/?term=PRJNA857534
AUSMDU00006652	Serratia marcescens	IMP	SRR21864986	https://www.ncbi.nlm.nih.gov/sra/?term=SRR21864986	PRJNA857534	https://www.ncbi.nlm.nih.gov/bioproject/?term=PRJNA857534
AUSMDU00006653	Serratia marcescens	IMP	SRR21864985	https://www.ncbi.nlm.nih.gov/sra/?term=SRR21864985	PRJNA857534	https://www.ncbi.nlm.nih.gov/bioproject/?term=PRJNA857534
AUSMDU00006689	Serratia marcescens	IMP	SRR21864984	https://www.ncbi.nlm.nih.gov/sra/?term=SRR21864984	PRJNA857534	https://www.ncbi.nlm.nih.gov/bioproject/?term=PRJNA857534
AUSMDU00006584	Serratia marcescens	IMP	SRR21864983	https://www.ncbi.nlm.nih.gov/sra/?term=SRR21864983	PRJNA857534	https://www.ncbi.nlm.nih.gov/bioproject/?term=PRJNA857534
AUSMDU00006585	Serratia marcescens	IMP	SRR21864981	https://www.ncbi.nlm.nih.gov/sra/?term=SRR21864981	PRJNA857534	https://www.ncbi.nlm.nih.gov/bioproject/?term=PRJNA857534
AUSMDU00006586	Serratia marcescens	IMP	SRR21864980	https://www.ncbi.nlm.nih.gov/sra/?term=SRR21864980	PRJNA857534	https://www.ncbi.nlm.nih.gov/bioproject/?term=PRJNA857534
AUSMDU00006587	Serratia marcescens	IMP	SRR21864979	https://www.ncbi.nlm.nih.gov/sra/?term=SRR21864979	PRJNA857534	https://www.ncbi.nlm.nih.gov/bioproject/?term=PRJNA857534
AUSMDU00006754	Serratia marcescens	IMP	SRR21864978	https://www.ncbi.nlm.nih.gov/sra/?term=SRR21864978	PRJNA857534	https://www.ncbi.nlm.nih.gov/bioproject/?term=PRJNA857534
AUSMDU00006755	Serratia marcescens	IMP	SRR21864977	https://www.ncbi.nlm.nih.gov/sra/?term=SRR21864977	PRJNA857534	https://www.ncbi.nlm.nih.gov/bioproject/?term=PRJNA857534
AUSMDU00006756	Serratia marcescens	IMP	SRR21864976	https://www.ncbi.nlm.nih.gov/sra/?term=SRR21864976	PRJNA857534	https://www.ncbi.nlm.nih.gov/bioproject/?term=PRJNA857534
AUSMDU00006757	Serratia marcescens	IMP	SRR21864975	https://www.ncbi.nlm.nih.gov/sra/?term=SRR21864975	PRJNA857534	https://www.ncbi.nlm.nih.gov/bioproject/?term=PRJNA857534
AUSMDU00006758	Serratia marcescens	IMP	SRR21864974	https://www.ncbi.nlm.nih.gov/sra/?term=SRR21864974	PRJNA857534	https://www.ncbi.nlm.nih.gov/bioproject/?term=PRJNA857534
AUSMDU00007213	Serratia marcescens	No ESBL or carbapenemase detected	SRR21864973	https://www.ncbi.nlm.nih.gov/sra/?term=SRR21864973	PRJNA857534	https://www.ncbi.nlm.nih.gov/bioproject/?term=PRJNA857534
AUSMDU00006759	Serratia marcescens	No ESBL or carbapenemase detected	SRR21864972	https://www.ncbi.nlm.nih.gov/sra/?term=SRR21864972	PRJNA857534	https://www.ncbi.nlm.nih.gov/bioproject/?term=PRJNA857534
AUSMDU00006760	Serratia marcescens	IMP	SRR21864970	https://www.ncbi.nlm.nih.gov/sra/?term=SRR21864970	PRJNA857534	https://www.ncbi.nlm.nih.gov/bioproject/?term=PRJNA857534
AUSMDU00008473	Serratia marcescens	IMP	SRR21864969	https://www.ncbi.nlm.nih.gov/sra/?term=SRR21864969	PRJNA857534	https://www.ncbi.nlm.nih.gov/bioproject/?term=PRJNA857534
AUSMDU00008474	Serratia marcescens	IMP	SRR21864968	https://www.ncbi.nlm.nih.gov/sra/?term=SRR21864968	PRJNA857534	https://www.ncbi.nlm.nih.gov/bioproject/?term=PRJNA857534
AUSMDU00008475	Serratia marcescens	IMP	SRR21864967	https://www.ncbi.nlm.nih.gov/sra/?term=SRR21864967	PRJNA857534	https://www.ncbi.nlm.nih.gov/bioproject/?term=PRJNA857534
AUSMDU00008476	Serratia marcescens	IMP	SRR21864966	https://www.ncbi.nlm.nih.gov/sra/?term=SRR21864966	PRJNA857534	https://www.ncbi.nlm.nih.gov/bioproject/?term=PRJNA857534
AUSMDU00008477	Serratia marcescens	IMP	SRR21864965	https://www.ncbi.nlm.nih.gov/sra/?term=SRR21864965	PRJNA857534	https://www.ncbi.nlm.nih.gov/bioproject/?term=PRJNA857534
AUSMDU00008478	Serratia marcescens	IMP	SRR21864964	https://www.ncbi.nlm.nih.gov/sra/?term=SRR21864964	PRJNA857534	https://www.ncbi.nlm.nih.gov/bioproject/?term=PRJNA857534
AUSMDU00008479	Serratia marcescens	IMP	SRR21864963	https://www.ncbi.nlm.nih.gov/sra/?term=SRR21864963	PRJNA857534	https://www.ncbi.nlm.nih.gov/bioproject/?term=PRJNA857534
AUSMDU00008480	Serratia marcescens	IMP	SRR21864962	https://www.ncbi.nlm.nih.gov/sra/?term=SRR21864962	PRJNA857534	https://www.ncbi.nlm.nih.gov/bioproject/?term=PRJNA857534
AUSMDU00008481	Serratia marcescens	IMP	SRR21864961	https://www.ncbi.nlm.nih.gov/sra/?term=SRR21864961	PRJNA857534	https://www.ncbi.nlm.nih.gov/bioproject/?term=PRJNA857534
AUSMDU00008482	Serratia marcescens	IMP	SRR21864959	https://www.ncbi.nlm.nih.gov/sra/?term=SRR21864959	PRJNA857534	https://www.ncbi.nlm.nih.gov/bioproject/?term=PRJNA857534
AUSMDU00008483	Serratia marcescens	IMP	SRR21864958	https://www.ncbi.nlm.nih.gov/sra/?term=SRR21864958	PRJNA857534	https://www.ncbi.nlm.nih.gov/bioproject/?term=PRJNA857534
AUSMDU00006764	Serratia marcescens	IMP	SRR21864957	https://www.ncbi.nlm.nih.gov/sra/?term=SRR21864957	PRJNA857534	https://www.ncbi.nlm.nih.gov/bioproject/?term=PRJNA857534
AUSMDU00007228	Serratia marcescens	No ESBL or carbapenemase detected	SRR21864956	https://www.ncbi.nlm.nih.gov/sra/?term=SRR21864956	PRJNA857534	https://www.ncbi.nlm.nih.gov/bioproject/?term=PRJNA857534
AUSMDU00007279	Serratia marcescens	No ESBL or carbapenemase detected	SRR21864955	https://www.ncbi.nlm.nih.gov/sra/?term=SRR21864955	PRJNA857534	https://www.ncbi.nlm.nih.gov/bioproject/?term=PRJNA857534
AUSMDU00007528	Serratia marcescens	IMP	SRR21864954	https://www.ncbi.nlm.nih.gov/sra/?term=SRR21864954	PRJNA857534	https://www.ncbi.nlm.nih.gov/bioproject/?term=PRJNA857534
AUSMDU00007529	Serratia marcescens	IMP	SRR21864953	https://www.ncbi.nlm.nih.gov/sra/?term=SRR21864953	PRJNA857534	https://www.ncbi.nlm.nih.gov/bioproject/?term=PRJNA857534
AUSMDU00007979	Serratia marcescens	IMP	SRR21864952	https://www.ncbi.nlm.nih.gov/sra/?term=SRR21864952	PRJNA857534	https://www.ncbi.nlm.nih.gov/bioproject/?term=PRJNA857534
AUSMDU00008012	Serratia marcescens	IMP	SRR21864951	https://www.ncbi.nlm.nih.gov/sra/?term=SRR21864951	PRJNA857534	https://www.ncbi.nlm.nih.gov/bioproject/?term=PRJNA857534
AUSMDU00008280	Serratia marcescens	NDM, CTX-M group 1	SRR21864950	https://www.ncbi.nlm.nih.gov/sra/?term=SRR21864950	PRJNA857534	https://www.ncbi.nlm.nih.gov/bioproject/?term=PRJNA857534
AUSMDU00008464	Serratia marcescens	No ESBL or carbapenemase detected	SRR21864948	https://www.ncbi.nlm.nih.gov/sra/?term=SRR21864948	PRJNA857534	https://www.ncbi.nlm.nih.gov/bioproject/?term=PRJNA857534
AUSMDU00008695	Serratia marcescens	IMP	SRR21864947	https://www.ncbi.nlm.nih.gov/sra/?term=SRR21864947	PRJNA857534	https://www.ncbi.nlm.nih.gov/bioproject/?term=PRJNA857534
AUSMDU00009109	Serratia marcescens	IMP	SRR21864946	https://www.ncbi.nlm.nih.gov/sra/?term=SRR21864946	PRJNA857534	https://www.ncbi.nlm.nih.gov/bioproject/?term=PRJNA857534
AUSMDU00009217	Serratia marcescens	No ESBL or carbapenemase detected	SRR21864945	https://www.ncbi.nlm.nih.gov/sra/?term=SRR21864945	PRJNA857534	https://www.ncbi.nlm.nih.gov/bioproject/?term=PRJNA857534
AUSMDU00009502	Serratia marcescens	IMP	SRR21864944	https://www.ncbi.nlm.nih.gov/sra/?term=SRR21864944	PRJNA857534	https://www.ncbi.nlm.nih.gov/bioproject/?term=PRJNA857534
AUSMDU00009631	Serratia marcescens	IMP	SRR21864943	https://www.ncbi.nlm.nih.gov/sra/?term=SRR21864943	PRJNA857534	https://www.ncbi.nlm.nih.gov/bioproject/?term=PRJNA857534
AUSMDU00010159	Serratia marcescens	IMP	SRR21864942	https://www.ncbi.nlm.nih.gov/sra/?term=SRR21864942	PRJNA857534	https://www.ncbi.nlm.nih.gov/bioproject/?term=PRJNA857534
AUSMDU00010076	Serratia marcescens	IMP	SRR21864941	https://www.ncbi.nlm.nih.gov/sra/?term=SRR21864941	PRJNA857534	https://www.ncbi.nlm.nih.gov/bioproject/?term=PRJNA857534
AUSMDU00013571	Serratia marcescens	IMP	SRR21864940	https://www.ncbi.nlm.nih.gov/sra/?term=SRR21864940	PRJNA857534	https://www.ncbi.nlm.nih.gov/bioproject/?term=PRJNA857534
AUSMDU00013971	Serratia marcescens	IMP	SRR21864939	https://www.ncbi.nlm.nih.gov/sra/?term=SRR21864939	PRJNA857534	https://www.ncbi.nlm.nih.gov/bioproject/?term=PRJNA857534
AUSMDU00015324	Serratia marcescens	IMP	SRR21864937	https://www.ncbi.nlm.nih.gov/sra/?term=SRR21864937	PRJNA857534	https://www.ncbi.nlm.nih.gov/bioproject/?term=PRJNA857534
AUSMDU00015325	Serratia marcescens	IMP	SRR21864936	https://www.ncbi.nlm.nih.gov/sra/?term=SRR21864936	PRJNA857534	https://www.ncbi.nlm.nih.gov/bioproject/?term=PRJNA857534
AUSMDU00015326	Serratia marcescens	IMP	SRR21864935	https://www.ncbi.nlm.nih.gov/sra/?term=SRR21864935	PRJNA857534	https://www.ncbi.nlm.nih.gov/bioproject/?term=PRJNA857534
AUSMDU00015327	Serratia marcescens	IMP	SRR21864934	https://www.ncbi.nlm.nih.gov/sra/?term=SRR21864934	PRJNA857534	https://www.ncbi.nlm.nih.gov/bioproject/?term=PRJNA857534
AUSMDU00015613	Serratia marcescens	IMP	SRR21864933	https://www.ncbi.nlm.nih.gov/sra/?term=SRR21864933	PRJNA857534	https://www.ncbi.nlm.nih.gov/bioproject/?term=PRJNA857534
AUSMDU00015614	Serratia marcescens	IMP	SRR21864932	https://www.ncbi.nlm.nih.gov/sra/?term=SRR21864932	PRJNA857534	https://www.ncbi.nlm.nih.gov/bioproject/?term=PRJNA857534
AUSMDU00015615	Serratia marcescens	IMP	SRR21864931	https://www.ncbi.nlm.nih.gov/sra/?term=SRR21864931	PRJNA857534	https://www.ncbi.nlm.nih.gov/bioproject/?term=PRJNA857534
AUSMDU00017995	Serratia marcescens	IMP	SRR21864930	https://www.ncbi.nlm.nih.gov/sra/?term=SRR21864930	PRJNA857534	https://www.ncbi.nlm.nih.gov/bioproject/?term=PRJNA857534
AUSMDU00019840	Serratia marcescens	IMP	SRR21864929	https://www.ncbi.nlm.nih.gov/sra/?term=SRR21864929	PRJNA857534	https://www.ncbi.nlm.nih.gov/bioproject/?term=PRJNA857534
AUSMDU00020331	Serratia marcescens	IMP	SRR21864928	https://www.ncbi.nlm.nih.gov/sra/?term=SRR21864928	PRJNA857534	https://www.ncbi.nlm.nih.gov/bioproject/?term=PRJNA857534
AUSMDU00020682	Serratia marcescens	IMP	SRR21865054	https://www.ncbi.nlm.nih.gov/sra/?term=SRR21865054	PRJNA857534	https://www.ncbi.nlm.nih.gov/bioproject/?term=PRJNA857534
AUSMDU00020943	Serratia marcescens	IMP	SRR21865021	https://www.ncbi.nlm.nih.gov/sra/?term=SRR21865021	PRJNA857534	https://www.ncbi.nlm.nih.gov/bioproject/?term=PRJNA857534
AUSMDU00020977	Serratia marcescens	IMP	SRR21865020	https://www.ncbi.nlm.nih.gov/sra/?term=SRR21865020	PRJNA857534	https://www.ncbi.nlm.nih.gov/bioproject/?term=PRJNA857534
AUSMDU00021541	Serratia marcescens	IMP	SRR21865019	https://www.ncbi.nlm.nih.gov/sra/?term=SRR21865019	PRJNA857534	https://www.ncbi.nlm.nih.gov/bioproject/?term=PRJNA857534
AUSMDU00021542	Serratia marcescens	IMP	SRR21865018	https://www.ncbi.nlm.nih.gov/sra/?term=SRR21865018	PRJNA857534	https://www.ncbi.nlm.nih.gov/bioproject/?term=PRJNA857534
AUSMDU00021543	Serratia marcescens	IMP	SRR21865017	https://www.ncbi.nlm.nih.gov/sra/?term=SRR21865017	PRJNA857534	https://www.ncbi.nlm.nih.gov/bioproject/?term=PRJNA857534
AUSMDU00021544	Serratia marcescens	IMP	SRR21865016	https://www.ncbi.nlm.nih.gov/sra/?term=SRR21865016	PRJNA857534	https://www.ncbi.nlm.nih.gov/bioproject/?term=PRJNA857534
AUSMDU00021931	Serratia marcescens	SME	SRR21865015	https://www.ncbi.nlm.nih.gov/sra/?term=SRR21865015	PRJNA857534	https://www.ncbi.nlm.nih.gov/bioproject/?term=PRJNA857534
AUSMDU00023505	Serratia marcescens	IMP	SRR21865014	https://www.ncbi.nlm.nih.gov/sra/?term=SRR21865014	PRJNA857534	https://www.ncbi.nlm.nih.gov/bioproject/?term=PRJNA857534
AUSMDU00048897	Serratia marcescens	IMP	SRR21865013	https://www.ncbi.nlm.nih.gov/sra/?term=SRR21865013	PRJNA857534	https://www.ncbi.nlm.nih.gov/bioproject/?term=PRJNA857534
AUSMDU00023594	Serratia marcescens	IMP	SRR21865011	https://www.ncbi.nlm.nih.gov/sra/?term=SRR21865011	PRJNA857534	https://www.ncbi.nlm.nih.gov/bioproject/?term=PRJNA857534
AUSMDU00023507	Serratia marcescens	IMP	SRR21865010	https://www.ncbi.nlm.nih.gov/sra/?term=SRR21865010	PRJNA857534	https://www.ncbi.nlm.nih.gov/bioproject/?term=PRJNA857534
AUSMDU00023816	Serratia marcescens	IMP	SRR21865009	https://www.ncbi.nlm.nih.gov/sra/?term=SRR21865009	PRJNA857534	https://www.ncbi.nlm.nih.gov/bioproject/?term=PRJNA857534
AUSMDU00023817	Serratia marcescens	IMP	SRR21865008	https://www.ncbi.nlm.nih.gov/sra/?term=SRR21865008	PRJNA857534	https://www.ncbi.nlm.nih.gov/bioproject/?term=PRJNA857534
AUSMDU00023818	Serratia marcescens	IMP	SRR21865007	https://www.ncbi.nlm.nih.gov/sra/?term=SRR21865007	PRJNA857534	https://www.ncbi.nlm.nih.gov/bioproject/?term=PRJNA857534
AUSMDU00023819	Serratia marcescens	IMP	SRR21865006	https://www.ncbi.nlm.nih.gov/sra/?term=SRR21865006	PRJNA857534	https://www.ncbi.nlm.nih.gov/bioproject/?term=PRJNA857534
AUSMDU00023820	Serratia marcescens	IMP	SRR21865005	https://www.ncbi.nlm.nih.gov/sra/?term=SRR21865005	PRJNA857534	https://www.ncbi.nlm.nih.gov/bioproject/?term=PRJNA857534
AUSMDU00023821	Serratia marcescens	IMP	SRR21865004	https://www.ncbi.nlm.nih.gov/sra/?term=SRR21865004	PRJNA857534	https://www.ncbi.nlm.nih.gov/bioproject/?term=PRJNA857534
AUSMDU00023822	Serratia marcescens	IMP	SRR21865003	https://www.ncbi.nlm.nih.gov/sra/?term=SRR21865003	PRJNA857534	https://www.ncbi.nlm.nih.gov/bioproject/?term=PRJNA857534
AUSMDU00023823	Serratia marcescens	IMP	SRR21865002	https://www.ncbi.nlm.nih.gov/sra/?term=SRR21865002	PRJNA857534	https://www.ncbi.nlm.nih.gov/bioproject/?term=PRJNA857534
AUSMDU00023824	Serratia marcescens	IMP	SRR21865000	https://www.ncbi.nlm.nih.gov/sra/?term=SRR21865000	PRJNA857534	https://www.ncbi.nlm.nih.gov/bioproject/?term=PRJNA857534
AUSMDU00023825	Serratia marcescens	IMP	SRR21864999	https://www.ncbi.nlm.nih.gov/sra/?term=SRR21864999	PRJNA857534	https://www.ncbi.nlm.nih.gov/bioproject/?term=PRJNA857534
AUSMDU00023826	Serratia marcescens	IMP	SRR21864998	https://www.ncbi.nlm.nih.gov/sra/?term=SRR21864998	PRJNA857534	https://www.ncbi.nlm.nih.gov/bioproject/?term=PRJNA857534
AUSMDU00024416	Serratia marcescens	IMP	SRR21864997	https://www.ncbi.nlm.nih.gov/sra/?term=SRR21864997	PRJNA857534	https://www.ncbi.nlm.nih.gov/bioproject/?term=PRJNA857534
AUSMDU00024417	Serratia marcescens	IMP	SRR21864996	https://www.ncbi.nlm.nih.gov/sra/?term=SRR21864996	PRJNA857534	https://www.ncbi.nlm.nih.gov/bioproject/?term=PRJNA857534
AUSMDU00024418	Serratia marcescens	IMP	SRR21864995	https://www.ncbi.nlm.nih.gov/sra/?term=SRR21864995	PRJNA857534	https://www.ncbi.nlm.nih.gov/bioproject/?term=PRJNA857534
AUSMDU00025183	Serratia marcescens	IMP	SRR21864994	https://www.ncbi.nlm.nih.gov/sra/?term=SRR21864994	PRJNA857534	https://www.ncbi.nlm.nih.gov/bioproject/?term=PRJNA857534
AUSMDU00025184	Serratia marcescens	IMP	SRR21864993	https://www.ncbi.nlm.nih.gov/sra/?term=SRR21864993	PRJNA857534	https://www.ncbi.nlm.nih.gov/bioproject/?term=PRJNA857534
AUSMDU00027289	Serratia marcescens	IMP	SRR21864992	https://www.ncbi.nlm.nih.gov/sra/?term=SRR21864992	PRJNA857534	https://www.ncbi.nlm.nih.gov/bioproject/?term=PRJNA857534
AUSMDU00027290	Serratia marcescens	IMP	SRR21864991	https://www.ncbi.nlm.nih.gov/sra/?term=SRR21864991	PRJNA857534	https://www.ncbi.nlm.nih.gov/bioproject/?term=PRJNA857534
AUSMDU00071114	Stenotrophomonas maltophilia	No ESBL or carbapenemase detected	SRR21962042	https://www.ncbi.nlm.nih.gov/sra/?term=SRR21962042	PRJNA870170	https://www.ncbi.nlm.nih.gov/bioproject/?term=PRJNA870170
AUSMDU00025398	Stenotrophomonas maltophilia	No ESBL or carbapenemase detected	SRR21962041	https://www.ncbi.nlm.nih.gov/sra/?term=SRR21962041	PRJNA870170	https://www.ncbi.nlm.nih.gov/bioproject/?term=PRJNA870170
AUSMDU00017884	Staphylococcus aureus	mecA not detected	SRR21745909	https://www.ncbi.nlm.nih.gov/sra/?term=SRR21745909	PRJNA856415	https://www.ncbi.nlm.nih.gov/bioproject/?term=PRJNA856415
AUSMDU00017963	Staphylococcus aureus	mecA	SRS9085115	https://www.ncbi.nlm.nih.gov/sra/?term=SRS9085115	PRJNA565795	https://www.ncbi.nlm.nih.gov/bioproject/?term=PRJNA565795
AUSMDU00017964	Staphylococcus aureus	mecA	SRS9084889	https://www.ncbi.nlm.nih.gov/sra/?term=SRS9084889	PRJNA565795	https://www.ncbi.nlm.nih.gov/bioproject/?term=PRJNA565795
AUSMDU00017965	Staphylococcus aureus	mecA	SRS8335761	https://www.ncbi.nlm.nih.gov/sra/?term=SRS8335761	PRJNA565795	https://www.ncbi.nlm.nih.gov/bioproject/?term=PRJNA565795
AUSMDU00017966	Staphylococcus aureus	mecA	SRS9084932	https://www.ncbi.nlm.nih.gov/sra/?term=SRS9084932	PRJNA565795	https://www.ncbi.nlm.nih.gov/bioproject/?term=PRJNA565795
AUSMDU00017967	Staphylococcus aureus	mecA	SRS9085085	https://www.ncbi.nlm.nih.gov/sra/?term=SRS9085085	PRJNA565795	https://www.ncbi.nlm.nih.gov/bioproject/?term=PRJNA565795
AUSMDU00017968	Staphylococcus aureus	mecA	SRS8335805	https://www.ncbi.nlm.nih.gov/sra/?term=SRS8335805	PRJNA565795	https://www.ncbi.nlm.nih.gov/bioproject/?term=PRJNA565795
AUSMDU00018212	Staphylococcus aureus	mecA	SRR21745870	https://www.ncbi.nlm.nih.gov/sra/?term=SRR21745870	PRJNA856415	https://www.ncbi.nlm.nih.gov/bioproject/?term=PRJNA856415
AUSMDU00018719	Staphylococcus warneri	mecA	SRR21745869	https://www.ncbi.nlm.nih.gov/sra/?term=SRR21745869	PRJNA856415	https://www.ncbi.nlm.nih.gov/bioproject/?term=PRJNA856415
AUSMDU00018719	Staphylococcus warneri	mecA	SRR21745869	https://www.ncbi.nlm.nih.gov/sra/?term=SRR21745869	PRJNA856415	https://www.ncbi.nlm.nih.gov/bioproject/?term=PRJNA856415
AUSMDU00018722	Staphylococcus simulans	mecA	SRR21745868	https://www.ncbi.nlm.nih.gov/sra/?term=SRR21745868	PRJNA856415	https://www.ncbi.nlm.nih.gov/bioproject/?term=PRJNA856415
AUSMDU00018722	Staphylococcus simulans	mecA	SRR21745868	https://www.ncbi.nlm.nih.gov/sra/?term=SRR21745868	PRJNA856415	https://www.ncbi.nlm.nih.gov/bioproject/?term=PRJNA856415
AUSMDU00018732	Staphylococcus pseudintermedius	mecA not detected	SRR21745907	https://www.ncbi.nlm.nih.gov/sra/?term=SRR21745907	PRJNA856415	https://www.ncbi.nlm.nih.gov/bioproject/?term=PRJNA856415
AUSMDU00018732	Staphylococcus pseudintermedius	mecA not detected	SRR21745907	https://www.ncbi.nlm.nih.gov/sra/?term=SRR21745907	PRJNA856415	https://www.ncbi.nlm.nih.gov/bioproject/?term=PRJNA856415
AUSMDU00018733	Staphylococcus pseudintermedius	mecA not detected	SRR21745906	https://www.ncbi.nlm.nih.gov/sra/?term=SRR21745906	PRJNA856415	https://www.ncbi.nlm.nih.gov/bioproject/?term=PRJNA856415
AUSMDU00018733	Staphylococcus pseudintermedius	mecA not detected	SRR21745906	https://www.ncbi.nlm.nih.gov/sra/?term=SRR21745906	PRJNA856415	https://www.ncbi.nlm.nih.gov/bioproject/?term=PRJNA856415
AUSMDU00020915	Staphylococcus aureus	mecA not detected	SRS8336075	https://www.ncbi.nlm.nih.gov/sra/?term=SRS8336075	PRJNA565795	https://www.ncbi.nlm.nih.gov/bioproject/?term=PRJNA565795
AUSMDU00021996	Staphylococcus lugdunensis	mecA not detected	SRR21745904	https://www.ncbi.nlm.nih.gov/sra/?term=SRR21745904	PRJNA856415	https://www.ncbi.nlm.nih.gov/bioproject/?term=PRJNA856415
AUSMDU00022003	Staphylococcus spp.	mecA not detected	SRR21745903	https://www.ncbi.nlm.nih.gov/sra/?term=SRR21745903	PRJNA856415	https://www.ncbi.nlm.nih.gov/bioproject/?term=PRJNA856415
AUSMDU00022027	Staphylococcus saprophyticus	mecA	SRR21745902	https://www.ncbi.nlm.nih.gov/sra/?term=SRR21745902	PRJNA856415	https://www.ncbi.nlm.nih.gov/bioproject/?term=PRJNA856415
AUSMDU00022399	Staphylococcus carnosus	mecA	SRR21745901	https://www.ncbi.nlm.nih.gov/sra/?term=SRR21745901	PRJNA856415	https://www.ncbi.nlm.nih.gov/bioproject/?term=PRJNA856415
AUSMDU00022399	Staphylococcus carnosus	mecA	SRR21745901	https://www.ncbi.nlm.nih.gov/sra/?term=SRR21745901	PRJNA856415	https://www.ncbi.nlm.nih.gov/bioproject/?term=PRJNA856415
AUSMDU00022918	Staphylococcus haemolyticus	mecA	SRR21745900	https://www.ncbi.nlm.nih.gov/sra/?term=SRR21745900	PRJNA856415	https://www.ncbi.nlm.nih.gov/bioproject/?term=PRJNA856415
AUSMDU00022918	Staphylococcus haemolyticus	mecA	SRR21745900	https://www.ncbi.nlm.nih.gov/sra/?term=SRR21745900	PRJNA856415	https://www.ncbi.nlm.nih.gov/bioproject/?term=PRJNA856415
AUSMDU00023298	Staphylococcus aureus	mecA not detected	SRR21745899	https://www.ncbi.nlm.nih.gov/sra/?term=SRR21745899	PRJNA856415	https://www.ncbi.nlm.nih.gov/bioproject/?term=PRJNA856415
AUSMDU00023309	Staphylococcus saprophyticus	mecA not detected	SRR21745898	https://www.ncbi.nlm.nih.gov/sra/?term=SRR21745898	PRJNA856415	https://www.ncbi.nlm.nih.gov/bioproject/?term=PRJNA856415
AUSMDU00023309	Staphylococcus saprophyticus	mecA not detected	SRR21745898	https://www.ncbi.nlm.nih.gov/sra/?term=SRR21745898	PRJNA856415	https://www.ncbi.nlm.nih.gov/bioproject/?term=PRJNA856415
AUSMDU00023852	Staphylococcus epidermidis	mecA not detected	SRR21745896	https://www.ncbi.nlm.nih.gov/sra/?term=SRR21745896	PRJNA856415	https://www.ncbi.nlm.nih.gov/bioproject/?term=PRJNA856415
AUSMDU00023852	Staphylococcus epidermidis	mecA not detected	SRR21745896	https://www.ncbi.nlm.nih.gov/sra/?term=SRR21745896	PRJNA856415	https://www.ncbi.nlm.nih.gov/bioproject/?term=PRJNA856415
AUSMDU00026516	Staphylococcus aureus	mecA not detected	SRR21745895	https://www.ncbi.nlm.nih.gov/sra/?term=SRR21745895	PRJNA856415	https://www.ncbi.nlm.nih.gov/bioproject/?term=PRJNA856415
AUSMDU00026528	Staphylococcus aureus	mecA not detected	SRR21745894	https://www.ncbi.nlm.nih.gov/sra/?term=SRR21745894	PRJNA856415	https://www.ncbi.nlm.nih.gov/bioproject/?term=PRJNA856415
AUSMDU00026540	Staphylococcus aureus	mecA not detected	SRR21745893	https://www.ncbi.nlm.nih.gov/sra/?term=SRR21745893	PRJNA856415	https://www.ncbi.nlm.nih.gov/bioproject/?term=PRJNA856415
AUSMDU00026622	Staphylococcus aureus	mecA not detected	SRR21745892	https://www.ncbi.nlm.nih.gov/sra/?term=SRR21745892	PRJNA856415	https://www.ncbi.nlm.nih.gov/bioproject/?term=PRJNA856415
AUSMDU00026622	Staphylococcus aureus	mecA not detected	SRR21745892	https://www.ncbi.nlm.nih.gov/sra/?term=SRR21745892	PRJNA856415	https://www.ncbi.nlm.nih.gov/bioproject/?term=PRJNA856415
AUSMDU00027232	Staphylococcus aureus	mecA not detected	SRR21745891	https://www.ncbi.nlm.nih.gov/sra/?term=SRR21745891	PRJNA856415	https://www.ncbi.nlm.nih.gov/bioproject/?term=PRJNA856415
AUSMDU00027570	Staphylococcus aureus	mecA	SRR21745890	https://www.ncbi.nlm.nih.gov/sra/?term=SRR21745890	PRJNA856415	https://www.ncbi.nlm.nih.gov/bioproject/?term=PRJNA856415
AUSMDU00027578	Staphylococcus aureus	mecA	SRR21745889	https://www.ncbi.nlm.nih.gov/sra/?term=SRR21745889	PRJNA856415	https://www.ncbi.nlm.nih.gov/bioproject/?term=PRJNA856415
AUSMDU00027585	Staphylococcus aureus	mecA	SRR21745888	https://www.ncbi.nlm.nih.gov/sra/?term=SRR21745888	PRJNA856415	https://www.ncbi.nlm.nih.gov/bioproject/?term=PRJNA856415
AUSMDU00027594	Staphylococcus aureus	mecA	SRR21745887	https://www.ncbi.nlm.nih.gov/sra/?term=SRR21745887	PRJNA856415	https://www.ncbi.nlm.nih.gov/bioproject/?term=PRJNA856415
AUSMDU00027602	Staphylococcus aureus	mecA	SRR21745885	https://www.ncbi.nlm.nih.gov/sra/?term=SRR21745885	PRJNA856415	https://www.ncbi.nlm.nih.gov/bioproject/?term=PRJNA856415
AUSMDU00027603	Staphylococcus aureus	mecA	SRR21745884	https://www.ncbi.nlm.nih.gov/sra/?term=SRR21745884	PRJNA856415	https://www.ncbi.nlm.nih.gov/bioproject/?term=PRJNA856415
AUSMDU00027611	Staphylococcus aureus	mecA	SRR21745883	https://www.ncbi.nlm.nih.gov/sra/?term=SRR21745883	PRJNA856415	https://www.ncbi.nlm.nih.gov/bioproject/?term=PRJNA856415
AUSMDU00027612	Staphylococcus aureus	mecA	SRR21745882	https://www.ncbi.nlm.nih.gov/sra/?term=SRR21745882	PRJNA856415	https://www.ncbi.nlm.nih.gov/bioproject/?term=PRJNA856415
AUSMDU00027620	Staphylococcus aureus	mecA not detected	SRR21745881	https://www.ncbi.nlm.nih.gov/sra/?term=SRR21745881	PRJNA856415	https://www.ncbi.nlm.nih.gov/bioproject/?term=PRJNA856415
AUSMDU00027628	Staphylococcus aureus	mecA	SRR21745880	https://www.ncbi.nlm.nih.gov/sra/?term=SRR21745880	PRJNA856415	https://www.ncbi.nlm.nih.gov/bioproject/?term=PRJNA856415
AUSMDU00028041	Staphylococcus aureus	mecA	SRR21745879	https://www.ncbi.nlm.nih.gov/sra/?term=SRR21745879	PRJNA856415	https://www.ncbi.nlm.nih.gov/bioproject/?term=PRJNA856415
AUSMDU00028498	Staphylococcus aureus	mecA not detected	SRR21745878	https://www.ncbi.nlm.nih.gov/sra/?term=SRR21745878	PRJNA856415	https://www.ncbi.nlm.nih.gov/bioproject/?term=PRJNA856415
AUSMDU00028498	Staphylococcus aureus	mecA not detected	SRR21745878	https://www.ncbi.nlm.nih.gov/sra/?term=SRR21745878	PRJNA856415	https://www.ncbi.nlm.nih.gov/bioproject/?term=PRJNA856415
AUSMDU00028727	Staphylococcus aureus	mecA	SRR21745877	https://www.ncbi.nlm.nih.gov/sra/?term=SRR21745877	PRJNA856415	https://www.ncbi.nlm.nih.gov/bioproject/?term=PRJNA856415
AUSMDU00028727	Staphylococcus aureus	mecA	SRR21745877	https://www.ncbi.nlm.nih.gov/sra/?term=SRR21745877	PRJNA856415	https://www.ncbi.nlm.nih.gov/bioproject/?term=PRJNA856415
AUSMDU00071142	Staphylococcus haemolyticus	mecA	SRR21745876	https://www.ncbi.nlm.nih.gov/sra/?term=SRR21745876	PRJNA856415	https://www.ncbi.nlm.nih.gov/bioproject/?term=PRJNA856415
AUSMDU00071142	Staphylococcus haemolyticus	mecA	SRR21745876	https://www.ncbi.nlm.nih.gov/sra/?term=SRR21745876	PRJNA856415	https://www.ncbi.nlm.nih.gov/bioproject/?term=PRJNA856415
AUSMDU00071143	Staphylococcus aureus	mecA	SRR21745874	https://www.ncbi.nlm.nih.gov/sra/?term=SRR21745874	PRJNA856415	https://www.ncbi.nlm.nih.gov/bioproject/?term=PRJNA856415
AUSMDU00071144	Staphylococcus aureus	mecA	SRR21745873	https://www.ncbi.nlm.nih.gov/sra/?term=SRR21745873	PRJNA856415	https://www.ncbi.nlm.nih.gov/bioproject/?term=PRJNA856415
AUSMDU00004028	Enterococcus faecium	vanA&vanB	SRR21865943	https://www.ncbi.nlm.nih.gov/sra/?term=SRR21865943	PRJNA856406	https://www.ncbi.nlm.nih.gov/bioproject/?term=PRJNA856406
AUSMDU00004116	Enterococcus faecium	Not vanA,B,C-1,C-2/C-3	SRR21865942	https://www.ncbi.nlm.nih.gov/sra/?term=SRR21865942	PRJNA856406	https://www.ncbi.nlm.nih.gov/bioproject/?term=PRJNA856406
AUSMDU00006731	Enterococcus faecalis	Not vanA,B,C-1,C-2/C-3	SRR21865931	https://www.ncbi.nlm.nih.gov/sra/?term=SRR21865931	PRJNA856406	https://www.ncbi.nlm.nih.gov/bioproject/?term=PRJNA856406
AUSMDU00011048	Enterococcus faecium	vanB	SRS3155671	https://www.ncbi.nlm.nih.gov/sra/?term=SRS3155671	PRJEB11390	https://www.ncbi.nlm.nih.gov/bioproject/?term=PRJEB11390
AUSMDU00011049	Enterococcus faecium	vanA	SRS3155672	https://www.ncbi.nlm.nih.gov/sra/?term=SRS3155672	PRJEB11390	https://www.ncbi.nlm.nih.gov/bioproject/?term=PRJEB11390
AUSMDU00011050	Enterococcus faecium	vanA	SRS3155669	https://www.ncbi.nlm.nih.gov/sra/?term=SRS3155669	PRJEB11390	https://www.ncbi.nlm.nih.gov/bioproject/?term=PRJEB11390
AUSMDU00011051	Enterococcus faecium	vanB	SRS3155670	https://www.ncbi.nlm.nih.gov/sra/?term=SRS3155670	PRJEB11390	https://www.ncbi.nlm.nih.gov/bioproject/?term=PRJEB11390
AUSMDU00011052	Enterococcus faecium	vanB	SRS3155683	https://www.ncbi.nlm.nih.gov/sra/?term=SRS3155683	PRJEB11390	https://www.ncbi.nlm.nih.gov/bioproject/?term=PRJEB11390
AUSMDU00011053	Enterococcus faecium	vanB	SRS3155676	https://www.ncbi.nlm.nih.gov/sra/?term=SRS3155676	PRJEB11390	https://www.ncbi.nlm.nih.gov/bioproject/?term=PRJEB11390
AUSMDU00011054	Enterococcus faecium	vanB	SRS3155673	https://www.ncbi.nlm.nih.gov/sra/?term=SRS3155673	PRJEB11390	https://www.ncbi.nlm.nih.gov/bioproject/?term=PRJEB11390
AUSMDU00011055	Enterococcus faecium	vanB	SRS3155711	https://www.ncbi.nlm.nih.gov/sra/?term=SRS3155711	PRJEB11390	https://www.ncbi.nlm.nih.gov/bioproject/?term=PRJEB11390
AUSMDU00011056	Enterococcus faecium	vanB	SRS3155677	https://www.ncbi.nlm.nih.gov/sra/?term=SRS3155677	PRJEB11390	https://www.ncbi.nlm.nih.gov/bioproject/?term=PRJEB11390
AUSMDU00011057	Enterococcus faecium	vanB	SRS3155709	https://www.ncbi.nlm.nih.gov/sra/?term=SRS3155709	PRJEB11390	https://www.ncbi.nlm.nih.gov/bioproject/?term=PRJEB11390
AUSMDU00011058	Enterococcus faecium	vanB	SRS3155716	https://www.ncbi.nlm.nih.gov/sra/?term=SRS3155716	PRJEB11390	https://www.ncbi.nlm.nih.gov/bioproject/?term=PRJEB11390
AUSMDU00011059	Enterococcus faecium	vanB	SRS3155718	https://www.ncbi.nlm.nih.gov/sra/?term=SRS3155718	PRJEB11390	https://www.ncbi.nlm.nih.gov/bioproject/?term=PRJEB11390
AUSMDU00011060	Enterococcus faecium	vanB	SRS3155719	https://www.ncbi.nlm.nih.gov/sra/?term=SRS3155719	PRJEB11390	https://www.ncbi.nlm.nih.gov/bioproject/?term=PRJEB11390
AUSMDU00011062	Enterococcus faecium	vanB	SRS3155720	https://www.ncbi.nlm.nih.gov/sra/?term=SRS3155720	PRJEB11390	https://www.ncbi.nlm.nih.gov/bioproject/?term=PRJEB11390
AUSMDU00013425	Enterococcus faecium	vanA&vanB	SRS9084835	https://www.ncbi.nlm.nih.gov/sra/?term=SRS9084835	PRJNA565795	https://www.ncbi.nlm.nih.gov/bioproject/?term=PRJNA565795
AUSMDU00013448	Enterococcus faecium	vanA&vanB	SRS9084846	https://www.ncbi.nlm.nih.gov/sra/?term=SRS9084846	PRJNA565795	https://www.ncbi.nlm.nih.gov/bioproject/?term=PRJNA565795
AUSMDU00017278	Enterococcus faecalis	Not vanA,B,C-1,C-2/C-3	SRR21865920	https://www.ncbi.nlm.nih.gov/sra/?term=SRR21865920	PRJNA856406	https://www.ncbi.nlm.nih.gov/bioproject/?term=PRJNA856406
AUSMDU00022002	Enterococcus faecium	vanB	SRR20032796	https://www.ncbi.nlm.nih.gov/sra/?term=SRR20032796	PRJNA856406	https://www.ncbi.nlm.nih.gov/bioproject/?term=PRJNA856406
AUSMDU00022005	Enterococcus faecium	vanA	SRR20032795	https://www.ncbi.nlm.nih.gov/sra/?term=SRR20032795	PRJNA856406	https://www.ncbi.nlm.nih.gov/bioproject/?term=PRJNA856406
AUSMDU00022006	Enterococcus faecium	vanA	SRR20032634	https://www.ncbi.nlm.nih.gov/sra/?term=SRR20032634	PRJNA856406	https://www.ncbi.nlm.nih.gov/bioproject/?term=PRJNA856406
AUSMDU00022009	Enterococcus faecium	vanB	SRR20032633	https://www.ncbi.nlm.nih.gov/sra/?term=SRR20032633	PRJNA856406	https://www.ncbi.nlm.nih.gov/bioproject/?term=PRJNA856406
AUSMDU00022028	Enterococcus faecium	vanB	SRR20032627	https://www.ncbi.nlm.nih.gov/sra/?term=SRR20032627	PRJNA856406	https://www.ncbi.nlm.nih.gov/bioproject/?term=PRJNA856406
AUSMDU00022029	Enterococcus faecium	vanB	SRR20032626	https://www.ncbi.nlm.nih.gov/sra/?term=SRR20032626	PRJNA856406	https://www.ncbi.nlm.nih.gov/bioproject/?term=PRJNA856406
AUSMDU00022030	Enterococcus faecium	vanB	SRR20032625	https://www.ncbi.nlm.nih.gov/sra/?term=SRR20032625	PRJNA856406	https://www.ncbi.nlm.nih.gov/bioproject/?term=PRJNA856406
AUSMDU00022031	Enterococcus faecium	vanB	SRR20032624	https://www.ncbi.nlm.nih.gov/sra/?term=SRR20032624	PRJNA856406	https://www.ncbi.nlm.nih.gov/bioproject/?term=PRJNA856406
AUSMDU00022032	Enterococcus faecium	vanB	SRR20032623	https://www.ncbi.nlm.nih.gov/sra/?term=SRR20032623	PRJNA856406	https://www.ncbi.nlm.nih.gov/bioproject/?term=PRJNA856406
AUSMDU00022033	Enterococcus faecium	vanA	SRS8336211	https://www.ncbi.nlm.nih.gov/sra/?term=SRS8336211	PRJNA565795	https://www.ncbi.nlm.nih.gov/bioproject/?term=PRJNA565795
AUSMDU00022034	Enterococcus faecium	vanB	SRR20032587	https://www.ncbi.nlm.nih.gov/sra/?term=SRR20032587	PRJNA856406	https://www.ncbi.nlm.nih.gov/bioproject/?term=PRJNA856406
AUSMDU00022035	Enterococcus faecium	vanB	SRR20032586	https://www.ncbi.nlm.nih.gov/sra/?term=SRR20032586	PRJNA856406	https://www.ncbi.nlm.nih.gov/bioproject/?term=PRJNA856406
AUSMDU00022036	Enterococcus faecium	vanB	SRR20032584	https://www.ncbi.nlm.nih.gov/sra/?term=SRR20032584	PRJNA856406	https://www.ncbi.nlm.nih.gov/bioproject/?term=PRJNA856406
AUSMDU00022037	Enterococcus faecium	vanA	SRS8336199	https://www.ncbi.nlm.nih.gov/sra/?term=SRS8336199	PRJNA565795	https://www.ncbi.nlm.nih.gov/bioproject/?term=PRJNA565795
AUSMDU00022062	Enterococcus faecium	vanB	SRR20032582	https://www.ncbi.nlm.nih.gov/sra/?term=SRR20032582	PRJNA856406	https://www.ncbi.nlm.nih.gov/bioproject/?term=PRJNA856406
AUSMDU00022063	Enterococcus faecium	vanB	SRR20032581	https://www.ncbi.nlm.nih.gov/sra/?term=SRR20032581	PRJNA856406	https://www.ncbi.nlm.nih.gov/bioproject/?term=PRJNA856406
AUSMDU00022064	Enterococcus faecium	vanB	SRR20032580	https://www.ncbi.nlm.nih.gov/sra/?term=SRR20032580	PRJNA856406	https://www.ncbi.nlm.nih.gov/bioproject/?term=PRJNA856406
AUSMDU00022193	Enterococcus faecium	vanB	SRR20032784	https://www.ncbi.nlm.nih.gov/sra/?term=SRR20032784	PRJNA856406	https://www.ncbi.nlm.nih.gov/bioproject/?term=PRJNA856406
AUSMDU00022194	Enterococcus faecalis	vanB	SRR21865914	https://www.ncbi.nlm.nih.gov/sra/?term=SRR21865914	PRJNA856406	https://www.ncbi.nlm.nih.gov/bioproject/?term=PRJNA856406
AUSMDU00022195	Enterococcus faecium	vanB	SRR20032783	https://www.ncbi.nlm.nih.gov/sra/?term=SRR20032783	PRJNA856406	https://www.ncbi.nlm.nih.gov/bioproject/?term=PRJNA856406
AUSMDU00022235	Enterococcus faecium	vanA	SRR20032552	https://www.ncbi.nlm.nih.gov/sra/?term=SRR20032552	PRJNA856406	https://www.ncbi.nlm.nih.gov/bioproject/?term=PRJNA856406
AUSMDU00022624	Enterococcus faecium	vanA	SRS8336037	https://www.ncbi.nlm.nih.gov/sra/?term=SRS8336037	PRJNA565795	https://www.ncbi.nlm.nih.gov/bioproject/?term=PRJNA565795
AUSMDU00022634	Enterococcus faecium	vanA	SRR21865913	https://www.ncbi.nlm.nih.gov/sra/?term=SRR21865913	PRJNA856406	https://www.ncbi.nlm.nih.gov/bioproject/?term=PRJNA856406
AUSMDU00022635	Enterococcus faecium	vanA	SRR20032589	https://www.ncbi.nlm.nih.gov/sra/?term=SRR20032589	PRJNA856406	https://www.ncbi.nlm.nih.gov/bioproject/?term=PRJNA856406
AUSMDU00022647	Enterococcus faecium	vanA	SRS8336045	https://www.ncbi.nlm.nih.gov/sra/?term=SRS8336045	PRJNA565795	https://www.ncbi.nlm.nih.gov/bioproject/?term=PRJNA565795
AUSMDU00022655	Enterococcus faecium	vanA	SRS8336016	https://www.ncbi.nlm.nih.gov/sra/?term=SRS8336016	PRJNA565795	https://www.ncbi.nlm.nih.gov/bioproject/?term=PRJNA565795
AUSMDU00022840	Enterococcus faecium	Not vanA,B,C-1,C-2/C-3	SRR20032264	https://www.ncbi.nlm.nih.gov/sra/?term=SRR20032264	PRJNA856406	https://www.ncbi.nlm.nih.gov/bioproject/?term=PRJNA856406
AUSMDU00022851	Enterococcus faecium	vanA	SRS8336087	https://www.ncbi.nlm.nih.gov/sra/?term=SRS8336087	PRJNA565795	https://www.ncbi.nlm.nih.gov/bioproject/?term=PRJNA565795
AUSMDU00022932	Enterococcus faecium	vanA	SRR20032504	https://www.ncbi.nlm.nih.gov/sra/?term=SRR20032504	PRJNA856406	https://www.ncbi.nlm.nih.gov/bioproject/?term=PRJNA856406
AUSMDU00023000	Enterococcus faecium	Not vanA,B,C-1,C-2/C-3	SRR21865912	https://www.ncbi.nlm.nih.gov/sra/?term=SRR21865912	PRJNA856406	https://www.ncbi.nlm.nih.gov/bioproject/?term=PRJNA856406
AUSMDU00023070	Enterococcus faecium	vanA	SRS8336110	https://www.ncbi.nlm.nih.gov/sra/?term=SRS8336110	PRJNA565795	https://www.ncbi.nlm.nih.gov/bioproject/?term=PRJNA565795
AUSMDU00023071	Enterococcus faecium	vanB	SRR20032481	https://www.ncbi.nlm.nih.gov/sra/?term=SRR20032481	PRJNA856406	https://www.ncbi.nlm.nih.gov/bioproject/?term=PRJNA856406
AUSMDU00023073	Enterococcus faecium	vanB	SRR20032479	https://www.ncbi.nlm.nih.gov/sra/?term=SRR20032479	PRJNA856406	https://www.ncbi.nlm.nih.gov/bioproject/?term=PRJNA856406
AUSMDU00023074	Enterococcus faecium	vanB	SRR20032478	https://www.ncbi.nlm.nih.gov/sra/?term=SRR20032478	PRJNA856406	https://www.ncbi.nlm.nih.gov/bioproject/?term=PRJNA856406
AUSMDU00023075	Enterococcus faecium	vanB	SRR20032477	https://www.ncbi.nlm.nih.gov/sra/?term=SRR20032477	PRJNA856406	https://www.ncbi.nlm.nih.gov/bioproject/?term=PRJNA856406
AUSMDU00023076	Enterococcus faecium	vanB	SRR20032475	https://www.ncbi.nlm.nih.gov/sra/?term=SRR20032475	PRJNA856406	https://www.ncbi.nlm.nih.gov/bioproject/?term=PRJNA856406
AUSMDU00023077	Enterococcus faecium	vanB	SRR20032474	https://www.ncbi.nlm.nih.gov/sra/?term=SRR20032474	PRJNA856406	https://www.ncbi.nlm.nih.gov/bioproject/?term=PRJNA856406
AUSMDU00023078	Enterococcus faecium	vanB	SRR20032473	https://www.ncbi.nlm.nih.gov/sra/?term=SRR20032473	PRJNA856406	https://www.ncbi.nlm.nih.gov/bioproject/?term=PRJNA856406
AUSMDU00023079	Enterococcus faecium	vanB	SRR20032730	https://www.ncbi.nlm.nih.gov/sra/?term=SRR20032730	PRJNA856406	https://www.ncbi.nlm.nih.gov/bioproject/?term=PRJNA856406
AUSMDU00023080	Enterococcus faecium	vanB	SRR20032729	https://www.ncbi.nlm.nih.gov/sra/?term=SRR20032729	PRJNA856406	https://www.ncbi.nlm.nih.gov/bioproject/?term=PRJNA856406
AUSMDU00023081	Enterococcus faecium	vanB	SRR20032728	https://www.ncbi.nlm.nih.gov/sra/?term=SRR20032728	PRJNA856406	https://www.ncbi.nlm.nih.gov/bioproject/?term=PRJNA856406
AUSMDU00023082	Enterococcus faecium	vanB	SRR20032727	https://www.ncbi.nlm.nih.gov/sra/?term=SRR20032727	PRJNA856406	https://www.ncbi.nlm.nih.gov/bioproject/?term=PRJNA856406
AUSMDU00023083	Enterococcus faecium	vanB	SRR20032726	https://www.ncbi.nlm.nih.gov/sra/?term=SRR20032726	PRJNA856406	https://www.ncbi.nlm.nih.gov/bioproject/?term=PRJNA856406
AUSMDU00023084	Enterococcus faecium	vanB	SRR20032725	https://www.ncbi.nlm.nih.gov/sra/?term=SRR20032725	PRJNA856406	https://www.ncbi.nlm.nih.gov/bioproject/?term=PRJNA856406
AUSMDU00023085	Enterococcus faecium	vanA	SRS8336102	https://www.ncbi.nlm.nih.gov/sra/?term=SRS8336102	PRJNA565795	https://www.ncbi.nlm.nih.gov/bioproject/?term=PRJNA565795
AUSMDU00023086	Enterococcus faecium	vanB	SRR20032722	https://www.ncbi.nlm.nih.gov/sra/?term=SRR20032722	PRJNA856406	https://www.ncbi.nlm.nih.gov/bioproject/?term=PRJNA856406
AUSMDU00023087	Enterococcus faecium	vanB	SRR20032721	https://www.ncbi.nlm.nih.gov/sra/?term=SRR20032721	PRJNA856406	https://www.ncbi.nlm.nih.gov/bioproject/?term=PRJNA856406
AUSMDU00023088	Enterococcus faecium	vanB	SRR20032720	https://www.ncbi.nlm.nih.gov/sra/?term=SRR20032720	PRJNA856406	https://www.ncbi.nlm.nih.gov/bioproject/?term=PRJNA856406
AUSMDU00023089	Enterococcus faecium	vanB	SRR20032719	https://www.ncbi.nlm.nih.gov/sra/?term=SRR20032719	PRJNA856406	https://www.ncbi.nlm.nih.gov/bioproject/?term=PRJNA856406
AUSMDU00023322	Enterococcus faecalis	Not vanA,B,C-1,C-2/C-3	SRR21865911	https://www.ncbi.nlm.nih.gov/sra/?term=SRR21865911	PRJNA856406	https://www.ncbi.nlm.nih.gov/bioproject/?term=PRJNA856406
AUSMDU00023366	Enterococcus faecium	Not vanA,B,C-1,C-2/C-3	SRR20032442	https://www.ncbi.nlm.nih.gov/sra/?term=SRR20032442	PRJNA856406	https://www.ncbi.nlm.nih.gov/bioproject/?term=PRJNA856406
AUSMDU00023567	Enterococcus faecium	vanA	SRR21865910	https://www.ncbi.nlm.nih.gov/sra/?term=SRR21865910	PRJNA856406	https://www.ncbi.nlm.nih.gov/bioproject/?term=PRJNA856406
AUSMDU00023592	Enterococcus faecium	vanA	SRR21865909	https://www.ncbi.nlm.nih.gov/sra/?term=SRR21865909	PRJNA856406	https://www.ncbi.nlm.nih.gov/bioproject/?term=PRJNA856406
AUSMDU00023593	Enterococcus faecium	vanA	SRR21865941	https://www.ncbi.nlm.nih.gov/sra/?term=SRR21865941	PRJNA856406	https://www.ncbi.nlm.nih.gov/bioproject/?term=PRJNA856406
AUSMDU00023758	Enterococcus faecium	vanA	SRR21865940	https://www.ncbi.nlm.nih.gov/sra/?term=SRR21865940	PRJNA856406	https://www.ncbi.nlm.nih.gov/bioproject/?term=PRJNA856406
AUSMDU00023759	Enterococcus faecium	vanA	SRR21865939	https://www.ncbi.nlm.nih.gov/sra/?term=SRR21865939	PRJNA856406	https://www.ncbi.nlm.nih.gov/bioproject/?term=PRJNA856406
AUSMDU00023760	Enterococcus faecium	vanA	SRR21865938	https://www.ncbi.nlm.nih.gov/sra/?term=SRR21865938	PRJNA856406	https://www.ncbi.nlm.nih.gov/bioproject/?term=PRJNA856406
AUSMDU00023778	Enterococcus faecalis	vanB	SRR21865937	https://www.ncbi.nlm.nih.gov/sra/?term=SRR21865937	PRJNA856406	https://www.ncbi.nlm.nih.gov/bioproject/?term=PRJNA856406
AUSMDU00023788	Enterococcus faecium	Not vanA,B,C-1,C-2/C-3	SRR21865936	https://www.ncbi.nlm.nih.gov/sra/?term=SRR21865936	PRJNA856406	https://www.ncbi.nlm.nih.gov/bioproject/?term=PRJNA856406
AUSMDU00023983	Enterococcus faecium	vanA	SRR21865935	https://www.ncbi.nlm.nih.gov/sra/?term=SRR21865935	PRJNA856406	https://www.ncbi.nlm.nih.gov/bioproject/?term=PRJNA856406
AUSMDU00024299	Enterococcus faecium	vanA	SRR21865934	https://www.ncbi.nlm.nih.gov/sra/?term=SRR21865934	PRJNA856406	https://www.ncbi.nlm.nih.gov/bioproject/?term=PRJNA856406
AUSMDU00024690	Enterococcus faecium	vanA&vanB	SRS9084754	https://www.ncbi.nlm.nih.gov/sra/?term=SRS9084754	PRJNA565795	https://www.ncbi.nlm.nih.gov/bioproject/?term=PRJNA565795
AUSMDU00024691	Enterococcus faecium	vanA&vanB	SRS9084935	https://www.ncbi.nlm.nih.gov/sra/?term=SRS9084935	PRJNA565795	https://www.ncbi.nlm.nih.gov/bioproject/?term=PRJNA565795
AUSMDU00024694	Enterococcus faecium	vanA&vanB	SRS9084698	https://www.ncbi.nlm.nih.gov/sra/?term=SRS9084698	PRJNA565795	https://www.ncbi.nlm.nih.gov/bioproject/?term=PRJNA565795
AUSMDU00024699	Enterococcus faecium	vanA&vanB	SRS9084945	https://www.ncbi.nlm.nih.gov/sra/?term=SRS9084945	PRJNA565795	https://www.ncbi.nlm.nih.gov/bioproject/?term=PRJNA565795
AUSMDU00024701	Enterococcus faecium	vanA&vanB	SRS9084957	https://www.ncbi.nlm.nih.gov/sra/?term=SRS9084957	PRJNA565795	https://www.ncbi.nlm.nih.gov/bioproject/?term=PRJNA565795
AUSMDU00024704	Enterococcus faecium	vanA&vanB	SRS9084968	https://www.ncbi.nlm.nih.gov/sra/?term=SRS9084968	PRJNA565795	https://www.ncbi.nlm.nih.gov/bioproject/?term=PRJNA565795
AUSMDU00025990	Enterococcus faecium	vanB	SRR21865933	https://www.ncbi.nlm.nih.gov/sra/?term=SRR21865933	PRJNA856406	https://www.ncbi.nlm.nih.gov/bioproject/?term=PRJNA856406
AUSMDU00027228	Enterococcus faecium	vanA&vanB	SRR21865932	https://www.ncbi.nlm.nih.gov/sra/?term=SRR21865932	PRJNA856406	https://www.ncbi.nlm.nih.gov/bioproject/?term=PRJNA856406
AUSMDU00031498	Enterococcus casseliflavus	vanC-1	SRR21865930	https://www.ncbi.nlm.nih.gov/sra/?term=SRR21865930	PRJNA856406	https://www.ncbi.nlm.nih.gov/bioproject/?term=PRJNA856406
AUSMDU00031499	Enterococcus casseliflavus	vanC-2/C-3	SRR21865929	https://www.ncbi.nlm.nih.gov/sra/?term=SRR21865929	PRJNA856406	https://www.ncbi.nlm.nih.gov/bioproject/?term=PRJNA856406
AUSMDU00031500	Enterococcus casseliflavus	vanC-2/C-3	SRR21865928	https://www.ncbi.nlm.nih.gov/sra/?term=SRR21865928	PRJNA856406	https://www.ncbi.nlm.nih.gov/bioproject/?term=PRJNA856406
AUSMDU00031501	Enterococcus casseliflavus	vanC-1	SRR21865927	https://www.ncbi.nlm.nih.gov/sra/?term=SRR21865927	PRJNA856406	https://www.ncbi.nlm.nih.gov/bioproject/?term=PRJNA856406
AUSMDU00031502	Enterococcus casseliflavus	vanC-1	SRR21865926	https://www.ncbi.nlm.nih.gov/sra/?term=SRR21865926	PRJNA856406	https://www.ncbi.nlm.nih.gov/bioproject/?term=PRJNA856406
AUSMDU00031503	Enterococcus casseliflavus	vanC-1	SRR21865925	https://www.ncbi.nlm.nih.gov/sra/?term=SRR21865925	PRJNA856406	https://www.ncbi.nlm.nih.gov/bioproject/?term=PRJNA856406
AUSMDU00031504	Enterococcus hirae	Not vanA,B,C-1,C-2/C-3	SRR21865924	https://www.ncbi.nlm.nih.gov/sra/?term=SRR21865924	PRJNA856406	https://www.ncbi.nlm.nih.gov/bioproject/?term=PRJNA856406
AUSMDU00031509	Enterococcus casseliflavus	vanC-1	SRR21865923	https://www.ncbi.nlm.nih.gov/sra/?term=SRR21865923	PRJNA856406	https://www.ncbi.nlm.nih.gov/bioproject/?term=PRJNA856406
AUSMDU00071134	Enterococcus faecalis	Not vanA,B,C-1,C-2/C-3	SRR21865922	https://www.ncbi.nlm.nih.gov/sra/?term=SRR21865922	PRJNA856406	https://www.ncbi.nlm.nih.gov/bioproject/?term=PRJNA856406
AUSMDU00071135	Enterococcus faecium	Not vanA,B,C-1,C-2/C-3	SRR21865921	https://www.ncbi.nlm.nih.gov/sra/?term=SRR21865921	PRJNA856406	https://www.ncbi.nlm.nih.gov/bioproject/?term=PRJNA856406
AUSMDU00071136	Enterococcus faecalis	vanB	SRR21865919	https://www.ncbi.nlm.nih.gov/sra/?term=SRR21865919	PRJNA856406	https://www.ncbi.nlm.nih.gov/bioproject/?term=PRJNA856406
AUSMDU00071137	Enterococcus faecalis	vanB	SRR21865918	https://www.ncbi.nlm.nih.gov/sra/?term=SRR21865918	PRJNA856406	https://www.ncbi.nlm.nih.gov/bioproject/?term=PRJNA856406
AUSMDU00071139	Enterococcus faecalis	Not vanA,B,C-1,C-2/C-3	SRR21865917	https://www.ncbi.nlm.nih.gov/sra/?term=SRR21865917	PRJNA856406	https://www.ncbi.nlm.nih.gov/bioproject/?term=PRJNA856406
AUSMDU00071140	Enterococcus faecalis	vanB	SRR21865916	https://www.ncbi.nlm.nih.gov/sra/?term=SRR21865916	PRJNA856406	https://www.ncbi.nlm.nih.gov/bioproject/?term=PRJNA856406
AUSMDU00071141	Enterococcus faecium	Not vanA,B,C-1,C-2/C-3	SRR21865915	https://www.ncbi.nlm.nih.gov/sra/?term=SRR21865915	PRJNA856406	https://www.ncbi.nlm.nih.gov/bioproject/?term=PRJNA856406
AUSMDU00071138	Pediococcus acidilactici	Not vanA,B,C-1,C-2/C-3	SRR21962040	https://www.ncbi.nlm.nih.gov/sra/?term=SRR21962040	PRJNA870170	https://www.ncbi.nlm.nih.gov/bioproject/?term=PRJNA870170

## Sheet: Synthetic dataset sequences
Accession numbers for publicly-available assembled genomes used to generate synthetic read validation dataset
GCA_001573125.1	https://www.ncbi.nlm.nih.gov/assembly/GCF_001573125.1/
GCA_002843665.1	https://www.ncbi.nlm.nih.gov/assembly/GCA_002843665.1/
GCA_003296225.1	https://www.ncbi.nlm.nih.gov/assembly/GCA_003296225.1/
GCA_002753915.1	https://www.ncbi.nlm.nih.gov/assembly/GCA_002753915.1/
GCA_005518095.1	https://www.ncbi.nlm.nih.gov/assembly/GCA_005518095.1/
GCA_002947845.1	https://www.ncbi.nlm.nih.gov/assembly/GCA_002947845.1/
GCA_001922205.1	https://www.ncbi.nlm.nih.gov/assembly/GCA_001922205.1/
GCA_002082725.1	https://www.ncbi.nlm.nih.gov/assembly/GCA_002082725.1/
GCA_000963815.1	https://www.ncbi.nlm.nih.gov/assembly/GCA_000963815.1/
GCA_005280355.1	https://www.ncbi.nlm.nih.gov/assembly/GCA_005280355.1/
GCA_001077655.1	https://www.ncbi.nlm.nih.gov/assembly/GCA_001077655.1/
GCA_001806345.1	https://www.ncbi.nlm.nih.gov/assembly/GCA_001806345.1/
GCA_000419385.1	https://www.ncbi.nlm.nih.gov/assembly/GCA_000419385.1/
GCA_002741415.1	https://www.ncbi.nlm.nih.gov/assembly/GCA_002741415.1/
GCA_003516005.1	https://www.ncbi.nlm.nih.gov/assembly/GCA_003516005.1/
GCA_001636235.1	https://www.ncbi.nlm.nih.gov/assembly/GCA_001636235.1/
GCA_005519135.1	https://www.ncbi.nlm.nih.gov/assembly/GCA_005519135.1/
GCA_002996805.1	https://www.ncbi.nlm.nih.gov/assembly/GCA_002996805.1/
GCA_003949725.2	https://www.ncbi.nlm.nih.gov/assembly/GCA_003949725.2/
GCA_005280375.1	https://www.ncbi.nlm.nih.gov/assembly/GCA_005280375.1/
GCA_900520355.1	https://www.ncbi.nlm.nih.gov/assembly/GCA_900520355.1/
GCA_000814165.3	https://www.ncbi.nlm.nih.gov/assembly/GCA_000814165.3/
GCA_001577285.1	https://www.ncbi.nlm.nih.gov/assembly/GCA_001577285.1/
GCA_007954485.1	https://www.ncbi.nlm.nih.gov/assembly/GCA_007954485.1/
GCA_002843985.1	https://www.ncbi.nlm.nih.gov/assembly/GCA_002843985.1/
GCA_004924295.1	https://www.ncbi.nlm.nih.gov/assembly/GCA_004924295.1/
GCA_003368125.1	https://www.ncbi.nlm.nih.gov/assembly/GCA_003368125.1/
GCA_002238375.1	https://www.ncbi.nlm.nih.gov/assembly/GCA_002238375.1/
GCA_001506405.1	https://www.ncbi.nlm.nih.gov/assembly/GCA_001506405.1/
GCA_001717625.1	https://www.ncbi.nlm.nih.gov/assembly/GCA_001717625.1/
GCA_006965505.1	https://www.ncbi.nlm.nih.gov/assembly/GCA_006965505.1/
GCA_002208845.2	https://www.ncbi.nlm.nih.gov/assembly/GCA_002208845.2/
GCA_002249995.1	https://www.ncbi.nlm.nih.gov/assembly/GCA_002249995.1/
GCA_005960425.1	https://www.ncbi.nlm.nih.gov/assembly/GCA_005960425.1/
GCA_900520335.1	https://www.ncbi.nlm.nih.gov/assembly/GCA_900520335.1/
GCA_001702455.1	https://www.ncbi.nlm.nih.gov/assembly/GCA_001702455.1/
GCA_002786865.1	https://www.ncbi.nlm.nih.gov/assembly/GCA_002786865.1/
GCA_003665635.1	https://www.ncbi.nlm.nih.gov/assembly/GCA_003665635.1/
GCA_000783755.2	https://www.ncbi.nlm.nih.gov/assembly/GCA_000783755.2/
GCA_000648515.1	https://www.ncbi.nlm.nih.gov/assembly/GCA_000648515.1/
GCA_003313565.1	https://www.ncbi.nlm.nih.gov/assembly/GCA_003313565.1/
GCA_003481905.1	https://www.ncbi.nlm.nih.gov/assembly/GCA_003481905.1/
GCA_003482165.1	https://www.ncbi.nlm.nih.gov/assembly/GCA_003482165.1/
GCA_003697245.1	https://www.ncbi.nlm.nih.gov/assembly/GCA_003697245.1/
GCA_002945415.1	https://www.ncbi.nlm.nih.gov/assembly/GCA_002945415.1/
GCA_001577795.1	https://www.ncbi.nlm.nih.gov/assembly/GCA_001577795.1/
GCA_000932055.2	https://www.ncbi.nlm.nih.gov/assembly/GCA_000932055.2/
GCA_003955925.1	https://www.ncbi.nlm.nih.gov/assembly/GCA_003955925.1/
GCA_007035805.1	https://www.ncbi.nlm.nih.gov/assembly/GCA_007035805.1/
GCA_001022095.1	https://www.ncbi.nlm.nih.gov/assembly/GCA_001022095.1/
GCA_003204095.1	https://www.ncbi.nlm.nih.gov/assembly/GCA_003204095.1/
GCA_004151605.1	https://www.ncbi.nlm.nih.gov/assembly/GCA_004151605.1/
GCA_900497145.1	https://www.ncbi.nlm.nih.gov/assembly/GCA_900497145.1/
GCA_003010695.1	https://www.ncbi.nlm.nih.gov/assembly/GCA_003010695.1/
GCA_003071645.1	https://www.ncbi.nlm.nih.gov/assembly/GCA_003071645.1/
GCA_003719615.1	https://www.ncbi.nlm.nih.gov/assembly/GCA_003719615.1/
GCA_003051945.2	https://www.ncbi.nlm.nih.gov/assembly/GCA_003051945.2/
GCA_002237465.1	https://www.ncbi.nlm.nih.gov/assembly/GCA_002237465.1/
GCA_003965345.2	https://www.ncbi.nlm.nih.gov/assembly/GCA_003965345.2/
GCA_007556795.1	https://www.ncbi.nlm.nih.gov/assembly/GCA_007556795.1/
GCA_003264955.1	https://www.ncbi.nlm.nih.gov/assembly/GCA_003264955.1/
GCA_002872455.1	https://www.ncbi.nlm.nih.gov/assembly/GCA_002872455.1/
GCA_002055635.1	https://www.ncbi.nlm.nih.gov/assembly/GCA_002055635.1/
GCA_002202175.1	https://www.ncbi.nlm.nih.gov/assembly/GCA_002202175.1/
GCA_005156265.1	https://www.ncbi.nlm.nih.gov/assembly/GCA_005156265.1/
GCA_002860085.1	https://www.ncbi.nlm.nih.gov/assembly/GCA_002860085.1/
GCA_002811555.3	https://www.ncbi.nlm.nih.gov/assembly/GCA_002811555.3/
GCA_003031735.1	https://www.ncbi.nlm.nih.gov/assembly/GCA_003031735.1/
GCA_002953455.1	https://www.ncbi.nlm.nih.gov/assembly/GCA_002953455.1/
GCA_003325975.1	https://www.ncbi.nlm.nih.gov/assembly/GCA_003325975.1/
GCA_002246595.3	https://www.ncbi.nlm.nih.gov/assembly/GCA_002246595.3/
GCA_003966425.1	https://www.ncbi.nlm.nih.gov/assembly/GCA_003966425.1/
GCA_005886035.1	https://www.ncbi.nlm.nih.gov/assembly/GCA_005886035.1/
GCA_003073835.1	https://www.ncbi.nlm.nih.gov/assembly/GCA_003073835.1/
GCA_002589795.1	https://www.ncbi.nlm.nih.gov/assembly/GCA_002589795.1/
GCA_003410275.1	https://www.ncbi.nlm.nih.gov/assembly/GCA_003410275.1/
GCA_001617565.1	https://www.ncbi.nlm.nih.gov/assembly/GCA_001617565.1/
GCA_003571765.1	https://www.ncbi.nlm.nih.gov/assembly/GCA_003571765.1/
GCA_900497455.1	https://www.ncbi.nlm.nih.gov/assembly/GCA_900497455.1/
GCA_003351385.1	https://www.ncbi.nlm.nih.gov/assembly/GCA_003351385.1/
GCA_003336405.1	https://www.ncbi.nlm.nih.gov/assembly/GCA_003336405.1/
GCA_001901405.1	https://www.ncbi.nlm.nih.gov/assembly/GCA_001901405.1/
GCA_003018375.1	https://www.ncbi.nlm.nih.gov/assembly/GCA_003018375.1/
GCA_001593565.1	https://www.ncbi.nlm.nih.gov/assembly/GCA_001593565.1/
GCA_003071285.1	https://www.ncbi.nlm.nih.gov/assembly/GCA_003071285.1/
GCA_007632255.1	https://www.ncbi.nlm.nih.gov/assembly/GCA_007632255.1/
GCA_002216835.1	https://www.ncbi.nlm.nih.gov/assembly/GCA_002216835.1/
GCA_001022115.1	https://www.ncbi.nlm.nih.gov/assembly/GCA_001022115.1/
GCA_001870185.1	https://www.ncbi.nlm.nih.gov/assembly/GCA_001870185.1/
GCA_002906415.1	https://www.ncbi.nlm.nih.gov/assembly/GCA_002906415.1/
GCA_002848565.1	https://www.ncbi.nlm.nih.gov/assembly/GCA_002848565.1/
GCA_002741685.1	https://www.ncbi.nlm.nih.gov/assembly/GCA_002741685.1/
GCA_003443755.1	https://www.ncbi.nlm.nih.gov/assembly/GCA_003443755.1/
GCA_001902335.1	https://www.ncbi.nlm.nih.gov/assembly/GCA_001902335.1/
GCA_003855315.1	https://www.ncbi.nlm.nih.gov/assembly/GCA_003855315.1/
GCA_001701425.2	https://www.ncbi.nlm.nih.gov/assembly/GCA_001701425.2/
GCA_006459145.1	https://www.ncbi.nlm.nih.gov/assembly/GCA_006459145.1/
GCA_003940845.1	https://www.ncbi.nlm.nih.gov/assembly/GCA_003940845.1/
GCA_002192335.1	https://www.ncbi.nlm.nih.gov/assembly/GCA_002192335.1/
GCA_004120015.1	https://www.ncbi.nlm.nih.gov/assembly/GCA_004120015.1/
GCA_003073335.1	https://www.ncbi.nlm.nih.gov/assembly/GCA_003073335.1/
GCA_002192375.1	https://www.ncbi.nlm.nih.gov/assembly/GCA_002192375.1/
GCA_001644765.1	https://www.ncbi.nlm.nih.gov/assembly/GCA_001644765.1/
GCA_002909775.2	https://www.ncbi.nlm.nih.gov/assembly/GCA_002909775.2/
GCA_001908595.1	https://www.ncbi.nlm.nih.gov/assembly/GCA_001908595.1/
GCA_002811325.2	https://www.ncbi.nlm.nih.gov/assembly/GCA_002811325.2/
GCA_900497045.1	https://www.ncbi.nlm.nih.gov/assembly/GCA_900497045.1/
GCA_005854025.1	https://www.ncbi.nlm.nih.gov/assembly/GCA_005854025.1/
GCA_001456055.3	https://www.ncbi.nlm.nih.gov/assembly/GCA_001456055.3/
GCA_001709275.1	https://www.ncbi.nlm.nih.gov/assembly/GCA_001709275.1/
GCA_001741665.1	https://www.ncbi.nlm.nih.gov/assembly/GCA_001741665.1/
GCA_004295405.1	https://www.ncbi.nlm.nih.gov/assembly/GCA_004295405.1/
GCA_003073235.1	https://www.ncbi.nlm.nih.gov/assembly/GCA_003073235.1/
GCA_002300675.2	https://www.ncbi.nlm.nih.gov/assembly/GCA_002300675.2/
GCA_004006035.1	https://www.ncbi.nlm.nih.gov/assembly/GCA_004006035.1/
GCA_003850165.1	https://www.ncbi.nlm.nih.gov/assembly/GCA_003850165.1/
GCA_900323945.1	https://www.ncbi.nlm.nih.gov/assembly/GCA_900323945.1/
GCA_002248115.3	https://www.ncbi.nlm.nih.gov/assembly/GCA_002248115.3/
GCA_002251875.3	https://www.ncbi.nlm.nih.gov/assembly/GCA_002251875.3/
GCA_002951595.1	https://www.ncbi.nlm.nih.gov/assembly/GCA_002951595.1/
GCA_003990375.1	https://www.ncbi.nlm.nih.gov/assembly/GCA_003990375.1/
GCA_900635475.1	https://www.ncbi.nlm.nih.gov/assembly/GCA_900635475.1/
GCA_001752965.1	https://www.ncbi.nlm.nih.gov/assembly/GCA_001752965.1/
GCA_001610735.1	https://www.ncbi.nlm.nih.gov/assembly/GCA_001610735.1/
GCA_000306865.1	https://www.ncbi.nlm.nih.gov/assembly/GCA_000306865.1/
GCA_003812545.1	https://www.ncbi.nlm.nih.gov/assembly/GCA_003812545.1/
GCA_002848465.1	https://www.ncbi.nlm.nih.gov/assembly/GCA_002848465.1/
GCA_001999105.1	https://www.ncbi.nlm.nih.gov/assembly/GCA_001999105.1/
GCA_004771175.1	https://www.ncbi.nlm.nih.gov/assembly/GCA_004771175.1/
GCA_000022925.1	https://www.ncbi.nlm.nih.gov/assembly/GCA_000022925.1/
GCA_003071325.1	https://www.ncbi.nlm.nih.gov/assembly/GCA_003071325.1/
GCA_003955965.1	https://www.ncbi.nlm.nih.gov/assembly/GCA_003955965.1/
GCA_002356255.1	https://www.ncbi.nlm.nih.gov/assembly/GCA_002356255.1/
GCA_001895825.1	https://www.ncbi.nlm.nih.gov/assembly/GCA_001895825.1/
GCA_000008585.1	https://www.ncbi.nlm.nih.gov/assembly/GCA_000008585.1/
GCA_000277735.2	https://www.ncbi.nlm.nih.gov/assembly/GCA_000277735.2/
GCA_002975475.1	https://www.ncbi.nlm.nih.gov/assembly/GCA_002975475.1/
GCA_001043255.1	https://www.ncbi.nlm.nih.gov/assembly/GCA_001043255.1/
GCA_900087625.2	https://www.ncbi.nlm.nih.gov/assembly/GCA_900087625.2/
GCA_900087725.2	https://www.ncbi.nlm.nih.gov/assembly/GCA_900087725.2/
GCA_900087795.2	https://www.ncbi.nlm.nih.gov/assembly/GCA_900087795.2/
GCA_900087785.2	https://www.ncbi.nlm.nih.gov/assembly/GCA_900087785.2/
GCA_000626595.1	https://www.ncbi.nlm.nih.gov/assembly/GCA_000626595.1/
GCA_001750825.1	https://www.ncbi.nlm.nih.gov/assembly/GCA_001750825.1/
GCA_001640985.1	https://www.ncbi.nlm.nih.gov/assembly/GCA_001640985.1/
GCA_002310895.1	https://www.ncbi.nlm.nih.gov/assembly/GCA_002310895.1/
GCA_003855635.1	https://www.ncbi.nlm.nih.gov/assembly/GCA_003855635.1/
GCA_002944495.1	https://www.ncbi.nlm.nih.gov/assembly/GCA_002944495.1/
GCA_002197405.1	https://www.ncbi.nlm.nih.gov/assembly/GCA_002197405.1/
GCA_002945235.1	https://www.ncbi.nlm.nih.gov/assembly/GCA_002945235.1/
GCA_002180235.1	https://www.ncbi.nlm.nih.gov/assembly/GCA_002180235.1/
GCA_002180115.1	https://www.ncbi.nlm.nih.gov/assembly/GCA_002180115.1/
GCA_001874625.1	https://www.ncbi.nlm.nih.gov/assembly/GCA_001874625.1/
GCA_005155965.1	https://www.ncbi.nlm.nih.gov/assembly/GCA_005155965.1/
GCA_003204135.1	https://www.ncbi.nlm.nih.gov/assembly/GCA_003204135.1/
GCA_002983665.1	https://www.ncbi.nlm.nih.gov/assembly/GCA_002983665.1/
GCA_001558855.2	https://www.ncbi.nlm.nih.gov/assembly/GCA_001558855.2/
GCA_003571805.1	https://www.ncbi.nlm.nih.gov/assembly/GCA_003571805.1/
GCA_004193735.1	https://www.ncbi.nlm.nih.gov/assembly/GCA_004193735.1/
GCA_002104615.1	https://www.ncbi.nlm.nih.gov/assembly/GCA_002104615.1/
GCA_002753655.1	https://www.ncbi.nlm.nih.gov/assembly/GCA_002753655.1/
GCA_002205355.1	https://www.ncbi.nlm.nih.gov/assembly/GCA_002205355.1/
GCA_001792835.1	https://www.ncbi.nlm.nih.gov/assembly/GCA_001792835.1/
GCA_001679685.1	https://www.ncbi.nlm.nih.gov/assembly/GCA_001679685.1/
GCA_002215345.1	https://www.ncbi.nlm.nih.gov/assembly/GCA_002215345.1/
GCA_005305005.1	https://www.ncbi.nlm.nih.gov/assembly/GCA_005305005.1/
GCA_002411865.3	https://www.ncbi.nlm.nih.gov/assembly/GCA_002411865.3/
GCA_002968655.1	https://www.ncbi.nlm.nih.gov/assembly/GCA_002968655.1/
GCA_003950015.1	https://www.ncbi.nlm.nih.gov/assembly/GCA_003950015.1/
GCA_003950235.1	https://www.ncbi.nlm.nih.gov/assembly/GCA_003950235.1/
GCA_003952325.1	https://www.ncbi.nlm.nih.gov/assembly/GCA_003952325.1/
GCA_003798125.1	https://www.ncbi.nlm.nih.gov/assembly/GCA_003798125.1/
GCA_002192475.1	https://www.ncbi.nlm.nih.gov/assembly/GCA_002192475.1/
GCA_007833895.1	https://www.ncbi.nlm.nih.gov/assembly/GCA_007833895.1/
GCA_003798165.1	https://www.ncbi.nlm.nih.gov/assembly/GCA_003798165.1/
GCA_003325055.1	https://www.ncbi.nlm.nih.gov/assembly/GCA_003325055.1/
GCA_003030105.1	https://www.ncbi.nlm.nih.gov/assembly/GCA_003030105.1/
GCA_001647755.1	https://www.ncbi.nlm.nih.gov/assembly/GCA_001647755.1/
GCA_006402875.1	https://www.ncbi.nlm.nih.gov/assembly/GCA_006402875.1/
GCA_004124035.2	https://www.ncbi.nlm.nih.gov/assembly/GCA_004124035.2/
GCA_004124175.2	https://www.ncbi.nlm.nih.gov/assembly/GCA_004124175.2/
GCA_005954705.1	https://www.ncbi.nlm.nih.gov/assembly/GCA_005954705.1/
GCA_003231095.1	https://www.ncbi.nlm.nih.gov/assembly/GCA_003231095.1/
GCA_005222465.1	https://www.ncbi.nlm.nih.gov/assembly/GCA_005222465.1/
GCA_006517015.1	https://www.ncbi.nlm.nih.gov/assembly/GCA_006517015.1/
GCA_001441225.1	https://www.ncbi.nlm.nih.gov/assembly/GCA_001441225.1/
GCA_002224405.1	https://www.ncbi.nlm.nih.gov/assembly/GCA_002224405.1/
GCA_001931555.1	https://www.ncbi.nlm.nih.gov/assembly/GCA_001931555.1/
GCA_005885835.1	https://www.ncbi.nlm.nih.gov/assembly/GCA_005885835.1/
GCA_001293505.1	https://www.ncbi.nlm.nih.gov/assembly/GCA_001293505.1/
GCA_002999175.1	https://www.ncbi.nlm.nih.gov/assembly/GCA_002999175.1/
GCA_005844025.1	https://www.ncbi.nlm.nih.gov/assembly/GCA_005844025.1/
GCA_003986655.1	https://www.ncbi.nlm.nih.gov/assembly/GCA_003986655.1/
GCA_001514455.1	https://www.ncbi.nlm.nih.gov/assembly/GCA_001514455.1/
GCA_000975245.1	https://www.ncbi.nlm.nih.gov/assembly/GCA_000975245.1/
GCA_003031645.1	https://www.ncbi.nlm.nih.gov/assembly/GCA_003031645.1/
GCA_001022215.1	https://www.ncbi.nlm.nih.gov/assembly/GCA_001022215.1/
GCA_003032415.1	https://www.ncbi.nlm.nih.gov/assembly/GCA_003032415.1/
GCA_003071585.1	https://www.ncbi.nlm.nih.gov/assembly/GCA_003071585.1/
GCA_001294565.1	https://www.ncbi.nlm.nih.gov/assembly/GCA_001294565.1/
GCA_001280365.1	https://www.ncbi.nlm.nih.gov/assembly/GCA_001280365.1/
GCA_002997125.1	https://www.ncbi.nlm.nih.gov/assembly/GCA_002997125.1/
GCA_003204405.1	https://www.ncbi.nlm.nih.gov/assembly/GCA_003204405.1/
GCA_003071625.1	https://www.ncbi.nlm.nih.gov/assembly/GCA_003071625.1/
GCA_003071605.1	https://www.ncbi.nlm.nih.gov/assembly/GCA_003071605.1/
GCA_003204075.1	https://www.ncbi.nlm.nih.gov/assembly/GCA_003204075.1/
GCA_003071565.1	https://www.ncbi.nlm.nih.gov/assembly/GCA_003071565.1/
GCA_002996885.1	https://www.ncbi.nlm.nih.gov/assembly/GCA_002996885.1/
GCA_000828775.1	https://www.ncbi.nlm.nih.gov/assembly/GCA_000828775.1/
GCA_002949815.1	https://www.ncbi.nlm.nih.gov/assembly/GCA_002949815.1/
GCA_002741615.1	https://www.ncbi.nlm.nih.gov/assembly/GCA_002741615.1/
GCA_003719775.1	https://www.ncbi.nlm.nih.gov/assembly/GCA_003719775.1/
GCA_900659645.1	https://www.ncbi.nlm.nih.gov/assembly/GCA_900659645.1/
GCA_001580175.1	https://www.ncbi.nlm.nih.gov/assembly/GCA_001580175.1/
GCA_002240095.1	https://www.ncbi.nlm.nih.gov/assembly/GCA_002240095.1/
GCA_003855115.1	https://www.ncbi.nlm.nih.gov/assembly/GCA_003855115.1/
GCA_003265245.1	https://www.ncbi.nlm.nih.gov/assembly/GCA_003265245.1/
GCA_900659655.1	https://www.ncbi.nlm.nih.gov/assembly/GCA_900659655.1/
GCA_001679745.1	https://www.ncbi.nlm.nih.gov/assembly/GCA_001679745.1/
GCA_000765415.1	https://www.ncbi.nlm.nih.gov/assembly/GCA_000765415.1/
GCA_003719755.1	https://www.ncbi.nlm.nih.gov/assembly/GCA_003719755.1/
GCA_004117115.1	https://www.ncbi.nlm.nih.gov/assembly/GCA_004117115.1/
GCA_000166455.2	https://www.ncbi.nlm.nih.gov/assembly/GCA_000166455.2/
GCA_001700835.1	https://www.ncbi.nlm.nih.gov/assembly/GCA_001700835.1/
GCA_001558495.2	https://www.ncbi.nlm.nih.gov/assembly/GCA_001558495.2/
GCA_000430405.1	https://www.ncbi.nlm.nih.gov/assembly/GCA_000430405.1/
GCA_004319645.1	https://www.ncbi.nlm.nih.gov/assembly/GCA_004319645.1/
GCA_003047125.1	https://www.ncbi.nlm.nih.gov/assembly/GCA_003047125.1/
GCA_000009585.1	https://www.ncbi.nlm.nih.gov/assembly/GCA_000009585.1/
GCA_000009645.1	https://www.ncbi.nlm.nih.gov/assembly/GCA_000009645.1/
GCA_000011525.1	https://www.ncbi.nlm.nih.gov/assembly/GCA_000011525.1/
GCA_000013465.1	https://www.ncbi.nlm.nih.gov/assembly/GCA_000013465.1/
GCA_000017085.1	https://www.ncbi.nlm.nih.gov/assembly/GCA_000017085.1/
GCA_000017125.1	https://www.ncbi.nlm.nih.gov/assembly/GCA_000017125.1/
GCA_000144955.1	https://www.ncbi.nlm.nih.gov/assembly/GCA_000144955.1/
GCA_000145595.1	https://www.ncbi.nlm.nih.gov/assembly/GCA_000145595.1/
GCA_000237265.1	https://www.ncbi.nlm.nih.gov/assembly/GCA_000237265.1/
GCA_000239235.1	https://www.ncbi.nlm.nih.gov/assembly/GCA_000239235.1/
GCA_000382985.1	https://www.ncbi.nlm.nih.gov/assembly/GCA_000382985.1/
GCA_000470845.1	https://www.ncbi.nlm.nih.gov/assembly/GCA_000470845.1/
GCA_000470865.1	https://www.ncbi.nlm.nih.gov/assembly/GCA_000470865.1/
GCA_000769575.1	https://www.ncbi.nlm.nih.gov/assembly/GCA_000769575.1/
GCA_000815085.1	https://www.ncbi.nlm.nih.gov/assembly/GCA_000815085.1/
GCA_001018645.2	https://www.ncbi.nlm.nih.gov/assembly/GCA_001018645.2/
GCA_001018835.2	https://www.ncbi.nlm.nih.gov/assembly/GCA_001018835.2/
GCA_001019205.2	https://www.ncbi.nlm.nih.gov/assembly/GCA_001019205.2/
GCA_001019255.2	https://www.ncbi.nlm.nih.gov/assembly/GCA_001019255.2/
GCA_001296985.1	https://www.ncbi.nlm.nih.gov/assembly/GCA_001296985.1/
GCA_001515705.1	https://www.ncbi.nlm.nih.gov/assembly/GCA_001515705.1/
GCA_001515745.1	https://www.ncbi.nlm.nih.gov/assembly/GCA_001515745.1/
GCA_001717685.3	https://www.ncbi.nlm.nih.gov/assembly/GCA_001717685.3/
GCA_003030085.1	https://www.ncbi.nlm.nih.gov/assembly/GCA_003030085.1/
GCA_003203635.1	https://www.ncbi.nlm.nih.gov/assembly/GCA_003203635.1/
GCA_003425545.1	https://www.ncbi.nlm.nih.gov/assembly/GCA_003425545.1/
GCA_003425915.1	https://www.ncbi.nlm.nih.gov/assembly/GCA_003425915.1/
GCA_003952625.1	https://www.ncbi.nlm.nih.gov/assembly/GCA_003952625.1/
GCA_005706035.1	https://www.ncbi.nlm.nih.gov/assembly/GCA_005706035.1/
GCA_005889995.1	https://www.ncbi.nlm.nih.gov/assembly/GCA_005889995.1/
GCA_005890035.1	https://www.ncbi.nlm.nih.gov/assembly/GCA_005890035.1/
GCA_006088835.1	https://www.ncbi.nlm.nih.gov/assembly/GCA_006088835.1/
GCA_900017775.1	https://www.ncbi.nlm.nih.gov/assembly/GCA_900017775.1/
GCA_900474725.1	https://www.ncbi.nlm.nih.gov/assembly/GCA_900474725.1/
GCA_900607245.1	https://www.ncbi.nlm.nih.gov/assembly/GCA_900607245.1/
GCA_900607255.1	https://www.ncbi.nlm.nih.gov/assembly/GCA_900607255.1/
GCA_900607265.1	https://www.ncbi.nlm.nih.gov/assembly/GCA_900607265.1/
GCA_900607285.1	https://www.ncbi.nlm.nih.gov/assembly/GCA_900607285.1/
GCA_900607295.1	https://www.ncbi.nlm.nih.gov/assembly/GCA_900607295.1/
GCA_900607305.1	https://www.ncbi.nlm.nih.gov/assembly/GCA_900607305.1/
GCA_900620215.1	https://www.ncbi.nlm.nih.gov/assembly/GCA_900620215.1/
GCA_900620225.1	https://www.ncbi.nlm.nih.gov/assembly/GCA_900620225.1/
GCA_900620235.1	https://www.ncbi.nlm.nih.gov/assembly/GCA_900620235.1/
GCA_900620245.1	https://www.ncbi.nlm.nih.gov/assembly/GCA_900620245.1/
GCA_900620255.1	https://www.ncbi.nlm.nih.gov/assembly/GCA_900620255.1/
GCA_000444405.1	https://www.ncbi.nlm.nih.gov/assembly/GCA_000444405.1/
GCA_001412695.1	https://www.ncbi.nlm.nih.gov/assembly/GCA_001412695.1/
GCA_001895905.1	https://www.ncbi.nlm.nih.gov/assembly/GCA_001895905.1/
GCA_002007625.1	https://www.ncbi.nlm.nih.gov/assembly/GCA_002007625.1/
GCA_002334625.1	https://www.ncbi.nlm.nih.gov/assembly/GCA_002334625.1/
GCA_002761555.1	https://www.ncbi.nlm.nih.gov/assembly/GCA_002761555.1/
GCA_002777275.1	https://www.ncbi.nlm.nih.gov/assembly/GCA_002777275.1/
GCA_003020685.1	https://www.ncbi.nlm.nih.gov/assembly/GCA_003020685.1/
GCA_003020705.1	https://www.ncbi.nlm.nih.gov/assembly/GCA_003020705.1/
GCA_003020725.1	https://www.ncbi.nlm.nih.gov/assembly/GCA_003020725.1/
GCA_003020745.1	https://www.ncbi.nlm.nih.gov/assembly/GCA_003020745.1/
GCA_003020765.1	https://www.ncbi.nlm.nih.gov/assembly/GCA_003020765.1/
GCA_003957785.1	https://www.ncbi.nlm.nih.gov/assembly/GCA_003957785.1/
GCA_004332055.1	https://www.ncbi.nlm.nih.gov/assembly/GCA_004332055.1/
GCA_005517315.1	https://www.ncbi.nlm.nih.gov/assembly/GCA_005517315.1/
GCA_005576735.1	https://www.ncbi.nlm.nih.gov/assembly/GCA_005576735.1/
GCA_006280355.1	https://www.ncbi.nlm.nih.gov/assembly/GCA_006280355.1/
GCA_006351845.1	https://www.ncbi.nlm.nih.gov/assembly/GCA_006351845.1/
GCA_900092475.1	https://www.ncbi.nlm.nih.gov/assembly/GCA_900092475.1/
GCA_900638785.1	https://www.ncbi.nlm.nih.gov/assembly/GCA_900638785.1/
GCA_900639335.1	https://www.ncbi.nlm.nih.gov/assembly/GCA_900639335.1/
GCA_900639405.1	https://www.ncbi.nlm.nih.gov/assembly/GCA_900639405.1/
GCA_900639425.1	https://www.ncbi.nlm.nih.gov/assembly/GCA_900639425.1/
GCA_900639505.1	https://www.ncbi.nlm.nih.gov/assembly/GCA_900639505.1/
GCA_900639515.1	https://www.ncbi.nlm.nih.gov/assembly/GCA_900639515.1/
GCA_900639525.1	https://www.ncbi.nlm.nih.gov/assembly/GCA_900639525.1/
GCA_900639535.1	https://www.ncbi.nlm.nih.gov/assembly/GCA_900639535.1/
GCA_900639585.1	https://www.ncbi.nlm.nih.gov/assembly/GCA_900639585.1/
GCA_000020665.1	https://www.ncbi.nlm.nih.gov/assembly/GCA_000020665.1/
GCA_000072485.1	https://www.ncbi.nlm.nih.gov/assembly/GCA_000072485.1/
GCA_000223885.1	https://www.ncbi.nlm.nih.gov/assembly/GCA_000223885.1/
GCA_000284595.1	https://www.ncbi.nlm.nih.gov/assembly/GCA_000284595.1/
GCA_001274595.1	https://www.ncbi.nlm.nih.gov/assembly/GCA_001274595.1/
GCA_001274655.1	https://www.ncbi.nlm.nih.gov/assembly/GCA_001274655.1/
GCA_001274675.1	https://www.ncbi.nlm.nih.gov/assembly/GCA_001274675.1/
GCA_002025605.1	https://www.ncbi.nlm.nih.gov/assembly/GCA_002025605.1/
GCA_002138415.1	https://www.ncbi.nlm.nih.gov/assembly/GCA_002138415.1/
GCA_002189545.2	https://www.ncbi.nlm.nih.gov/assembly/GCA_002189545.2/
GCA_002208885.2	https://www.ncbi.nlm.nih.gov/assembly/GCA_002208885.2/
GCA_000292915.1	https://www.ncbi.nlm.nih.gov/assembly/GCA_000292915.1/
GCA_000701165.2	https://www.ncbi.nlm.nih.gov/assembly/GCA_000701165.2/
GCA_000755805.1	https://www.ncbi.nlm.nih.gov/assembly/GCA_000755805.1/
GCA_000974835.2	https://www.ncbi.nlm.nih.gov/assembly/GCA_000974835.2/
GCA_001411495.1	https://www.ncbi.nlm.nih.gov/assembly/GCA_001411495.1/
GCA_001718395.1	https://www.ncbi.nlm.nih.gov/assembly/GCA_001718395.1/
GCA_001718835.1	https://www.ncbi.nlm.nih.gov/assembly/GCA_001718835.1/
GCA_002209085.2	https://www.ncbi.nlm.nih.gov/assembly/GCA_002209085.2/
GCA_003546465.1	https://www.ncbi.nlm.nih.gov/assembly/GCA_003546465.1/

## Sheet: Salmonella validation sequences
Accession numbers for Salmonella spp. used for phenotype-genotype correlation (PRJNA319593)
AUSMDU ID	Accession no.	Hyperlink
AUSMDU00024160	SRR21734018	https://www.ncbi.nlm.nih.gov/sra/?term=SRR21734018
AUSMDU00024162	SRR21734007	https://www.ncbi.nlm.nih.gov/sra/?term=SRR21734007
AUSMDU00024236	SRR21734363	https://www.ncbi.nlm.nih.gov/sra/?term=SRR21734363
AUSMDU00024349	SRR21734352	https://www.ncbi.nlm.nih.gov/sra/?term=SRR21734352
AUSMDU00024359	SRR21734647	https://www.ncbi.nlm.nih.gov/sra/?term=SRR21734647
AUSMDU00024361	SRR21734636	https://www.ncbi.nlm.nih.gov/sra/?term=SRR21734636
AUSMDU00024373	SRR21734625	https://www.ncbi.nlm.nih.gov/sra/?term=SRR21734625
AUSMDU00071246	SRR21734211	https://www.ncbi.nlm.nih.gov/sra/?term=SRR21734211
AUSMDU00024410	SRR21734228	https://www.ncbi.nlm.nih.gov/sra/?term=SRR21734228
AUSMDU00024411	SRR21734217	https://www.ncbi.nlm.nih.gov/sra/?term=SRR21734217
AUSMDU00024430	SRR21734210	https://www.ncbi.nlm.nih.gov/sra/?term=SRR21734210
AUSMDU00024434	SRR21734209	https://www.ncbi.nlm.nih.gov/sra/?term=SRR21734209
AUSMDU00024436	SRR21734208	https://www.ncbi.nlm.nih.gov/sra/?term=SRR21734208
AUSMDU00024515	SRR21734206	https://www.ncbi.nlm.nih.gov/sra/?term=SRR21734206
AUSMDU00024520	SRR21734205	https://www.ncbi.nlm.nih.gov/sra/?term=SRR21734205
AUSMDU00024523	SRR21734204	https://www.ncbi.nlm.nih.gov/sra/?term=SRR21734204
AUSMDU00024544	SRR21734203	https://www.ncbi.nlm.nih.gov/sra/?term=SRR21734203
AUSMDU00024546	SRR21734202	https://www.ncbi.nlm.nih.gov/sra/?term=SRR21734202
AUSMDU00024549	SRR21734201	https://www.ncbi.nlm.nih.gov/sra/?term=SRR21734201
AUSMDU00024566	SRR21734200	https://www.ncbi.nlm.nih.gov/sra/?term=SRR21734200
AUSMDU00024569	SRR21734199	https://www.ncbi.nlm.nih.gov/sra/?term=SRR21734199
AUSMDU00024573	SRR21734536	https://www.ncbi.nlm.nih.gov/sra/?term=SRR21734536
AUSMDU00024576	SRR21734535	https://www.ncbi.nlm.nih.gov/sra/?term=SRR21734535
AUSMDU00024579	SRR21734869	https://www.ncbi.nlm.nih.gov/sra/?term=SRR21734869
AUSMDU00024642	SRR21734868	https://www.ncbi.nlm.nih.gov/sra/?term=SRR21734868
AUSMDU00024643	SRR21734867	https://www.ncbi.nlm.nih.gov/sra/?term=SRR21734867
AUSMDU00024650	SRR21734866	https://www.ncbi.nlm.nih.gov/sra/?term=SRR21734866
AUSMDU00024655	SRR21734865	https://www.ncbi.nlm.nih.gov/sra/?term=SRR21734865
AUSMDU00024657	SRR21734864	https://www.ncbi.nlm.nih.gov/sra/?term=SRR21734864
AUSMDU00024661	SRR21734863	https://www.ncbi.nlm.nih.gov/sra/?term=SRR21734863
AUSMDU00024663	SRR21734862	https://www.ncbi.nlm.nih.gov/sra/?term=SRR21734862
AUSMDU00024672	SRR21734861	https://www.ncbi.nlm.nih.gov/sra/?term=SRR21734861
AUSMDU00024675	SRR21734860	https://www.ncbi.nlm.nih.gov/sra/?term=SRR21734860
AUSMDU00024680	SRR21734858	https://www.ncbi.nlm.nih.gov/sra/?term=SRR21734858
AUSMDU00024681	SRR21734857	https://www.ncbi.nlm.nih.gov/sra/?term=SRR21734857
AUSMDU00024772	SRR21734856	https://www.ncbi.nlm.nih.gov/sra/?term=SRR21734856
AUSMDU00024776	SRR21734855	https://www.ncbi.nlm.nih.gov/sra/?term=SRR21734855
AUSMDU00024781	SRR21734854	https://www.ncbi.nlm.nih.gov/sra/?term=SRR21734854
AUSMDU00024788	SRR21734853	https://www.ncbi.nlm.nih.gov/sra/?term=SRR21734853
AUSMDU00024805	SRR21734852	https://www.ncbi.nlm.nih.gov/sra/?term=SRR21734852
AUSMDU00024815	SRR21734851	https://www.ncbi.nlm.nih.gov/sra/?term=SRR21734851
AUSMDU00024831	SRR21734850	https://www.ncbi.nlm.nih.gov/sra/?term=SRR21734850
AUSMDU00024839	SRR21734849	https://www.ncbi.nlm.nih.gov/sra/?term=SRR21734849
AUSMDU00024840	SRR21734847	https://www.ncbi.nlm.nih.gov/sra/?term=SRR21734847
AUSMDU00024850	SRR21734846	https://www.ncbi.nlm.nih.gov/sra/?term=SRR21734846
AUSMDU00024851	SRR21734845	https://www.ncbi.nlm.nih.gov/sra/?term=SRR21734845
AUSMDU00024854	SRR21734844	https://www.ncbi.nlm.nih.gov/sra/?term=SRR21734844
AUSMDU00024941	SRR21734841	https://www.ncbi.nlm.nih.gov/sra/?term=SRR21734841
AUSMDU00024949	SRR21734840	https://www.ncbi.nlm.nih.gov/sra/?term=SRR21734840
AUSMDU00024959	SRR21734839	https://www.ncbi.nlm.nih.gov/sra/?term=SRR21734839
AUSMDU00024970	SRR21734838	https://www.ncbi.nlm.nih.gov/sra/?term=SRR21734838
AUSMDU00024971	SRR21734836	https://www.ncbi.nlm.nih.gov/sra/?term=SRR21734836
AUSMDU00024973	SRR21734835	https://www.ncbi.nlm.nih.gov/sra/?term=SRR21734835
AUSMDU00024995	SRR21734834	https://www.ncbi.nlm.nih.gov/sra/?term=SRR21734834
AUSMDU00024887	SRR21734843	https://www.ncbi.nlm.nih.gov/sra/?term=SRR21734843
AUSMDU00024898	SRR21734842	https://www.ncbi.nlm.nih.gov/sra/?term=SRR21734842
AUSMDU00025022	SRR21734833	https://www.ncbi.nlm.nih.gov/sra/?term=SRR21734833
AUSMDU00025023	SRR21734832	https://www.ncbi.nlm.nih.gov/sra/?term=SRR21734832
AUSMDU00025025	SRR21734831	https://www.ncbi.nlm.nih.gov/sra/?term=SRR21734831
AUSMDU00025026	SRR21734830	https://www.ncbi.nlm.nih.gov/sra/?term=SRR21734830
AUSMDU00025045	SRR21734829	https://www.ncbi.nlm.nih.gov/sra/?term=SRR21734829
AUSMDU00025110	SRR21734828	https://www.ncbi.nlm.nih.gov/sra/?term=SRR21734828
AUSMDU00025114	SRR21734827	https://www.ncbi.nlm.nih.gov/sra/?term=SRR21734827
AUSMDU00025115	SRR21734825	https://www.ncbi.nlm.nih.gov/sra/?term=SRR21734825
AUSMDU00025116	SRR21734824	https://www.ncbi.nlm.nih.gov/sra/?term=SRR21734824
AUSMDU00025124	SRR21734823	https://www.ncbi.nlm.nih.gov/sra/?term=SRR21734823
AUSMDU00025125	SRR21734822	https://www.ncbi.nlm.nih.gov/sra/?term=SRR21734822
AUSMDU00025136	SRR21734821	https://www.ncbi.nlm.nih.gov/sra/?term=SRR21734821
AUSMDU00025191	SRR21734820	https://www.ncbi.nlm.nih.gov/sra/?term=SRR21734820
AUSMDU00025195	SRR21734819	https://www.ncbi.nlm.nih.gov/sra/?term=SRR21734819
AUSMDU00025222	SRR21734818	https://www.ncbi.nlm.nih.gov/sra/?term=SRR21734818
AUSMDU00025227	SRR21734817	https://www.ncbi.nlm.nih.gov/sra/?term=SRR21734817
AUSMDU00025279	SRR21734816	https://www.ncbi.nlm.nih.gov/sra/?term=SRR21734816
AUSMDU00025289	SRR21734814	https://www.ncbi.nlm.nih.gov/sra/?term=SRR21734814
AUSMDU00025301	SRR21734813	https://www.ncbi.nlm.nih.gov/sra/?term=SRR21734813
AUSMDU00025303	SRR21734812	https://www.ncbi.nlm.nih.gov/sra/?term=SRR21734812
AUSMDU00025322	SRR21734811	https://www.ncbi.nlm.nih.gov/sra/?term=SRR21734811
AUSMDU00025324	SRR21734810	https://www.ncbi.nlm.nih.gov/sra/?term=SRR21734810
AUSMDU00025327	SRR21734809	https://www.ncbi.nlm.nih.gov/sra/?term=SRR21734809
AUSMDU00025408	SRR21734616	https://www.ncbi.nlm.nih.gov/sra/?term=SRR21734616
AUSMDU00025417	SRR21734615	https://www.ncbi.nlm.nih.gov/sra/?term=SRR21734615
AUSMDU00025428	SRR21734614	https://www.ncbi.nlm.nih.gov/sra/?term=SRR21734614
AUSMDU00025429	SRR21734613	https://www.ncbi.nlm.nih.gov/sra/?term=SRR21734613
AUSMDU00025430	SRR21734611	https://www.ncbi.nlm.nih.gov/sra/?term=SRR21734611
AUSMDU00025441	SRR21734610	https://www.ncbi.nlm.nih.gov/sra/?term=SRR21734610
AUSMDU00025445	SRR21734609	https://www.ncbi.nlm.nih.gov/sra/?term=SRR21734609
AUSMDU00025453	SRR21734608	https://www.ncbi.nlm.nih.gov/sra/?term=SRR21734608
AUSMDU00025457	SRR21734607	https://www.ncbi.nlm.nih.gov/sra/?term=SRR21734607
AUSMDU00025461	SRR21734606	https://www.ncbi.nlm.nih.gov/sra/?term=SRR21734606
AUSMDU00025469	SRR21734605	https://www.ncbi.nlm.nih.gov/sra/?term=SRR21734605
AUSMDU00025470	SRR21734604	https://www.ncbi.nlm.nih.gov/sra/?term=SRR21734604
AUSMDU00025495	SRR21734603	https://www.ncbi.nlm.nih.gov/sra/?term=SRR21734603
AUSMDU00025498	SRR21734602	https://www.ncbi.nlm.nih.gov/sra/?term=SRR21734602
AUSMDU00025577	SRR21734600	https://www.ncbi.nlm.nih.gov/sra/?term=SRR21734600
AUSMDU00025578	SRR21734599	https://www.ncbi.nlm.nih.gov/sra/?term=SRR21734599
AUSMDU00025582	SRR21734598	https://www.ncbi.nlm.nih.gov/sra/?term=SRR21734598
AUSMDU00025591	SRR21734597	https://www.ncbi.nlm.nih.gov/sra/?term=SRR21734597
AUSMDU00025595	SRR21734596	https://www.ncbi.nlm.nih.gov/sra/?term=SRR21734596
AUSMDU00025661	SRR21734595	https://www.ncbi.nlm.nih.gov/sra/?term=SRR21734595
AUSMDU00025671	SRR21734594	https://www.ncbi.nlm.nih.gov/sra/?term=SRR21734594
AUSMDU00025677	SRR21734593	https://www.ncbi.nlm.nih.gov/sra/?term=SRR21734593
AUSMDU00025682	SRR21734592	https://www.ncbi.nlm.nih.gov/sra/?term=SRR21734592
AUSMDU00025704	SRR21734591	https://www.ncbi.nlm.nih.gov/sra/?term=SRR21734591
AUSMDU00025740	SRR21734589	https://www.ncbi.nlm.nih.gov/sra/?term=SRR21734589
AUSMDU00025751	SRR21734588	https://www.ncbi.nlm.nih.gov/sra/?term=SRR21734588
AUSMDU00025762	SRR21734587	https://www.ncbi.nlm.nih.gov/sra/?term=SRR21734587
AUSMDU00025770	SRR21734586	https://www.ncbi.nlm.nih.gov/sra/?term=SRR21734586
AUSMDU00025771	SRR21734585	https://www.ncbi.nlm.nih.gov/sra/?term=SRR21734585
AUSMDU00025853	SRR21734198	https://www.ncbi.nlm.nih.gov/sra/?term=SRR21734198
AUSMDU00025861	SRR21734197	https://www.ncbi.nlm.nih.gov/sra/?term=SRR21734197
AUSMDU00025862	SRR21734196	https://www.ncbi.nlm.nih.gov/sra/?term=SRR21734196
AUSMDU00025866	SRR21734195	https://www.ncbi.nlm.nih.gov/sra/?term=SRR21734195
AUSMDU00025869	SRR21734194	https://www.ncbi.nlm.nih.gov/sra/?term=SRR21734194
AUSMDU00025880	SRR21734192	https://www.ncbi.nlm.nih.gov/sra/?term=SRR21734192
AUSMDU00025884	SRR21734191	https://www.ncbi.nlm.nih.gov/sra/?term=SRR21734191
AUSMDU00025890	SRR21734190	https://www.ncbi.nlm.nih.gov/sra/?term=SRR21734190
AUSMDU00025912	SRR21734189	https://www.ncbi.nlm.nih.gov/sra/?term=SRR21734189
AUSMDU00025930	SRR21734188	https://www.ncbi.nlm.nih.gov/sra/?term=SRR21734188
AUSMDU00025947	SRR21734187	https://www.ncbi.nlm.nih.gov/sra/?term=SRR21734187
AUSMDU00025949	SRR21734186	https://www.ncbi.nlm.nih.gov/sra/?term=SRR21734186
AUSMDU00025960	SRR21734185	https://www.ncbi.nlm.nih.gov/sra/?term=SRR21734185
AUSMDU00025966	SRR21734184	https://www.ncbi.nlm.nih.gov/sra/?term=SRR21734184
AUSMDU00025969	SRR21734183	https://www.ncbi.nlm.nih.gov/sra/?term=SRR21734183
AUSMDU00025971	SRR21734180	https://www.ncbi.nlm.nih.gov/sra/?term=SRR21734180
AUSMDU00025973	SRR21734179	https://www.ncbi.nlm.nih.gov/sra/?term=SRR21734179
AUSMDU00026017	SRR21734178	https://www.ncbi.nlm.nih.gov/sra/?term=SRR21734178
AUSMDU00026125	SRR21734174	https://www.ncbi.nlm.nih.gov/sra/?term=SRR21734174
AUSMDU00026132	SRR21734173	https://www.ncbi.nlm.nih.gov/sra/?term=SRR21734173
AUSMDU00026133	SRR21734172	https://www.ncbi.nlm.nih.gov/sra/?term=SRR21734172
AUSMDU00026101	SRR21734177	https://www.ncbi.nlm.nih.gov/sra/?term=SRR21734177
AUSMDU00026109	SRR21734176	https://www.ncbi.nlm.nih.gov/sra/?term=SRR21734176
AUSMDU00026119	SRR21734175	https://www.ncbi.nlm.nih.gov/sra/?term=SRR21734175
AUSMDU00026135	SRR21734171	https://www.ncbi.nlm.nih.gov/sra/?term=SRR21734171
AUSMDU00026158	SRR21734169	https://www.ncbi.nlm.nih.gov/sra/?term=SRR21734169
AUSMDU00026168	SRR21734168	https://www.ncbi.nlm.nih.gov/sra/?term=SRR21734168
AUSMDU00026176	SRR21734167	https://www.ncbi.nlm.nih.gov/sra/?term=SRR21734167
AUSMDU00026185	SRR21734534	https://www.ncbi.nlm.nih.gov/sra/?term=SRR21734534
AUSMDU00026294	SRR21734532	https://www.ncbi.nlm.nih.gov/sra/?term=SRR21734532
AUSMDU00026303	SRR21734531	https://www.ncbi.nlm.nih.gov/sra/?term=SRR21734531
AUSMDU00026309	SRR21734530	https://www.ncbi.nlm.nih.gov/sra/?term=SRR21734530
AUSMDU00026310	SRR21734529	https://www.ncbi.nlm.nih.gov/sra/?term=SRR21734529
AUSMDU00026280	SRR21734533	https://www.ncbi.nlm.nih.gov/sra/?term=SRR21734533
AUSMDU00026369	SRR21734528	https://www.ncbi.nlm.nih.gov/sra/?term=SRR21734528
AUSMDU00026390	SRR21734526	https://www.ncbi.nlm.nih.gov/sra/?term=SRR21734526
AUSMDU00026431	SRR21734525	https://www.ncbi.nlm.nih.gov/sra/?term=SRR21734525
AUSMDU00026440	SRR21734524	https://www.ncbi.nlm.nih.gov/sra/?term=SRR21734524
AUSMDU00026441	SRR21734523	https://www.ncbi.nlm.nih.gov/sra/?term=SRR21734523
AUSMDU00026443	SRR21734522	https://www.ncbi.nlm.nih.gov/sra/?term=SRR21734522
AUSMDU00026626	SRR21734508	https://www.ncbi.nlm.nih.gov/sra/?term=SRR21734508
AUSMDU00026456	SRR21734521	https://www.ncbi.nlm.nih.gov/sra/?term=SRR21734521
AUSMDU00026466	SRR21734520	https://www.ncbi.nlm.nih.gov/sra/?term=SRR21734520
AUSMDU00026471	SRR21734519	https://www.ncbi.nlm.nih.gov/sra/?term=SRR21734519
AUSMDU00026473	SRR21734518	https://www.ncbi.nlm.nih.gov/sra/?term=SRR21734518
AUSMDU00026474	SRR21734517	https://www.ncbi.nlm.nih.gov/sra/?term=SRR21734517
AUSMDU00026485	SRR21734515	https://www.ncbi.nlm.nih.gov/sra/?term=SRR21734515
AUSMDU00026487	SRR21734514	https://www.ncbi.nlm.nih.gov/sra/?term=SRR21734514
AUSMDU00026489	SRR21734513	https://www.ncbi.nlm.nih.gov/sra/?term=SRR21734513
AUSMDU00026490	SRR21734512	https://www.ncbi.nlm.nih.gov/sra/?term=SRR21734512
AUSMDU00026554	SRR21734511	https://www.ncbi.nlm.nih.gov/sra/?term=SRR21734511
AUSMDU00026577	SRR21734509	https://www.ncbi.nlm.nih.gov/sra/?term=SRR21734509
AUSMDU00026567	SRR21734510	https://www.ncbi.nlm.nih.gov/sra/?term=SRR21734510
AUSMDU00026634	SRR21734507	https://www.ncbi.nlm.nih.gov/sra/?term=SRR21734507
AUSMDU00026651	SRR21734506	https://www.ncbi.nlm.nih.gov/sra/?term=SRR21734506
AUSMDU00026661	SRR21734504	https://www.ncbi.nlm.nih.gov/sra/?term=SRR21734504
AUSMDU00026746	SRR21734808	https://www.ncbi.nlm.nih.gov/sra/?term=SRR21734808
AUSMDU00026804	SRR21734805	https://www.ncbi.nlm.nih.gov/sra/?term=SRR21734805
AUSMDU00026787	SRR21734807	https://www.ncbi.nlm.nih.gov/sra/?term=SRR21734807
AUSMDU00026796	SRR21734806	https://www.ncbi.nlm.nih.gov/sra/?term=SRR21734806
AUSMDU00026720	SRR21734503	https://www.ncbi.nlm.nih.gov/sra/?term=SRR21734503
AUSMDU00026979	SRR21734804	https://www.ncbi.nlm.nih.gov/sra/?term=SRR21734804
AUSMDU00027003	SRR21734803	https://www.ncbi.nlm.nih.gov/sra/?term=SRR21734803
AUSMDU00027103	SRR21734798	https://www.ncbi.nlm.nih.gov/sra/?term=SRR21734798
AUSMDU00027113	SRR21734796	https://www.ncbi.nlm.nih.gov/sra/?term=SRR21734796
AUSMDU00027066	SRR21734802	https://www.ncbi.nlm.nih.gov/sra/?term=SRR21734802
AUSMDU00027106	SRR21734797	https://www.ncbi.nlm.nih.gov/sra/?term=SRR21734797
AUSMDU00027075	SRR21734801	https://www.ncbi.nlm.nih.gov/sra/?term=SRR21734801
AUSMDU00027083	SRR21734799	https://www.ncbi.nlm.nih.gov/sra/?term=SRR21734799
AUSMDU00027150	SRR21734791	https://www.ncbi.nlm.nih.gov/sra/?term=SRR21734791
AUSMDU00027132	SRR21734795	https://www.ncbi.nlm.nih.gov/sra/?term=SRR21734795
AUSMDU00027137	SRR21734794	https://www.ncbi.nlm.nih.gov/sra/?term=SRR21734794
AUSMDU00027142	SRR21734793	https://www.ncbi.nlm.nih.gov/sra/?term=SRR21734793
AUSMDU00027147	SRR21734792	https://www.ncbi.nlm.nih.gov/sra/?term=SRR21734792
AUSMDU00027217	SRR21734790	https://www.ncbi.nlm.nih.gov/sra/?term=SRR21734790
AUSMDU00027262	SRR21734788	https://www.ncbi.nlm.nih.gov/sra/?term=SRR21734788
AUSMDU00027280	SRR21734787	https://www.ncbi.nlm.nih.gov/sra/?term=SRR21734787
AUSMDU00027281	SRR21734786	https://www.ncbi.nlm.nih.gov/sra/?term=SRR21734786
AUSMDU00027282	SRR21734785	https://www.ncbi.nlm.nih.gov/sra/?term=SRR21734785
AUSMDU00027286	SRR21734784	https://www.ncbi.nlm.nih.gov/sra/?term=SRR21734784
AUSMDU00027313	SRR21734783	https://www.ncbi.nlm.nih.gov/sra/?term=SRR21734783
AUSMDU00027327	SRR21734782	https://www.ncbi.nlm.nih.gov/sra/?term=SRR21734782
AUSMDU00027332	SRR21734781	https://www.ncbi.nlm.nih.gov/sra/?term=SRR21734781
AUSMDU00027350	SRR21734780	https://www.ncbi.nlm.nih.gov/sra/?term=SRR21734780
AUSMDU00027425	SRR21734779	https://www.ncbi.nlm.nih.gov/sra/?term=SRR21734779
AUSMDU00027465	SRR21734584	https://www.ncbi.nlm.nih.gov/sra/?term=SRR21734584
AUSMDU00027432	SRR21734777	https://www.ncbi.nlm.nih.gov/sra/?term=SRR21734777
AUSMDU00027490	SRR21734583	https://www.ncbi.nlm.nih.gov/sra/?term=SRR21734583
AUSMDU00027533	SRR21734580	https://www.ncbi.nlm.nih.gov/sra/?term=SRR21734580
AUSMDU00027556	SRR21734578	https://www.ncbi.nlm.nih.gov/sra/?term=SRR21734578
AUSMDU00027552	SRR21734579	https://www.ncbi.nlm.nih.gov/sra/?term=SRR21734579
AUSMDU00027505	SRR21734582	https://www.ncbi.nlm.nih.gov/sra/?term=SRR21734582
AUSMDU00027521	SRR21734581	https://www.ncbi.nlm.nih.gov/sra/?term=SRR21734581
AUSMDU00027579	SRR21734577	https://www.ncbi.nlm.nih.gov/sra/?term=SRR21734577
AUSMDU00027597	SRR21734576	https://www.ncbi.nlm.nih.gov/sra/?term=SRR21734576
AUSMDU00027695	SRR21734574	https://www.ncbi.nlm.nih.gov/sra/?term=SRR21734574
AUSMDU00027756	SRR21734573	https://www.ncbi.nlm.nih.gov/sra/?term=SRR21734573
AUSMDU00027773	SRR21734572	https://www.ncbi.nlm.nih.gov/sra/?term=SRR21734572
AUSMDU00027774	SRR21734571	https://www.ncbi.nlm.nih.gov/sra/?term=SRR21734571
AUSMDU00027775	SRR21734570	https://www.ncbi.nlm.nih.gov/sra/?term=SRR21734570
AUSMDU00027776	SRR21734569	https://www.ncbi.nlm.nih.gov/sra/?term=SRR21734569
AUSMDU00027780	SRR21734568	https://www.ncbi.nlm.nih.gov/sra/?term=SRR21734568
AUSMDU00027785	SRR21734567	https://www.ncbi.nlm.nih.gov/sra/?term=SRR21734567
AUSMDU00027791	SRR21734566	https://www.ncbi.nlm.nih.gov/sra/?term=SRR21734566
AUSMDU00027801	SRR21734565	https://www.ncbi.nlm.nih.gov/sra/?term=SRR21734565
AUSMDU00027803	SRR21734563	https://www.ncbi.nlm.nih.gov/sra/?term=SRR21734563
AUSMDU00027824	SRR21734562	https://www.ncbi.nlm.nih.gov/sra/?term=SRR21734562
AUSMDU00027825	SRR21734561	https://www.ncbi.nlm.nih.gov/sra/?term=SRR21734561
AUSMDU00027861	SRR21734560	https://www.ncbi.nlm.nih.gov/sra/?term=SRR21734560
AUSMDU00028194	SRR21734558	https://www.ncbi.nlm.nih.gov/sra/?term=SRR21734558
AUSMDU00028165	SRR21734559	https://www.ncbi.nlm.nih.gov/sra/?term=SRR21734559
AUSMDU00028327	SRR21734557	https://www.ncbi.nlm.nih.gov/sra/?term=SRR21734557
AUSMDU00028330	SRR21734556	https://www.ncbi.nlm.nih.gov/sra/?term=SRR21734556
AUSMDU00028334	SRR21734555	https://www.ncbi.nlm.nih.gov/sra/?term=SRR21734555
AUSMDU00028337	SRR21734554	https://www.ncbi.nlm.nih.gov/sra/?term=SRR21734554
AUSMDU00028339	SRR21734165	https://www.ncbi.nlm.nih.gov/sra/?term=SRR21734165
AUSMDU00028341	SRR21734164	https://www.ncbi.nlm.nih.gov/sra/?term=SRR21734164
AUSMDU00028342	SRR21734163	https://www.ncbi.nlm.nih.gov/sra/?term=SRR21734163
AUSMDU00028348	SRR21734162	https://www.ncbi.nlm.nih.gov/sra/?term=SRR21734162
AUSMDU00028352	SRR21734161	https://www.ncbi.nlm.nih.gov/sra/?term=SRR21734161
AUSMDU00028356	SRR21734160	https://www.ncbi.nlm.nih.gov/sra/?term=SRR21734160
AUSMDU00028357	SRR21734159	https://www.ncbi.nlm.nih.gov/sra/?term=SRR21734159
AUSMDU00028359	SRR21734158	https://www.ncbi.nlm.nih.gov/sra/?term=SRR21734158
AUSMDU00028371	SRR21734157	https://www.ncbi.nlm.nih.gov/sra/?term=SRR21734157
AUSMDU00028384	SRR21734156	https://www.ncbi.nlm.nih.gov/sra/?term=SRR21734156
AUSMDU00028417	SRR21734152	https://www.ncbi.nlm.nih.gov/sra/?term=SRR21734152
AUSMDU00028385	SRR21734154	https://www.ncbi.nlm.nih.gov/sra/?term=SRR21734154
AUSMDU00028549	SRR21734149	https://www.ncbi.nlm.nih.gov/sra/?term=SRR21734149
AUSMDU00028433	SRR21734151	https://www.ncbi.nlm.nih.gov/sra/?term=SRR21734151
AUSMDU00028445	SRR21734150	https://www.ncbi.nlm.nih.gov/sra/?term=SRR21734150
AUSMDU00028412	SRR21734153	https://www.ncbi.nlm.nih.gov/sra/?term=SRR21734153
AUSMDU00028610	SRR21734148	https://www.ncbi.nlm.nih.gov/sra/?term=SRR21734148
AUSMDU00028615	SRR21734147	https://www.ncbi.nlm.nih.gov/sra/?term=SRR21734147
AUSMDU00028617	SRR21734146	https://www.ncbi.nlm.nih.gov/sra/?term=SRR21734146
AUSMDU00028623	SRR21734145	https://www.ncbi.nlm.nih.gov/sra/?term=SRR21734145
AUSMDU00028792	SRR21734143	https://www.ncbi.nlm.nih.gov/sra/?term=SRR21734143
AUSMDU00028794	SRR21734142	https://www.ncbi.nlm.nih.gov/sra/?term=SRR21734142
AUSMDU00028807	SRR21734141	https://www.ncbi.nlm.nih.gov/sra/?term=SRR21734141
AUSMDU00028819	SRR21734140	https://www.ncbi.nlm.nih.gov/sra/?term=SRR21734140
AUSMDU00028834	SRR21734139	https://www.ncbi.nlm.nih.gov/sra/?term=SRR21734139
AUSMDU00028842	SRR21734138	https://www.ncbi.nlm.nih.gov/sra/?term=SRR21734138
AUSMDU00028846	SRR21734137	https://www.ncbi.nlm.nih.gov/sra/?term=SRR21734137
AUSMDU00028854	SRR21734136	https://www.ncbi.nlm.nih.gov/sra/?term=SRR21734136
AUSMDU00028866	SRR21734135	https://www.ncbi.nlm.nih.gov/sra/?term=SRR21734135
AUSMDU00028873	SRR21734500	https://www.ncbi.nlm.nih.gov/sra/?term=SRR21734500
AUSMDU00028897	SRR21734499	https://www.ncbi.nlm.nih.gov/sra/?term=SRR21734499
AUSMDU00028867	SRR21734502	https://www.ncbi.nlm.nih.gov/sra/?term=SRR21734502
AUSMDU00028940	SRR21734498	https://www.ncbi.nlm.nih.gov/sra/?term=SRR21734498
AUSMDU00028945	SRR21734497	https://www.ncbi.nlm.nih.gov/sra/?term=SRR21734497
AUSMDU00028948	SRR21734496	https://www.ncbi.nlm.nih.gov/sra/?term=SRR21734496
AUSMDU00029026	SRR21734494	https://www.ncbi.nlm.nih.gov/sra/?term=SRR21734494
AUSMDU00029033	SRR21734493	https://www.ncbi.nlm.nih.gov/sra/?term=SRR21734493
AUSMDU00028997	SRR21734495	https://www.ncbi.nlm.nih.gov/sra/?term=SRR21734495
AUSMDU00029064	SRR21734492	https://www.ncbi.nlm.nih.gov/sra/?term=SRR21734492
AUSMDU00029070	SRR21734491	https://www.ncbi.nlm.nih.gov/sra/?term=SRR21734491
AUSMDU00029156	SRR21734486	https://www.ncbi.nlm.nih.gov/sra/?term=SRR21734486
AUSMDU00029161	SRR21734485	https://www.ncbi.nlm.nih.gov/sra/?term=SRR21734485
AUSMDU00029165	SRR21734484	https://www.ncbi.nlm.nih.gov/sra/?term=SRR21734484
AUSMDU00029185	SRR21734483	https://www.ncbi.nlm.nih.gov/sra/?term=SRR21734483
AUSMDU00029189	SRR21734482	https://www.ncbi.nlm.nih.gov/sra/?term=SRR21734482
AUSMDU00029192	SRR21734481	https://www.ncbi.nlm.nih.gov/sra/?term=SRR21734481
AUSMDU00029135	SRR21734487	https://www.ncbi.nlm.nih.gov/sra/?term=SRR21734487
AUSMDU00029096	SRR21734489	https://www.ncbi.nlm.nih.gov/sra/?term=SRR21734489
AUSMDU00029123	SRR21734488	https://www.ncbi.nlm.nih.gov/sra/?term=SRR21734488
AUSMDU00029280	SRR21734476	https://www.ncbi.nlm.nih.gov/sra/?term=SRR21734476
AUSMDU00029291	SRR21734475	https://www.ncbi.nlm.nih.gov/sra/?term=SRR21734475
AUSMDU00029224	SRR21734480	https://www.ncbi.nlm.nih.gov/sra/?term=SRR21734480
AUSMDU00029225	SRR21734478	https://www.ncbi.nlm.nih.gov/sra/?term=SRR21734478
AUSMDU00029272	SRR21734477	https://www.ncbi.nlm.nih.gov/sra/?term=SRR21734477
AUSMDU00029430	SRR21734474	https://www.ncbi.nlm.nih.gov/sra/?term=SRR21734474
AUSMDU00029432	SRR21734473	https://www.ncbi.nlm.nih.gov/sra/?term=SRR21734473
AUSMDU00029437	SRR21734472	https://www.ncbi.nlm.nih.gov/sra/?term=SRR21734472
AUSMDU00029447	SRR21734471	https://www.ncbi.nlm.nih.gov/sra/?term=SRR21734471
AUSMDU00029453	SRR21734776	https://www.ncbi.nlm.nih.gov/sra/?term=SRR21734776
AUSMDU00029455	SRR21734775	https://www.ncbi.nlm.nih.gov/sra/?term=SRR21734775
AUSMDU00029466	SRR21734773	https://www.ncbi.nlm.nih.gov/sra/?term=SRR21734773
AUSMDU00029470	SRR21734772	https://www.ncbi.nlm.nih.gov/sra/?term=SRR21734772
AUSMDU00029471	SRR21734771	https://www.ncbi.nlm.nih.gov/sra/?term=SRR21734771
AUSMDU00029476	SRR21734770	https://www.ncbi.nlm.nih.gov/sra/?term=SRR21734770
AUSMDU00029677	SRR21734765	https://www.ncbi.nlm.nih.gov/sra/?term=SRR21734765
AUSMDU00029544	SRR21734769	https://www.ncbi.nlm.nih.gov/sra/?term=SRR21734769
AUSMDU00029551	SRR21734768	https://www.ncbi.nlm.nih.gov/sra/?term=SRR21734768
AUSMDU00029553	SRR21734767	https://www.ncbi.nlm.nih.gov/sra/?term=SRR21734767
AUSMDU00029615	SRR21734766	https://www.ncbi.nlm.nih.gov/sra/?term=SRR21734766
AUSMDU00029721	SRR21734764	https://www.ncbi.nlm.nih.gov/sra/?term=SRR21734764
AUSMDU00029727	SRR21734762	https://www.ncbi.nlm.nih.gov/sra/?term=SRR21734762
AUSMDU00029728	SRR21734761	https://www.ncbi.nlm.nih.gov/sra/?term=SRR21734761
AUSMDU00029739	SRR21734760	https://www.ncbi.nlm.nih.gov/sra/?term=SRR21734760
AUSMDU00029741	SRR21734759	https://www.ncbi.nlm.nih.gov/sra/?term=SRR21734759
AUSMDU00029759	SRR21734758	https://www.ncbi.nlm.nih.gov/sra/?term=SRR21734758
AUSMDU00029763	SRR21734757	https://www.ncbi.nlm.nih.gov/sra/?term=SRR21734757
AUSMDU00029768	SRR21734756	https://www.ncbi.nlm.nih.gov/sra/?term=SRR21734756
AUSMDU00029769	SRR21734755	https://www.ncbi.nlm.nih.gov/sra/?term=SRR21734755
AUSMDU00029782	SRR21734754	https://www.ncbi.nlm.nih.gov/sra/?term=SRR21734754
AUSMDU00029796	SRR21734753	https://www.ncbi.nlm.nih.gov/sra/?term=SRR21734753
AUSMDU00029890	SRR21734751	https://www.ncbi.nlm.nih.gov/sra/?term=SRR21734751
AUSMDU00029966	SRR21734750	https://www.ncbi.nlm.nih.gov/sra/?term=SRR21734750
AUSMDU00029990	SRR21734749	https://www.ncbi.nlm.nih.gov/sra/?term=SRR21734749
AUSMDU00030129	SRR21734550	https://www.ncbi.nlm.nih.gov/sra/?term=SRR21734550
AUSMDU00030151	SRR21734548	https://www.ncbi.nlm.nih.gov/sra/?term=SRR21734548
AUSMDU00029995	SRR21734748	https://www.ncbi.nlm.nih.gov/sra/?term=SRR21734748
AUSMDU00030038	SRR21734747	https://www.ncbi.nlm.nih.gov/sra/?term=SRR21734747
AUSMDU00030040	SRR21734746	https://www.ncbi.nlm.nih.gov/sra/?term=SRR21734746
AUSMDU00030084	SRR21734551	https://www.ncbi.nlm.nih.gov/sra/?term=SRR21734551
AUSMDU00030041	SRR21734745	https://www.ncbi.nlm.nih.gov/sra/?term=SRR21734745
AUSMDU00030064	SRR21734552	https://www.ncbi.nlm.nih.gov/sra/?term=SRR21734552
AUSMDU00030327	SRR21734541	https://www.ncbi.nlm.nih.gov/sra/?term=SRR21734541
AUSMDU00030340	SRR21734540	https://www.ncbi.nlm.nih.gov/sra/?term=SRR21734540
AUSMDU00030263	SRR21734547	https://www.ncbi.nlm.nih.gov/sra/?term=SRR21734547
AUSMDU00030523	SRR21734334	https://www.ncbi.nlm.nih.gov/sra/?term=SRR21734334
AUSMDU00030273	SRR21734546	https://www.ncbi.nlm.nih.gov/sra/?term=SRR21734546
AUSMDU00030525	SRR21734333	https://www.ncbi.nlm.nih.gov/sra/?term=SRR21734333
AUSMDU00030297	SRR21734545	https://www.ncbi.nlm.nih.gov/sra/?term=SRR21734545
AUSMDU00030299	SRR21734544	https://www.ncbi.nlm.nih.gov/sra/?term=SRR21734544
AUSMDU00030302	SRR21734543	https://www.ncbi.nlm.nih.gov/sra/?term=SRR21734543
AUSMDU00030304	SRR21734542	https://www.ncbi.nlm.nih.gov/sra/?term=SRR21734542
AUSMDU00030370	SRR21734539	https://www.ncbi.nlm.nih.gov/sra/?term=SRR21734539
AUSMDU00030433	SRR21734342	https://www.ncbi.nlm.nih.gov/sra/?term=SRR21734342
AUSMDU00030458	SRR21734341	https://www.ncbi.nlm.nih.gov/sra/?term=SRR21734341
AUSMDU00030459	SRR21734340	https://www.ncbi.nlm.nih.gov/sra/?term=SRR21734340
AUSMDU00030474	SRR21734339	https://www.ncbi.nlm.nih.gov/sra/?term=SRR21734339
AUSMDU00030477	SRR21734338	https://www.ncbi.nlm.nih.gov/sra/?term=SRR21734338
AUSMDU00030480	SRR21734337	https://www.ncbi.nlm.nih.gov/sra/?term=SRR21734337
AUSMDU00030505	SRR21734336	https://www.ncbi.nlm.nih.gov/sra/?term=SRR21734336
AUSMDU00030515	SRR21734335	https://www.ncbi.nlm.nih.gov/sra/?term=SRR21734335
AUSMDU00030535	SRR21734331	https://www.ncbi.nlm.nih.gov/sra/?term=SRR21734331
AUSMDU00030821	SRR21734131	https://www.ncbi.nlm.nih.gov/sra/?term=SRR21734131
AUSMDU00030826	SRR21734130	https://www.ncbi.nlm.nih.gov/sra/?term=SRR21734130
AUSMDU00030827	SRR21734128	https://www.ncbi.nlm.nih.gov/sra/?term=SRR21734128
AUSMDU00030836	SRR21734127	https://www.ncbi.nlm.nih.gov/sra/?term=SRR21734127
AUSMDU00030838	SRR21734126	https://www.ncbi.nlm.nih.gov/sra/?term=SRR21734126
AUSMDU00030840	SRR21734125	https://www.ncbi.nlm.nih.gov/sra/?term=SRR21734125
AUSMDU00030743	SRR21734330	https://www.ncbi.nlm.nih.gov/sra/?term=SRR21734330
AUSMDU00030746	SRR21734329	https://www.ncbi.nlm.nih.gov/sra/?term=SRR21734329
AUSMDU00030752	SRR21734328	https://www.ncbi.nlm.nih.gov/sra/?term=SRR21734328
AUSMDU00030767	SRR21734327	https://www.ncbi.nlm.nih.gov/sra/?term=SRR21734327
AUSMDU00030768	SRR21734134	https://www.ncbi.nlm.nih.gov/sra/?term=SRR21734134
AUSMDU00030789	SRR21734133	https://www.ncbi.nlm.nih.gov/sra/?term=SRR21734133
AUSMDU00030790	SRR21734132	https://www.ncbi.nlm.nih.gov/sra/?term=SRR21734132
AUSMDU00030923	SRR21734124	https://www.ncbi.nlm.nih.gov/sra/?term=SRR21734124
AUSMDU00030936	SRR21734123	https://www.ncbi.nlm.nih.gov/sra/?term=SRR21734123
AUSMDU00030938	SRR21734122	https://www.ncbi.nlm.nih.gov/sra/?term=SRR21734122
AUSMDU00030950	SRR21734121	https://www.ncbi.nlm.nih.gov/sra/?term=SRR21734121
AUSMDU00031047	SRR21734120	https://www.ncbi.nlm.nih.gov/sra/?term=SRR21734120
AUSMDU00031110	SRR21734119	https://www.ncbi.nlm.nih.gov/sra/?term=SRR21734119
AUSMDU00031130	SRR21734117	https://www.ncbi.nlm.nih.gov/sra/?term=SRR21734117
AUSMDU00031141	SRR21734116	https://www.ncbi.nlm.nih.gov/sra/?term=SRR21734116
AUSMDU00031145	SRR21734115	https://www.ncbi.nlm.nih.gov/sra/?term=SRR21734115
AUSMDU00031219	SRR21734114	https://www.ncbi.nlm.nih.gov/sra/?term=SRR21734114
AUSMDU00031220	SRR21734113	https://www.ncbi.nlm.nih.gov/sra/?term=SRR21734113
AUSMDU00031340	SRR21734112	https://www.ncbi.nlm.nih.gov/sra/?term=SRR21734112
AUSMDU00031342	SRR21734111	https://www.ncbi.nlm.nih.gov/sra/?term=SRR21734111
AUSMDU00031343	SRR21734110	https://www.ncbi.nlm.nih.gov/sra/?term=SRR21734110
AUSMDU00031356	SRR21734109	https://www.ncbi.nlm.nih.gov/sra/?term=SRR21734109
AUSMDU00031358	SRR21734108	https://www.ncbi.nlm.nih.gov/sra/?term=SRR21734108
AUSMDU00031378	SRR21734106	https://www.ncbi.nlm.nih.gov/sra/?term=SRR21734106
AUSMDU00031379	SRR21734105	https://www.ncbi.nlm.nih.gov/sra/?term=SRR21734105
AUSMDU00031402	SRR21734104	https://www.ncbi.nlm.nih.gov/sra/?term=SRR21734104
AUSMDU00031484	SRR21734103	https://www.ncbi.nlm.nih.gov/sra/?term=SRR21734103
AUSMDU00031487	SRR21734470	https://www.ncbi.nlm.nih.gov/sra/?term=SRR21734470
AUSMDU00031533	SRR21734469	https://www.ncbi.nlm.nih.gov/sra/?term=SRR21734469
AUSMDU00031535	SRR21734468	https://www.ncbi.nlm.nih.gov/sra/?term=SRR21734468
AUSMDU00031550	SRR21734467	https://www.ncbi.nlm.nih.gov/sra/?term=SRR21734467
AUSMDU00031552	SRR21734466	https://www.ncbi.nlm.nih.gov/sra/?term=SRR21734466
AUSMDU00031556	SRR21734465	https://www.ncbi.nlm.nih.gov/sra/?term=SRR21734465
AUSMDU00031573	SRR21734463	https://www.ncbi.nlm.nih.gov/sra/?term=SRR21734463
AUSMDU00031701	SRR21734462	https://www.ncbi.nlm.nih.gov/sra/?term=SRR21734462
AUSMDU00031704	SRR21734461	https://www.ncbi.nlm.nih.gov/sra/?term=SRR21734461
AUSMDU00031742	SRR21734460	https://www.ncbi.nlm.nih.gov/sra/?term=SRR21734460
AUSMDU00031750	SRR21734459	https://www.ncbi.nlm.nih.gov/sra/?term=SRR21734459
AUSMDU00031778	SRR21734458	https://www.ncbi.nlm.nih.gov/sra/?term=SRR21734458
AUSMDU00031786	SRR21734457	https://www.ncbi.nlm.nih.gov/sra/?term=SRR21734457
AUSMDU00031876	SRR21734456	https://www.ncbi.nlm.nih.gov/sra/?term=SRR21734456
AUSMDU00031880	SRR21734455	https://www.ncbi.nlm.nih.gov/sra/?term=SRR21734455
AUSMDU00031957	SRR21734454	https://www.ncbi.nlm.nih.gov/sra/?term=SRR21734454
AUSMDU00031962	SRR21734452	https://www.ncbi.nlm.nih.gov/sra/?term=SRR21734452
AUSMDU00031965	SRR21734451	https://www.ncbi.nlm.nih.gov/sra/?term=SRR21734451
AUSMDU00031976	SRR21734450	https://www.ncbi.nlm.nih.gov/sra/?term=SRR21734450
AUSMDU00032087	SRR21734449	https://www.ncbi.nlm.nih.gov/sra/?term=SRR21734449
AUSMDU00032113	SRR21734448	https://www.ncbi.nlm.nih.gov/sra/?term=SRR21734448
AUSMDU00032114	SRR21734447	https://www.ncbi.nlm.nih.gov/sra/?term=SRR21734447
AUSMDU00032122	SRR21734446	https://www.ncbi.nlm.nih.gov/sra/?term=SRR21734446
AUSMDU00032124	SRR21734445	https://www.ncbi.nlm.nih.gov/sra/?term=SRR21734445
AUSMDU00032204	SRR21734444	https://www.ncbi.nlm.nih.gov/sra/?term=SRR21734444
AUSMDU00032207	SRR21734443	https://www.ncbi.nlm.nih.gov/sra/?term=SRR21734443
AUSMDU00032211	SRR21734441	https://www.ncbi.nlm.nih.gov/sra/?term=SRR21734441
AUSMDU00032231	SRR21734440	https://www.ncbi.nlm.nih.gov/sra/?term=SRR21734440
AUSMDU00032232	SRR21734439	https://www.ncbi.nlm.nih.gov/sra/?term=SRR21734439
AUSMDU00032246	SRR21734744	https://www.ncbi.nlm.nih.gov/sra/?term=SRR21734744
AUSMDU00032251	SRR21734743	https://www.ncbi.nlm.nih.gov/sra/?term=SRR21734743
AUSMDU00032266	SRR21734742	https://www.ncbi.nlm.nih.gov/sra/?term=SRR21734742
AUSMDU00032278	SRR21734741	https://www.ncbi.nlm.nih.gov/sra/?term=SRR21734741
AUSMDU00032395	SRR21734736	https://www.ncbi.nlm.nih.gov/sra/?term=SRR21734736
AUSMDU00032396	SRR21734735	https://www.ncbi.nlm.nih.gov/sra/?term=SRR21734735
AUSMDU00032406	SRR21734734	https://www.ncbi.nlm.nih.gov/sra/?term=SRR21734734
AUSMDU00032321	SRR21734740	https://www.ncbi.nlm.nih.gov/sra/?term=SRR21734740
AUSMDU00032337	SRR21734739	https://www.ncbi.nlm.nih.gov/sra/?term=SRR21734739
AUSMDU00032340	SRR21734738	https://www.ncbi.nlm.nih.gov/sra/?term=SRR21734738
AUSMDU00032455	SRR21734733	https://www.ncbi.nlm.nih.gov/sra/?term=SRR21734733
AUSMDU00032540	SRR21734732	https://www.ncbi.nlm.nih.gov/sra/?term=SRR21734732
AUSMDU00032544	SRR21734731	https://www.ncbi.nlm.nih.gov/sra/?term=SRR21734731
AUSMDU00032548	SRR21734730	https://www.ncbi.nlm.nih.gov/sra/?term=SRR21734730
AUSMDU00032666	SRR21734729	https://www.ncbi.nlm.nih.gov/sra/?term=SRR21734729
AUSMDU00032700	SRR21734728	https://www.ncbi.nlm.nih.gov/sra/?term=SRR21734728
AUSMDU00032726	SRR21734727	https://www.ncbi.nlm.nih.gov/sra/?term=SRR21734727
AUSMDU00032727	SRR21734725	https://www.ncbi.nlm.nih.gov/sra/?term=SRR21734725
AUSMDU00032748	SRR21734724	https://www.ncbi.nlm.nih.gov/sra/?term=SRR21734724
AUSMDU00032822	SRR21734723	https://www.ncbi.nlm.nih.gov/sra/?term=SRR21734723
AUSMDU00032835	SRR21734722	https://www.ncbi.nlm.nih.gov/sra/?term=SRR21734722
AUSMDU00032853	SRR21734721	https://www.ncbi.nlm.nih.gov/sra/?term=SRR21734721
AUSMDU00032856	SRR21734720	https://www.ncbi.nlm.nih.gov/sra/?term=SRR21734720
AUSMDU00032860	SRR21734719	https://www.ncbi.nlm.nih.gov/sra/?term=SRR21734719
AUSMDU00032863	SRR21734718	https://www.ncbi.nlm.nih.gov/sra/?term=SRR21734718
AUSMDU00032865	SRR21734717	https://www.ncbi.nlm.nih.gov/sra/?term=SRR21734717
AUSMDU00032882	SRR21734716	https://www.ncbi.nlm.nih.gov/sra/?term=SRR21734716
AUSMDU00032885	SRR21734713	https://www.ncbi.nlm.nih.gov/sra/?term=SRR21734713
AUSMDU00032886	SRR21734326	https://www.ncbi.nlm.nih.gov/sra/?term=SRR21734326
AUSMDU00033780	SRR21734325	https://www.ncbi.nlm.nih.gov/sra/?term=SRR21734325
AUSMDU00033781	SRR21734324	https://www.ncbi.nlm.nih.gov/sra/?term=SRR21734324
AUSMDU00033782	SRR21734323	https://www.ncbi.nlm.nih.gov/sra/?term=SRR21734323
AUSMDU00033803	SRR21734322	https://www.ncbi.nlm.nih.gov/sra/?term=SRR21734322
AUSMDU00033804	SRR21734321	https://www.ncbi.nlm.nih.gov/sra/?term=SRR21734321
AUSMDU00033822	SRR21734320	https://www.ncbi.nlm.nih.gov/sra/?term=SRR21734320
AUSMDU00034035	SRR21734315	https://www.ncbi.nlm.nih.gov/sra/?term=SRR21734315
AUSMDU00034045	SRR21734314	https://www.ncbi.nlm.nih.gov/sra/?term=SRR21734314
AUSMDU00034059	SRR21734313	https://www.ncbi.nlm.nih.gov/sra/?term=SRR21734313
AUSMDU00033933	SRR21734319	https://www.ncbi.nlm.nih.gov/sra/?term=SRR21734319
AUSMDU00033951	SRR21734318	https://www.ncbi.nlm.nih.gov/sra/?term=SRR21734318
AUSMDU00033959	SRR21734316	https://www.ncbi.nlm.nih.gov/sra/?term=SRR21734316
AUSMDU00034125	SRR21734312	https://www.ncbi.nlm.nih.gov/sra/?term=SRR21734312
AUSMDU00034176	SRR21734311	https://www.ncbi.nlm.nih.gov/sra/?term=SRR21734311
AUSMDU00034195	SRR21734310	https://www.ncbi.nlm.nih.gov/sra/?term=SRR21734310
AUSMDU00034274	SRR21734309	https://www.ncbi.nlm.nih.gov/sra/?term=SRR21734309
AUSMDU00034303	SRR21734308	https://www.ncbi.nlm.nih.gov/sra/?term=SRR21734308
AUSMDU00034306	SRR21734307	https://www.ncbi.nlm.nih.gov/sra/?term=SRR21734307
AUSMDU00034319	SRR21734305	https://www.ncbi.nlm.nih.gov/sra/?term=SRR21734305
AUSMDU00034320	SRR21734304	https://www.ncbi.nlm.nih.gov/sra/?term=SRR21734304
AUSMDU00034330	SRR21734303	https://www.ncbi.nlm.nih.gov/sra/?term=SRR21734303
AUSMDU00034335	SRR21734302	https://www.ncbi.nlm.nih.gov/sra/?term=SRR21734302
AUSMDU00034443	SRR21734301	https://www.ncbi.nlm.nih.gov/sra/?term=SRR21734301
AUSMDU00034448	SRR21734300	https://www.ncbi.nlm.nih.gov/sra/?term=SRR21734300
AUSMDU00034468	SRR21734299	https://www.ncbi.nlm.nih.gov/sra/?term=SRR21734299
AUSMDU00034473	SRR21734298	https://www.ncbi.nlm.nih.gov/sra/?term=SRR21734298
AUSMDU00034503	SRR21734297	https://www.ncbi.nlm.nih.gov/sra/?term=SRR21734297
AUSMDU00034509	SRR21734296	https://www.ncbi.nlm.nih.gov/sra/?term=SRR21734296
AUSMDU00034510	SRR21734102	https://www.ncbi.nlm.nih.gov/sra/?term=SRR21734102
AUSMDU00034774	SRR21734095	https://www.ncbi.nlm.nih.gov/sra/?term=SRR21734095
AUSMDU00034548	SRR21734101	https://www.ncbi.nlm.nih.gov/sra/?term=SRR21734101
AUSMDU00034778	SRR21734094	https://www.ncbi.nlm.nih.gov/sra/?term=SRR21734094
AUSMDU00034792	SRR21734093	https://www.ncbi.nlm.nih.gov/sra/?term=SRR21734093
AUSMDU00034838	SRR21734091	https://www.ncbi.nlm.nih.gov/sra/?term=SRR21734091
AUSMDU00034842	SRR21734090	https://www.ncbi.nlm.nih.gov/sra/?term=SRR21734090
AUSMDU00034560	SRR21734100	https://www.ncbi.nlm.nih.gov/sra/?term=SRR21734100
AUSMDU00034566	SRR21734099	https://www.ncbi.nlm.nih.gov/sra/?term=SRR21734099
AUSMDU00034611	SRR21734098	https://www.ncbi.nlm.nih.gov/sra/?term=SRR21734098
AUSMDU00034639	SRR21734097	https://www.ncbi.nlm.nih.gov/sra/?term=SRR21734097
AUSMDU00034672	SRR21734096	https://www.ncbi.nlm.nih.gov/sra/?term=SRR21734096
AUSMDU00034910	SRR21734089	https://www.ncbi.nlm.nih.gov/sra/?term=SRR21734089
AUSMDU00034918	SRR21734088	https://www.ncbi.nlm.nih.gov/sra/?term=SRR21734088
AUSMDU00034938	SRR21734087	https://www.ncbi.nlm.nih.gov/sra/?term=SRR21734087
AUSMDU00034960	SRR21734086	https://www.ncbi.nlm.nih.gov/sra/?term=SRR21734086
AUSMDU00034990	SRR21734085	https://www.ncbi.nlm.nih.gov/sra/?term=SRR21734085
AUSMDU00035002	SRR21734084	https://www.ncbi.nlm.nih.gov/sra/?term=SRR21734084
AUSMDU00035061	SRR21734083	https://www.ncbi.nlm.nih.gov/sra/?term=SRR21734083
AUSMDU00035071	SRR21734082	https://www.ncbi.nlm.nih.gov/sra/?term=SRR21734082
AUSMDU00035080	SRR21734080	https://www.ncbi.nlm.nih.gov/sra/?term=SRR21734080
AUSMDU00035129	SRR21734079	https://www.ncbi.nlm.nih.gov/sra/?term=SRR21734079
AUSMDU00035214	SRR21734078	https://www.ncbi.nlm.nih.gov/sra/?term=SRR21734078
AUSMDU00035215	SRR21734077	https://www.ncbi.nlm.nih.gov/sra/?term=SRR21734077
AUSMDU00035217	SRR21734076	https://www.ncbi.nlm.nih.gov/sra/?term=SRR21734076
AUSMDU00035218	SRR21734075	https://www.ncbi.nlm.nih.gov/sra/?term=SRR21734075
AUSMDU00035231	SRR21734074	https://www.ncbi.nlm.nih.gov/sra/?term=SRR21734074
AUSMDU00035242	SRR21734073	https://www.ncbi.nlm.nih.gov/sra/?term=SRR21734073
AUSMDU00035245	SRR21734072	https://www.ncbi.nlm.nih.gov/sra/?term=SRR21734072
AUSMDU00035246	SRR21734071	https://www.ncbi.nlm.nih.gov/sra/?term=SRR21734071
AUSMDU00035258	SRR21734437	https://www.ncbi.nlm.nih.gov/sra/?term=SRR21734437
AUSMDU00035259	SRR21734436	https://www.ncbi.nlm.nih.gov/sra/?term=SRR21734436
AUSMDU00035261	SRR21734435	https://www.ncbi.nlm.nih.gov/sra/?term=SRR21734435
AUSMDU00035264	SRR21734434	https://www.ncbi.nlm.nih.gov/sra/?term=SRR21734434
AUSMDU00035269	SRR21734433	https://www.ncbi.nlm.nih.gov/sra/?term=SRR21734433
AUSMDU00035270	SRR21734432	https://www.ncbi.nlm.nih.gov/sra/?term=SRR21734432
AUSMDU00035280	SRR21734431	https://www.ncbi.nlm.nih.gov/sra/?term=SRR21734431
AUSMDU00035288	SRR21734430	https://www.ncbi.nlm.nih.gov/sra/?term=SRR21734430
AUSMDU00035325	SRR21734429	https://www.ncbi.nlm.nih.gov/sra/?term=SRR21734429
AUSMDU00035421	SRR21734428	https://www.ncbi.nlm.nih.gov/sra/?term=SRR21734428
AUSMDU00035426	SRR21734426	https://www.ncbi.nlm.nih.gov/sra/?term=SRR21734426
AUSMDU00035444	SRR21734425	https://www.ncbi.nlm.nih.gov/sra/?term=SRR21734425
AUSMDU00035459	SRR21734424	https://www.ncbi.nlm.nih.gov/sra/?term=SRR21734424
AUSMDU00035461	SRR21734423	https://www.ncbi.nlm.nih.gov/sra/?term=SRR21734423
AUSMDU00035541	SRR21734422	https://www.ncbi.nlm.nih.gov/sra/?term=SRR21734422
AUSMDU00035569	SRR21734421	https://www.ncbi.nlm.nih.gov/sra/?term=SRR21734421
AUSMDU00035570	SRR21734420	https://www.ncbi.nlm.nih.gov/sra/?term=SRR21734420
AUSMDU00035572	SRR21734419	https://www.ncbi.nlm.nih.gov/sra/?term=SRR21734419
AUSMDU00035587	SRR21734418	https://www.ncbi.nlm.nih.gov/sra/?term=SRR21734418
AUSMDU00035642	SRR21734417	https://www.ncbi.nlm.nih.gov/sra/?term=SRR21734417
AUSMDU00035657	SRR21734415	https://www.ncbi.nlm.nih.gov/sra/?term=SRR21734415
AUSMDU00035705	SRR21734414	https://www.ncbi.nlm.nih.gov/sra/?term=SRR21734414
AUSMDU00035758	SRR21734413	https://www.ncbi.nlm.nih.gov/sra/?term=SRR21734413
AUSMDU00035761	SRR21734412	https://www.ncbi.nlm.nih.gov/sra/?term=SRR21734412
AUSMDU00035762	SRR21734411	https://www.ncbi.nlm.nih.gov/sra/?term=SRR21734411
AUSMDU00035792	SRR21734410	https://www.ncbi.nlm.nih.gov/sra/?term=SRR21734410
AUSMDU00035795	SRR21734409	https://www.ncbi.nlm.nih.gov/sra/?term=SRR21734409
AUSMDU00035812	SRR21734408	https://www.ncbi.nlm.nih.gov/sra/?term=SRR21734408
AUSMDU00071236	SRR21734222	https://www.ncbi.nlm.nih.gov/sra/?term=SRR21734222
AUSMDU00035900	SRR21734407	https://www.ncbi.nlm.nih.gov/sra/?term=SRR21734407
AUSMDU00035901	SRR21734712	https://www.ncbi.nlm.nih.gov/sra/?term=SRR21734712
AUSMDU00071237	SRR21734221	https://www.ncbi.nlm.nih.gov/sra/?term=SRR21734221
AUSMDU00071238	SRR21734220	https://www.ncbi.nlm.nih.gov/sra/?term=SRR21734220
AUSMDU00071239	SRR21734219	https://www.ncbi.nlm.nih.gov/sra/?term=SRR21734219
AUSMDU00036059	SRR21734710	https://www.ncbi.nlm.nih.gov/sra/?term=SRR21734710
AUSMDU00036135	SRR21734709	https://www.ncbi.nlm.nih.gov/sra/?term=SRR21734709
AUSMDU00036136	SRR21734708	https://www.ncbi.nlm.nih.gov/sra/?term=SRR21734708
AUSMDU00036138	SRR21734707	https://www.ncbi.nlm.nih.gov/sra/?term=SRR21734707
AUSMDU00036146	SRR21734706	https://www.ncbi.nlm.nih.gov/sra/?term=SRR21734706
AUSMDU00036149	SRR21734705	https://www.ncbi.nlm.nih.gov/sra/?term=SRR21734705
AUSMDU00036285	SRR21734704	https://www.ncbi.nlm.nih.gov/sra/?term=SRR21734704
AUSMDU00036288	SRR21734703	https://www.ncbi.nlm.nih.gov/sra/?term=SRR21734703
AUSMDU00036290	SRR21734702	https://www.ncbi.nlm.nih.gov/sra/?term=SRR21734702
AUSMDU00036305	SRR21734701	https://www.ncbi.nlm.nih.gov/sra/?term=SRR21734701
AUSMDU00036307	SRR21734698	https://www.ncbi.nlm.nih.gov/sra/?term=SRR21734698
AUSMDU00036308	SRR21734697	https://www.ncbi.nlm.nih.gov/sra/?term=SRR21734697
AUSMDU00036309	SRR21734696	https://www.ncbi.nlm.nih.gov/sra/?term=SRR21734696
AUSMDU00036339	SRR21734695	https://www.ncbi.nlm.nih.gov/sra/?term=SRR21734695
AUSMDU00036363	SRR21734694	https://www.ncbi.nlm.nih.gov/sra/?term=SRR21734694
AUSMDU00036431	SRR21734693	https://www.ncbi.nlm.nih.gov/sra/?term=SRR21734693
AUSMDU00036433	SRR21734692	https://www.ncbi.nlm.nih.gov/sra/?term=SRR21734692
AUSMDU00036437	SRR21734691	https://www.ncbi.nlm.nih.gov/sra/?term=SRR21734691
AUSMDU00036438	SRR21734690	https://www.ncbi.nlm.nih.gov/sra/?term=SRR21734690
AUSMDU00036440	SRR21734689	https://www.ncbi.nlm.nih.gov/sra/?term=SRR21734689
AUSMDU00036454	SRR21734687	https://www.ncbi.nlm.nih.gov/sra/?term=SRR21734687
AUSMDU00036498	SRR21734686	https://www.ncbi.nlm.nih.gov/sra/?term=SRR21734686
AUSMDU00036505	SRR21734685	https://www.ncbi.nlm.nih.gov/sra/?term=SRR21734685
AUSMDU00036510	SRR21734684	https://www.ncbi.nlm.nih.gov/sra/?term=SRR21734684
AUSMDU00036511	SRR21734683	https://www.ncbi.nlm.nih.gov/sra/?term=SRR21734683
AUSMDU00036544	SRR21734682	https://www.ncbi.nlm.nih.gov/sra/?term=SRR21734682
AUSMDU00036666	SRR21734681	https://www.ncbi.nlm.nih.gov/sra/?term=SRR21734681
AUSMDU00036667	SRR21734294	https://www.ncbi.nlm.nih.gov/sra/?term=SRR21734294
AUSMDU00036668	SRR21734293	https://www.ncbi.nlm.nih.gov/sra/?term=SRR21734293
AUSMDU00036670	SRR21734292	https://www.ncbi.nlm.nih.gov/sra/?term=SRR21734292
AUSMDU00036682	SRR21734290	https://www.ncbi.nlm.nih.gov/sra/?term=SRR21734290
AUSMDU00036690	SRR21734289	https://www.ncbi.nlm.nih.gov/sra/?term=SRR21734289
AUSMDU00036725	SRR21734288	https://www.ncbi.nlm.nih.gov/sra/?term=SRR21734288
AUSMDU00036728	SRR21734287	https://www.ncbi.nlm.nih.gov/sra/?term=SRR21734287
AUSMDU00036878	SRR21734286	https://www.ncbi.nlm.nih.gov/sra/?term=SRR21734286
AUSMDU00036888	SRR21734285	https://www.ncbi.nlm.nih.gov/sra/?term=SRR21734285
AUSMDU00036890	SRR21734284	https://www.ncbi.nlm.nih.gov/sra/?term=SRR21734284
AUSMDU00036892	SRR21734283	https://www.ncbi.nlm.nih.gov/sra/?term=SRR21734283
AUSMDU00036893	SRR21734282	https://www.ncbi.nlm.nih.gov/sra/?term=SRR21734282
AUSMDU00036914	SRR21734281	https://www.ncbi.nlm.nih.gov/sra/?term=SRR21734281
AUSMDU00037052	SRR21734279	https://www.ncbi.nlm.nih.gov/sra/?term=SRR21734279
AUSMDU00037061	SRR21734278	https://www.ncbi.nlm.nih.gov/sra/?term=SRR21734278
AUSMDU00037072	SRR21734277	https://www.ncbi.nlm.nih.gov/sra/?term=SRR21734277
AUSMDU00037161	SRR21734276	https://www.ncbi.nlm.nih.gov/sra/?term=SRR21734276
AUSMDU00037165	SRR21734275	https://www.ncbi.nlm.nih.gov/sra/?term=SRR21734275
AUSMDU00037166	SRR21734274	https://www.ncbi.nlm.nih.gov/sra/?term=SRR21734274
AUSMDU00037224	SRR21734273	https://www.ncbi.nlm.nih.gov/sra/?term=SRR21734273
AUSMDU00037259	SRR21734272	https://www.ncbi.nlm.nih.gov/sra/?term=SRR21734272
AUSMDU00037266	SRR21734271	https://www.ncbi.nlm.nih.gov/sra/?term=SRR21734271
AUSMDU00037356	SRR21734270	https://www.ncbi.nlm.nih.gov/sra/?term=SRR21734270
AUSMDU00037368	SRR21734268	https://www.ncbi.nlm.nih.gov/sra/?term=SRR21734268
AUSMDU00037372	SRR21734267	https://www.ncbi.nlm.nih.gov/sra/?term=SRR21734267
AUSMDU00037380	SRR21734266	https://www.ncbi.nlm.nih.gov/sra/?term=SRR21734266
AUSMDU00037383	SRR21734265	https://www.ncbi.nlm.nih.gov/sra/?term=SRR21734265
AUSMDU00037404	SRR21734264	https://www.ncbi.nlm.nih.gov/sra/?term=SRR21734264
AUSMDU00037407	SRR21734263	https://www.ncbi.nlm.nih.gov/sra/?term=SRR21734263
AUSMDU00037418	SRR21734070	https://www.ncbi.nlm.nih.gov/sra/?term=SRR21734070
AUSMDU00037440	SRR21734069	https://www.ncbi.nlm.nih.gov/sra/?term=SRR21734069
AUSMDU00037443	SRR21734068	https://www.ncbi.nlm.nih.gov/sra/?term=SRR21734068
AUSMDU00037579	SRR21734067	https://www.ncbi.nlm.nih.gov/sra/?term=SRR21734067
AUSMDU00037580	SRR21734065	https://www.ncbi.nlm.nih.gov/sra/?term=SRR21734065
AUSMDU00037597	SRR21734064	https://www.ncbi.nlm.nih.gov/sra/?term=SRR21734064
AUSMDU00037610	SRR21734063	https://www.ncbi.nlm.nih.gov/sra/?term=SRR21734063
AUSMDU00037744	SRR21734062	https://www.ncbi.nlm.nih.gov/sra/?term=SRR21734062
AUSMDU00037746	SRR21734061	https://www.ncbi.nlm.nih.gov/sra/?term=SRR21734061
AUSMDU00037778	SRR21734060	https://www.ncbi.nlm.nih.gov/sra/?term=SRR21734060
AUSMDU00037779	SRR21734059	https://www.ncbi.nlm.nih.gov/sra/?term=SRR21734059
AUSMDU00037784	SRR21734058	https://www.ncbi.nlm.nih.gov/sra/?term=SRR21734058
AUSMDU00037799	SRR21734057	https://www.ncbi.nlm.nih.gov/sra/?term=SRR21734057
AUSMDU00037827	SRR21734056	https://www.ncbi.nlm.nih.gov/sra/?term=SRR21734056
AUSMDU00037841	SRR21734054	https://www.ncbi.nlm.nih.gov/sra/?term=SRR21734054
AUSMDU00037854	SRR21734053	https://www.ncbi.nlm.nih.gov/sra/?term=SRR21734053
AUSMDU00038049	SRR21734047	https://www.ncbi.nlm.nih.gov/sra/?term=SRR21734047
AUSMDU00038096	SRR21734046	https://www.ncbi.nlm.nih.gov/sra/?term=SRR21734046
AUSMDU00038098	SRR21734045	https://www.ncbi.nlm.nih.gov/sra/?term=SRR21734045
AUSMDU00038102	SRR21734043	https://www.ncbi.nlm.nih.gov/sra/?term=SRR21734043
AUSMDU00038103	SRR21734042	https://www.ncbi.nlm.nih.gov/sra/?term=SRR21734042
AUSMDU00038105	SRR21734041	https://www.ncbi.nlm.nih.gov/sra/?term=SRR21734041
AUSMDU00038106	SRR21734040	https://www.ncbi.nlm.nih.gov/sra/?term=SRR21734040
AUSMDU00038107	SRR21734039	https://www.ncbi.nlm.nih.gov/sra/?term=SRR21734039
AUSMDU00037906	SRR21734052	https://www.ncbi.nlm.nih.gov/sra/?term=SRR21734052
AUSMDU00037907	SRR21734051	https://www.ncbi.nlm.nih.gov/sra/?term=SRR21734051
AUSMDU00038139	SRR21734406	https://www.ncbi.nlm.nih.gov/sra/?term=SRR21734406
AUSMDU00038141	SRR21734405	https://www.ncbi.nlm.nih.gov/sra/?term=SRR21734405
AUSMDU00038152	SRR21734404	https://www.ncbi.nlm.nih.gov/sra/?term=SRR21734404
AUSMDU00038154	SRR21734403	https://www.ncbi.nlm.nih.gov/sra/?term=SRR21734403
AUSMDU00038247	SRR21734398	https://www.ncbi.nlm.nih.gov/sra/?term=SRR21734398
AUSMDU00038164	SRR21734402	https://www.ncbi.nlm.nih.gov/sra/?term=SRR21734402
AUSMDU00038166	SRR21734400	https://www.ncbi.nlm.nih.gov/sra/?term=SRR21734400
AUSMDU00037948	SRR21734050	https://www.ncbi.nlm.nih.gov/sra/?term=SRR21734050
AUSMDU00037988	SRR21734049	https://www.ncbi.nlm.nih.gov/sra/?term=SRR21734049
AUSMDU00038010	SRR21734048	https://www.ncbi.nlm.nih.gov/sra/?term=SRR21734048
AUSMDU00038246	SRR21734399	https://www.ncbi.nlm.nih.gov/sra/?term=SRR21734399
AUSMDU00038336	SRR21734397	https://www.ncbi.nlm.nih.gov/sra/?term=SRR21734397
AUSMDU00038338	SRR21734396	https://www.ncbi.nlm.nih.gov/sra/?term=SRR21734396
AUSMDU00038369	SRR21734395	https://www.ncbi.nlm.nih.gov/sra/?term=SRR21734395
AUSMDU00038374	SRR21734394	https://www.ncbi.nlm.nih.gov/sra/?term=SRR21734394
AUSMDU00038405	SRR21734393	https://www.ncbi.nlm.nih.gov/sra/?term=SRR21734393
AUSMDU00038408	SRR21734392	https://www.ncbi.nlm.nih.gov/sra/?term=SRR21734392
AUSMDU00038438	SRR21734391	https://www.ncbi.nlm.nih.gov/sra/?term=SRR21734391
AUSMDU00038439	SRR21734389	https://www.ncbi.nlm.nih.gov/sra/?term=SRR21734389
AUSMDU00038451	SRR21734388	https://www.ncbi.nlm.nih.gov/sra/?term=SRR21734388
AUSMDU00038457	SRR21734387	https://www.ncbi.nlm.nih.gov/sra/?term=SRR21734387
AUSMDU00038469	SRR21734386	https://www.ncbi.nlm.nih.gov/sra/?term=SRR21734386
AUSMDU00038471	SRR21734385	https://www.ncbi.nlm.nih.gov/sra/?term=SRR21734385
AUSMDU00038542	SRR21734384	https://www.ncbi.nlm.nih.gov/sra/?term=SRR21734384
AUSMDU00038547	SRR21734383	https://www.ncbi.nlm.nih.gov/sra/?term=SRR21734383
AUSMDU00038603	SRR21734382	https://www.ncbi.nlm.nih.gov/sra/?term=SRR21734382
AUSMDU00038604	SRR21734381	https://www.ncbi.nlm.nih.gov/sra/?term=SRR21734381
AUSMDU00038616	SRR21734380	https://www.ncbi.nlm.nih.gov/sra/?term=SRR21734380
AUSMDU00038621	SRR21734377	https://www.ncbi.nlm.nih.gov/sra/?term=SRR21734377
AUSMDU00038623	SRR21734376	https://www.ncbi.nlm.nih.gov/sra/?term=SRR21734376
AUSMDU00038635	SRR21734375	https://www.ncbi.nlm.nih.gov/sra/?term=SRR21734375
AUSMDU00038639	SRR21734680	https://www.ncbi.nlm.nih.gov/sra/?term=SRR21734680
AUSMDU00038640	SRR21734679	https://www.ncbi.nlm.nih.gov/sra/?term=SRR21734679
AUSMDU00038644	SRR21734678	https://www.ncbi.nlm.nih.gov/sra/?term=SRR21734678
AUSMDU00038665	SRR21734677	https://www.ncbi.nlm.nih.gov/sra/?term=SRR21734677
AUSMDU00038677	SRR21734676	https://www.ncbi.nlm.nih.gov/sra/?term=SRR21734676
AUSMDU00038701	SRR21734675	https://www.ncbi.nlm.nih.gov/sra/?term=SRR21734675
AUSMDU00038726	SRR21734674	https://www.ncbi.nlm.nih.gov/sra/?term=SRR21734674
AUSMDU00038783	SRR21734672	https://www.ncbi.nlm.nih.gov/sra/?term=SRR21734672
AUSMDU00071240	SRR21734218	https://www.ncbi.nlm.nih.gov/sra/?term=SRR21734218
AUSMDU00071241	SRR21734216	https://www.ncbi.nlm.nih.gov/sra/?term=SRR21734216
AUSMDU00071242	SRR21734215	https://www.ncbi.nlm.nih.gov/sra/?term=SRR21734215
AUSMDU00071243	SRR21734214	https://www.ncbi.nlm.nih.gov/sra/?term=SRR21734214
AUSMDU00071244	SRR21734213	https://www.ncbi.nlm.nih.gov/sra/?term=SRR21734213
AUSMDU00071245	SRR21734212	https://www.ncbi.nlm.nih.gov/sra/?term=SRR21734212
AUSMDU00038908	SRR21734671	https://www.ncbi.nlm.nih.gov/sra/?term=SRR21734671
AUSMDU00038923	SRR21734670	https://www.ncbi.nlm.nih.gov/sra/?term=SRR21734670
AUSMDU00038932	SRR21734669	https://www.ncbi.nlm.nih.gov/sra/?term=SRR21734669
AUSMDU00038933	SRR21734668	https://www.ncbi.nlm.nih.gov/sra/?term=SRR21734668
AUSMDU00038975	SRR21734667	https://www.ncbi.nlm.nih.gov/sra/?term=SRR21734667
AUSMDU00039062	SRR21734666	https://www.ncbi.nlm.nih.gov/sra/?term=SRR21734666
AUSMDU00039063	SRR21734665	https://www.ncbi.nlm.nih.gov/sra/?term=SRR21734665
AUSMDU00039071	SRR21734664	https://www.ncbi.nlm.nih.gov/sra/?term=SRR21734664
AUSMDU00039076	SRR21734663	https://www.ncbi.nlm.nih.gov/sra/?term=SRR21734663
AUSMDU00039127	SRR21734661	https://www.ncbi.nlm.nih.gov/sra/?term=SRR21734661
AUSMDU00039129	SRR21734660	https://www.ncbi.nlm.nih.gov/sra/?term=SRR21734660
AUSMDU00039153	SRR21734659	https://www.ncbi.nlm.nih.gov/sra/?term=SRR21734659
AUSMDU00039453	SRR21734262	https://www.ncbi.nlm.nih.gov/sra/?term=SRR21734262
AUSMDU00039465	SRR21734261	https://www.ncbi.nlm.nih.gov/sra/?term=SRR21734261
AUSMDU00039468	SRR21734260	https://www.ncbi.nlm.nih.gov/sra/?term=SRR21734260
AUSMDU00039469	SRR21734259	https://www.ncbi.nlm.nih.gov/sra/?term=SRR21734259
AUSMDU00039470	SRR21734258	https://www.ncbi.nlm.nih.gov/sra/?term=SRR21734258
AUSMDU00039471	SRR21734257	https://www.ncbi.nlm.nih.gov/sra/?term=SRR21734257
AUSMDU00039472	SRR21734256	https://www.ncbi.nlm.nih.gov/sra/?term=SRR21734256
AUSMDU00039473	SRR21734255	https://www.ncbi.nlm.nih.gov/sra/?term=SRR21734255
AUSMDU00039474	SRR21734253	https://www.ncbi.nlm.nih.gov/sra/?term=SRR21734253
AUSMDU00039475	SRR21734252	https://www.ncbi.nlm.nih.gov/sra/?term=SRR21734252
AUSMDU00039476	SRR21734251	https://www.ncbi.nlm.nih.gov/sra/?term=SRR21734251
AUSMDU00039477	SRR21734250	https://www.ncbi.nlm.nih.gov/sra/?term=SRR21734250
AUSMDU00039478	SRR21734249	https://www.ncbi.nlm.nih.gov/sra/?term=SRR21734249
AUSMDU00039479	SRR21734248	https://www.ncbi.nlm.nih.gov/sra/?term=SRR21734248
AUSMDU00039480	SRR21734247	https://www.ncbi.nlm.nih.gov/sra/?term=SRR21734247
AUSMDU00039481	SRR21734246	https://www.ncbi.nlm.nih.gov/sra/?term=SRR21734246
AUSMDU00039325	SRR21734658	https://www.ncbi.nlm.nih.gov/sra/?term=SRR21734658
AUSMDU00039344	SRR21734657	https://www.ncbi.nlm.nih.gov/sra/?term=SRR21734657
AUSMDU00039345	SRR21734656	https://www.ncbi.nlm.nih.gov/sra/?term=SRR21734656
AUSMDU00039346	SRR21734655	https://www.ncbi.nlm.nih.gov/sra/?term=SRR21734655
AUSMDU00039347	SRR21734654	https://www.ncbi.nlm.nih.gov/sra/?term=SRR21734654
AUSMDU00039348	SRR21734653	https://www.ncbi.nlm.nih.gov/sra/?term=SRR21734653
AUSMDU00039349	SRR21734652	https://www.ncbi.nlm.nih.gov/sra/?term=SRR21734652
AUSMDU00039350	SRR21734650	https://www.ncbi.nlm.nih.gov/sra/?term=SRR21734650
AUSMDU00039351	SRR21734649	https://www.ncbi.nlm.nih.gov/sra/?term=SRR21734649
AUSMDU00039517	SRR21734245	https://www.ncbi.nlm.nih.gov/sra/?term=SRR21734245
AUSMDU00039518	SRR21734244	https://www.ncbi.nlm.nih.gov/sra/?term=SRR21734244
AUSMDU00039519	SRR21734242	https://www.ncbi.nlm.nih.gov/sra/?term=SRR21734242
AUSMDU00039520	SRR21734241	https://www.ncbi.nlm.nih.gov/sra/?term=SRR21734241
AUSMDU00039521	SRR21734240	https://www.ncbi.nlm.nih.gov/sra/?term=SRR21734240
AUSMDU00039522	SRR21734239	https://www.ncbi.nlm.nih.gov/sra/?term=SRR21734239
AUSMDU00039523	SRR21734238	https://www.ncbi.nlm.nih.gov/sra/?term=SRR21734238
AUSMDU00039525	SRR21734237	https://www.ncbi.nlm.nih.gov/sra/?term=SRR21734237
AUSMDU00039533	SRR21734236	https://www.ncbi.nlm.nih.gov/sra/?term=SRR21734236
AUSMDU00039535	SRR21734235	https://www.ncbi.nlm.nih.gov/sra/?term=SRR21734235
AUSMDU00039536	SRR21734234	https://www.ncbi.nlm.nih.gov/sra/?term=SRR21734234
AUSMDU00039566	SRR21734233	https://www.ncbi.nlm.nih.gov/sra/?term=SRR21734233
AUSMDU00039567	SRR21734231	https://www.ncbi.nlm.nih.gov/sra/?term=SRR21734231
AUSMDU00039574	SRR21734038	https://www.ncbi.nlm.nih.gov/sra/?term=SRR21734038
AUSMDU00039576	SRR21734037	https://www.ncbi.nlm.nih.gov/sra/?term=SRR21734037
AUSMDU00039577	SRR21734036	https://www.ncbi.nlm.nih.gov/sra/?term=SRR21734036
AUSMDU00039578	SRR21734035	https://www.ncbi.nlm.nih.gov/sra/?term=SRR21734035
AUSMDU00039579	SRR21734034	https://www.ncbi.nlm.nih.gov/sra/?term=SRR21734034
AUSMDU00039580	SRR21734033	https://www.ncbi.nlm.nih.gov/sra/?term=SRR21734033
AUSMDU00039581	SRR21734032	https://www.ncbi.nlm.nih.gov/sra/?term=SRR21734032
AUSMDU00039591	SRR21734031	https://www.ncbi.nlm.nih.gov/sra/?term=SRR21734031
AUSMDU00039599	SRR21734030	https://www.ncbi.nlm.nih.gov/sra/?term=SRR21734030
AUSMDU00039601	SRR21734028	https://www.ncbi.nlm.nih.gov/sra/?term=SRR21734028
AUSMDU00039602	SRR21734027	https://www.ncbi.nlm.nih.gov/sra/?term=SRR21734027
AUSMDU00039603	SRR21734026	https://www.ncbi.nlm.nih.gov/sra/?term=SRR21734026
AUSMDU00039611	SRR21734025	https://www.ncbi.nlm.nih.gov/sra/?term=SRR21734025
AUSMDU00039612	SRR21734024	https://www.ncbi.nlm.nih.gov/sra/?term=SRR21734024
AUSMDU00039622	SRR21734023	https://www.ncbi.nlm.nih.gov/sra/?term=SRR21734023
AUSMDU00039623	SRR21734022	https://www.ncbi.nlm.nih.gov/sra/?term=SRR21734022
AUSMDU00039624	SRR21734021	https://www.ncbi.nlm.nih.gov/sra/?term=SRR21734021
AUSMDU00039625	SRR21734020	https://www.ncbi.nlm.nih.gov/sra/?term=SRR21734020
AUSMDU00039626	SRR21734019	https://www.ncbi.nlm.nih.gov/sra/?term=SRR21734019
AUSMDU00039628	SRR21734017	https://www.ncbi.nlm.nih.gov/sra/?term=SRR21734017
AUSMDU00039629	SRR21734016	https://www.ncbi.nlm.nih.gov/sra/?term=SRR21734016
AUSMDU00039635	SRR21734015	https://www.ncbi.nlm.nih.gov/sra/?term=SRR21734015
AUSMDU00039636	SRR21734014	https://www.ncbi.nlm.nih.gov/sra/?term=SRR21734014
AUSMDU00039645	SRR21734013	https://www.ncbi.nlm.nih.gov/sra/?term=SRR21734013
AUSMDU00039646	SRR21734012	https://www.ncbi.nlm.nih.gov/sra/?term=SRR21734012
AUSMDU00039647	SRR21734011	https://www.ncbi.nlm.nih.gov/sra/?term=SRR21734011
AUSMDU00039648	SRR21734010	https://www.ncbi.nlm.nih.gov/sra/?term=SRR21734010
AUSMDU00039649	SRR21734009	https://www.ncbi.nlm.nih.gov/sra/?term=SRR21734009
AUSMDU00039650	SRR21734008	https://www.ncbi.nlm.nih.gov/sra/?term=SRR21734008
AUSMDU00039651	SRR21734374	https://www.ncbi.nlm.nih.gov/sra/?term=SRR21734374
AUSMDU00039652	SRR21734373	https://www.ncbi.nlm.nih.gov/sra/?term=SRR21734373
AUSMDU00039653	SRR21734372	https://www.ncbi.nlm.nih.gov/sra/?term=SRR21734372
AUSMDU00039654	SRR21734371	https://www.ncbi.nlm.nih.gov/sra/?term=SRR21734371
AUSMDU00039660	SRR21734370	https://www.ncbi.nlm.nih.gov/sra/?term=SRR21734370
AUSMDU00039661	SRR21734369	https://www.ncbi.nlm.nih.gov/sra/?term=SRR21734369
AUSMDU00039662	SRR21734368	https://www.ncbi.nlm.nih.gov/sra/?term=SRR21734368
AUSMDU00039663	SRR21734367	https://www.ncbi.nlm.nih.gov/sra/?term=SRR21734367
AUSMDU00039664	SRR21734366	https://www.ncbi.nlm.nih.gov/sra/?term=SRR21734366
AUSMDU00039665	SRR21734365	https://www.ncbi.nlm.nih.gov/sra/?term=SRR21734365
AUSMDU00039666	SRR21734362	https://www.ncbi.nlm.nih.gov/sra/?term=SRR21734362
AUSMDU00039669	SRR21734361	https://www.ncbi.nlm.nih.gov/sra/?term=SRR21734361
AUSMDU00039672	SRR21734360	https://www.ncbi.nlm.nih.gov/sra/?term=SRR21734360
AUSMDU00039673	SRR21734359	https://www.ncbi.nlm.nih.gov/sra/?term=SRR21734359
AUSMDU00039675	SRR21734358	https://www.ncbi.nlm.nih.gov/sra/?term=SRR21734358
AUSMDU00039677	SRR21734357	https://www.ncbi.nlm.nih.gov/sra/?term=SRR21734357
AUSMDU00039688	SRR21734356	https://www.ncbi.nlm.nih.gov/sra/?term=SRR21734356
AUSMDU00039693	SRR21734355	https://www.ncbi.nlm.nih.gov/sra/?term=SRR21734355
AUSMDU00039694	SRR21734354	https://www.ncbi.nlm.nih.gov/sra/?term=SRR21734354
AUSMDU00039695	SRR21734353	https://www.ncbi.nlm.nih.gov/sra/?term=SRR21734353
AUSMDU00039696	SRR21734351	https://www.ncbi.nlm.nih.gov/sra/?term=SRR21734351
AUSMDU00039697	SRR21734350	https://www.ncbi.nlm.nih.gov/sra/?term=SRR21734350
AUSMDU00039698	SRR21734349	https://www.ncbi.nlm.nih.gov/sra/?term=SRR21734349
AUSMDU00039748	SRR21734348	https://www.ncbi.nlm.nih.gov/sra/?term=SRR21734348
AUSMDU00039755	SRR21734347	https://www.ncbi.nlm.nih.gov/sra/?term=SRR21734347
AUSMDU00039766	SRR21734346	https://www.ncbi.nlm.nih.gov/sra/?term=SRR21734346
AUSMDU00039772	SRR21734345	https://www.ncbi.nlm.nih.gov/sra/?term=SRR21734345
AUSMDU00039773	SRR21734344	https://www.ncbi.nlm.nih.gov/sra/?term=SRR21734344
AUSMDU00039777	SRR21734343	https://www.ncbi.nlm.nih.gov/sra/?term=SRR21734343
AUSMDU00039779	SRR21734648	https://www.ncbi.nlm.nih.gov/sra/?term=SRR21734648
AUSMDU00039784	SRR21734646	https://www.ncbi.nlm.nih.gov/sra/?term=SRR21734646
AUSMDU00039785	SRR21734645	https://www.ncbi.nlm.nih.gov/sra/?term=SRR21734645
AUSMDU00039787	SRR21734644	https://www.ncbi.nlm.nih.gov/sra/?term=SRR21734644
AUSMDU00039789	SRR21734643	https://www.ncbi.nlm.nih.gov/sra/?term=SRR21734643
AUSMDU00039791	SRR21734642	https://www.ncbi.nlm.nih.gov/sra/?term=SRR21734642
AUSMDU00039792	SRR21734641	https://www.ncbi.nlm.nih.gov/sra/?term=SRR21734641
AUSMDU00039793	SRR21734640	https://www.ncbi.nlm.nih.gov/sra/?term=SRR21734640
AUSMDU00039794	SRR21734639	https://www.ncbi.nlm.nih.gov/sra/?term=SRR21734639
AUSMDU00039795	SRR21734638	https://www.ncbi.nlm.nih.gov/sra/?term=SRR21734638
AUSMDU00039797	SRR21734637	https://www.ncbi.nlm.nih.gov/sra/?term=SRR21734637
AUSMDU00039798	SRR21734635	https://www.ncbi.nlm.nih.gov/sra/?term=SRR21734635
AUSMDU00039799	SRR21734634	https://www.ncbi.nlm.nih.gov/sra/?term=SRR21734634
AUSMDU00039800	SRR21734633	https://www.ncbi.nlm.nih.gov/sra/?term=SRR21734633
AUSMDU00039844	SRR21734632	https://www.ncbi.nlm.nih.gov/sra/?term=SRR21734632
AUSMDU00039845	SRR21734631	https://www.ncbi.nlm.nih.gov/sra/?term=SRR21734631
AUSMDU00039846	SRR21734630	https://www.ncbi.nlm.nih.gov/sra/?term=SRR21734630
AUSMDU00039847	SRR21734629	https://www.ncbi.nlm.nih.gov/sra/?term=SRR21734629
AUSMDU00039848	SRR21734628	https://www.ncbi.nlm.nih.gov/sra/?term=SRR21734628
AUSMDU00039849	SRR21734627	https://www.ncbi.nlm.nih.gov/sra/?term=SRR21734627
AUSMDU00039850	SRR21734626	https://www.ncbi.nlm.nih.gov/sra/?term=SRR21734626
AUSMDU00039851	SRR21734624	https://www.ncbi.nlm.nih.gov/sra/?term=SRR21734624
AUSMDU00039852	SRR21734623	https://www.ncbi.nlm.nih.gov/sra/?term=SRR21734623
AUSMDU00039863	SRR21734622	https://www.ncbi.nlm.nih.gov/sra/?term=SRR21734622
AUSMDU00039864	SRR21734621	https://www.ncbi.nlm.nih.gov/sra/?term=SRR21734621
AUSMDU00039865	SRR21734620	https://www.ncbi.nlm.nih.gov/sra/?term=SRR21734620
AUSMDU00039866	SRR21734619	https://www.ncbi.nlm.nih.gov/sra/?term=SRR21734619
AUSMDU00039867	SRR21734618	https://www.ncbi.nlm.nih.gov/sra/?term=SRR21734618
AUSMDU00039870	SRR21734617	https://www.ncbi.nlm.nih.gov/sra/?term=SRR21734617
AUSMDU00039873	SRR21734230	https://www.ncbi.nlm.nih.gov/sra/?term=SRR21734230
AUSMDU00039874	SRR21734229	https://www.ncbi.nlm.nih.gov/sra/?term=SRR21734229
AUSMDU00039875	SRR21734227	https://www.ncbi.nlm.nih.gov/sra/?term=SRR21734227
AUSMDU00039876	SRR21734226	https://www.ncbi.nlm.nih.gov/sra/?term=SRR21734226
AUSMDU00039881	SRR21734225	https://www.ncbi.nlm.nih.gov/sra/?term=SRR21734225
AUSMDU00039882	SRR21734224	https://www.ncbi.nlm.nih.gov/sra/?term=SRR21734224
AUSMDU00019423	SRR21734871	https://www.ncbi.nlm.nih.gov/sra/?term=SRR21734871
AUSMDU00019514	SRR21734182	https://www.ncbi.nlm.nih.gov/sra/?term=SRR21734182
AUSMDU00019533	SRR21734553	https://www.ncbi.nlm.nih.gov/sra/?term=SRR21734553
AUSMDU00019535	SRR21734538	https://www.ncbi.nlm.nih.gov/sra/?term=SRR21734538
AUSMDU00019539	SRR21734715	https://www.ncbi.nlm.nih.gov/sra/?term=SRR21734715
AUSMDU00019543	SRR21734700	https://www.ncbi.nlm.nih.gov/sra/?term=SRR21734700
AUSMDU00019544	SRR21734379	https://www.ncbi.nlm.nih.gov/sra/?term=SRR21734379
AUSMDU00019655	SRR21734364	https://www.ncbi.nlm.nih.gov/sra/?term=SRR21734364
AUSMDU00019658	SRR21734207	https://www.ncbi.nlm.nih.gov/sra/?term=SRR21734207
AUSMDU00019669	SRR21734870	https://www.ncbi.nlm.nih.gov/sra/?term=SRR21734870
AUSMDU00019671	SRR21734859	https://www.ncbi.nlm.nih.gov/sra/?term=SRR21734859
AUSMDU00019673	SRR21734848	https://www.ncbi.nlm.nih.gov/sra/?term=SRR21734848
AUSMDU00019696	SRR21734837	https://www.ncbi.nlm.nih.gov/sra/?term=SRR21734837
AUSMDU00019727	SRR21734826	https://www.ncbi.nlm.nih.gov/sra/?term=SRR21734826
AUSMDU00019728	SRR21734815	https://www.ncbi.nlm.nih.gov/sra/?term=SRR21734815
AUSMDU00019760	SRR21734612	https://www.ncbi.nlm.nih.gov/sra/?term=SRR21734612
AUSMDU00019763	SRR21734601	https://www.ncbi.nlm.nih.gov/sra/?term=SRR21734601
AUSMDU00019771	SRR21734590	https://www.ncbi.nlm.nih.gov/sra/?term=SRR21734590
AUSMDU00019790	SRR21734193	https://www.ncbi.nlm.nih.gov/sra/?term=SRR21734193
AUSMDU00019798	SRR21734181	https://www.ncbi.nlm.nih.gov/sra/?term=SRR21734181
AUSMDU00019799	SRR21734170	https://www.ncbi.nlm.nih.gov/sra/?term=SRR21734170
AUSMDU00019846	SRR21734527	https://www.ncbi.nlm.nih.gov/sra/?term=SRR21734527
AUSMDU00019860	SRR21734516	https://www.ncbi.nlm.nih.gov/sra/?term=SRR21734516
AUSMDU00019943	SRR21734505	https://www.ncbi.nlm.nih.gov/sra/?term=SRR21734505
AUSMDU00019944	SRR21734800	https://www.ncbi.nlm.nih.gov/sra/?term=SRR21734800
AUSMDU00019951	SRR21734789	https://www.ncbi.nlm.nih.gov/sra/?term=SRR21734789
AUSMDU00019956	SRR21734778	https://www.ncbi.nlm.nih.gov/sra/?term=SRR21734778
AUSMDU00019961	SRR21734575	https://www.ncbi.nlm.nih.gov/sra/?term=SRR21734575
AUSMDU00020043	SRR21734564	https://www.ncbi.nlm.nih.gov/sra/?term=SRR21734564
AUSMDU00020045	SRR21734166	https://www.ncbi.nlm.nih.gov/sra/?term=SRR21734166
AUSMDU00020074	SRR21734155	https://www.ncbi.nlm.nih.gov/sra/?term=SRR21734155
AUSMDU00020148	SRR21734144	https://www.ncbi.nlm.nih.gov/sra/?term=SRR21734144
AUSMDU00020153	SRR21734501	https://www.ncbi.nlm.nih.gov/sra/?term=SRR21734501
AUSMDU00020177	SRR21734490	https://www.ncbi.nlm.nih.gov/sra/?term=SRR21734490
AUSMDU00020181	SRR21734479	https://www.ncbi.nlm.nih.gov/sra/?term=SRR21734479
AUSMDU00020200	SRR21734774	https://www.ncbi.nlm.nih.gov/sra/?term=SRR21734774
AUSMDU00020211	SRR21734763	https://www.ncbi.nlm.nih.gov/sra/?term=SRR21734763
AUSMDU00020327	SRR21734752	https://www.ncbi.nlm.nih.gov/sra/?term=SRR21734752
AUSMDU00020332	SRR21734549	https://www.ncbi.nlm.nih.gov/sra/?term=SRR21734549
AUSMDU00020333	SRR21734537	https://www.ncbi.nlm.nih.gov/sra/?term=SRR21734537
AUSMDU00020369	SRR21734332	https://www.ncbi.nlm.nih.gov/sra/?term=SRR21734332
AUSMDU00020399	SRR21734129	https://www.ncbi.nlm.nih.gov/sra/?term=SRR21734129
AUSMDU00020400	SRR21734118	https://www.ncbi.nlm.nih.gov/sra/?term=SRR21734118
AUSMDU00020402	SRR21734107	https://www.ncbi.nlm.nih.gov/sra/?term=SRR21734107
AUSMDU00020410	SRR21734464	https://www.ncbi.nlm.nih.gov/sra/?term=SRR21734464
AUSMDU00020412	SRR21734453	https://www.ncbi.nlm.nih.gov/sra/?term=SRR21734453
AUSMDU00020426	SRR21734442	https://www.ncbi.nlm.nih.gov/sra/?term=SRR21734442
AUSMDU00020523	SRR21734737	https://www.ncbi.nlm.nih.gov/sra/?term=SRR21734737
AUSMDU00020524	SRR21734726	https://www.ncbi.nlm.nih.gov/sra/?term=SRR21734726
AUSMDU00020525	SRR21734714	https://www.ncbi.nlm.nih.gov/sra/?term=SRR21734714
AUSMDU00020530	SRR21734317	https://www.ncbi.nlm.nih.gov/sra/?term=SRR21734317
AUSMDU00020535	SRR21734306	https://www.ncbi.nlm.nih.gov/sra/?term=SRR21734306
AUSMDU00020558	SRR21734295	https://www.ncbi.nlm.nih.gov/sra/?term=SRR21734295
AUSMDU00020562	SRR21734092	https://www.ncbi.nlm.nih.gov/sra/?term=SRR21734092
AUSMDU00020567	SRR21734081	https://www.ncbi.nlm.nih.gov/sra/?term=SRR21734081
AUSMDU00020568	SRR21734438	https://www.ncbi.nlm.nih.gov/sra/?term=SRR21734438
AUSMDU00020579	SRR21734427	https://www.ncbi.nlm.nih.gov/sra/?term=SRR21734427
AUSMDU00020594	SRR21734416	https://www.ncbi.nlm.nih.gov/sra/?term=SRR21734416
AUSMDU00020622	SRR21734711	https://www.ncbi.nlm.nih.gov/sra/?term=SRR21734711
AUSMDU00020627	SRR21734699	https://www.ncbi.nlm.nih.gov/sra/?term=SRR21734699
AUSMDU00020641	SRR21734688	https://www.ncbi.nlm.nih.gov/sra/?term=SRR21734688
AUSMDU00020649	SRR21734291	https://www.ncbi.nlm.nih.gov/sra/?term=SRR21734291
AUSMDU00020665	SRR21734280	https://www.ncbi.nlm.nih.gov/sra/?term=SRR21734280
AUSMDU00020676	SRR21734269	https://www.ncbi.nlm.nih.gov/sra/?term=SRR21734269
AUSMDU00020678	SRR21734066	https://www.ncbi.nlm.nih.gov/sra/?term=SRR21734066
AUSMDU00020940	SRR21734055	https://www.ncbi.nlm.nih.gov/sra/?term=SRR21734055
AUSMDU00020941	SRR21734044	https://www.ncbi.nlm.nih.gov/sra/?term=SRR21734044
AUSMDU00020966	SRR21734401	https://www.ncbi.nlm.nih.gov/sra/?term=SRR21734401
AUSMDU00021069	SRR21734390	https://www.ncbi.nlm.nih.gov/sra/?term=SRR21734390
AUSMDU00021070	SRR21734378	https://www.ncbi.nlm.nih.gov/sra/?term=SRR21734378
AUSMDU00021080	SRR21734673	https://www.ncbi.nlm.nih.gov/sra/?term=SRR21734673
AUSMDU00021081	SRR21734662	https://www.ncbi.nlm.nih.gov/sra/?term=SRR21734662
AUSMDU00021082	SRR21734651	https://www.ncbi.nlm.nih.gov/sra/?term=SRR21734651
AUSMDU00021085	SRR21734254	https://www.ncbi.nlm.nih.gov/sra/?term=SRR21734254
AUSMDU00021091	SRR21734243	https://www.ncbi.nlm.nih.gov/sra/?term=SRR21734243
AUSMDU00021110	SRR21734232	https://www.ncbi.nlm.nih.gov/sra/?term=SRR21734232
AUSMDU00021179	SRR21734029	https://www.ncbi.nlm.nih.gov/sra/?term=SRR21734029
AUSMDU00010563	SRR21734872	https://www.ncbi.nlm.nih.gov/sra/?term=SRR21734872
AUSMDU00043869	SRR21734223	https://www.ncbi.nlm.nih.gov/sra/?term=SRR21734223
