# Supplementary material for: An ISO-certified genomics workflow for identification and surveillance of antimicrobial resistance
Source: Nat Commun. 2023 Jan 4;14:60. doi: 10.1038/s41467-022-35713-4 (PMC9813266; doi:10.1038/s41467-022-35713-4)
Supplement: Supplementary file 7 — Source data [file 41467_2022_35713_MOESM7_ESM.xlsx]

## Sheet: fig4_data
AUSMDU_ID	Species	PCR results	abritAMR results	Final result after discrepancy testing	Resistance gene class or group assessed (relevant if >1 detected)
AUSMDU00008606	Citrobacter freundii	CMY	blaCMY-109	True positive	CMY
AUSMDU00048775	Citrobacter freundii	CMY	blaIMP-4,blaCMY-109	True positive	CMY
AUSMDU00009917	Citrobacter freundii	CMY	blaIMP-4,blaCMY-116	True positive	CMY
AUSMDU00021953	Citrobacter freundii	CMY	blaIMP-4,blaCMY-116	True positive	CMY
AUSMDU00022868	Citrobacter freundii complex	CMY	blaIMP-4,blaCMY-116	True positive	CMY
AUSMDU00005913	Citrobacter braakii	CMY	blaCMY-129	True positive	CMY
AUSMDU00010072	Escherichia coli	CMY	blaNDM-5,blaCMY-141	True positive	CMY
AUSMDU00010073	Escherichia coli	CMY	blaNDM-5,blaCMY-141	True positive	CMY
AUSMDU00010747	Escherichia coli	CMY	blaNDM-5,blaCMY-145	True positive	CMY
AUSMDU00011217	Citrobacter freundii	CMY	blaIMP-4,blaCMY-150	True positive	CMY
AUSMDU00008743	Citrobacter freundii	CMY	blaNDM-1,blaCMY-152	True positive	CMY
AUSMDU00009508	Citrobacter freundii	CMY	blaIMP-4,blaCTX-M-62,blaCMY-152	True positive	CMY
AUSMDU00007473	Proteus mirabilis	CMY	blaCMY-16	True positive	CMY
AUSMDU00007473	Proteus mirabilis	CMY	blaCMY-16	True positive	CMY
AUSMDU00006019	Escherichia coli	CMY	blaCMY-2	True positive	CMY
AUSMDU00006592	Escherichia coli	CMY	blaCMY-2	True positive	CMY
AUSMDU00006765	Escherichia coli	CMY	blaCTX-M-55,blaCMY-2	True positive	CMY
AUSMDU00007226	Klebsiella pneumoniae	CMY	blaCMY-2	True positive	CMY
AUSMDU00007378	Klebsiella pneumoniae	CMY	blaKPC-2,blaCTX-M-14,blaCMY-2	True positive	CMY
AUSMDU00007379	Escherichia coli	CMY	blaKPC-2,blaCMY-2	True positive	CMY
AUSMDU00007431	Escherichia coli	CMY	blaCMY-2	True positive	CMY
AUSMDU00070157	Escherichia coli	CMY	blaCMY-2	True positive	CMY
AUSMDU00009584	Escherichia coli	CMY	blaOXA-181,blaCTX-M-15,blaCMY-2	True positive	CMY
AUSMDU00009843	Escherichia coli	CMY	blaOXA-181,blaCTX-M-15,blaCMY-2	True positive	CMY
AUSMDU00009914	Escherichia coli	CMY	blaOXA-181,blaCTX-M-15,blaCMY-2	True positive	CMY
AUSMDU00009915	Escherichia coli	CMY	blaOXA-181,blaCTX-M-15,blaCMY-2	True positive	CMY
AUSMDU00010320	Escherichia coli	CMY	blaOXA-181,blaCMY-2	True positive	CMY
AUSMDU00010465	Escherichia coli	CMY	blaNDM-5,blaCTX-M-15,blaCMY-2	True positive	CMY
AUSMDU00011329	Escherichia coli	CMY	blaOXA-181,blaCTX-M-15,blaCMY-2	True positive	CMY
AUSMDU00011848	Escherichia coli	CMY	blaNDM-5,blaCTX-M-15,blaCTX-M-27,blaCMY-2	True positive	CMY
AUSMDU00011848	Escherichia coli	CMY	blaNDM-5,blaCTX-M-15,blaCTX-M-27,blaCMY-2	True positive	CMY
AUSMDU00013103	Escherichia coli	CMY	blaNDM-5,blaCTX-M-15,blaCMY-2	True positive	CMY
AUSMDU00013139	Escherichia coli	CMY	blaNDM-5,blaCTX-M-15,blaCMY-2	True positive	CMY
AUSMDU00013605	Escherichia coli	CMY	blaNDM-5,blaCTX-M-15,blaCMY-2	True positive	CMY
AUSMDU00014582	Escherichia coli	CMY	blaCMY-2	True positive	CMY
AUSMDU00015716	Escherichia coli	CMY	blaNDM-5,blaCMY-2	True positive	CMY
AUSMDU00015791	Escherichia coli	CMY	blaNDM-5,blaCMY-2	True positive	CMY
AUSMDU00023512	Escherichia coli	CMY	blaNDM-5,blaCMY-2	True positive	CMY
AUSMDU00025757	Escherichia coli	CMY	blaOXA-23,blaCMY-2	True positive	CMY
AUSMDU00018673	Citrobacter braakii	CMY	blaKPC-2,blaCTX-M-15,blaCMY-39	True positive	CMY
AUSMDU00048763	Escherichia coli	CMY	blaNDM-5,blaCMY-42	True positive	CMY
AUSMDU00006373	Escherichia coli	CMY	blaOXA-181,blaCMY-42	True positive	CMY
AUSMDU00006588	Escherichia coli	CMY	blaNDM-5,blaCMY-42	True positive	CMY
AUSMDU00009780	Escherichia coli	CMY	blaNDM-5,blaCMY-42	True positive	CMY
AUSMDU00010523	Escherichia coli	CMY	blaOXA-181,blaCMY-42	True positive	CMY
AUSMDU00010524	Escherichia coli	CMY	blaOXA-181,blaCMY-42	True positive	CMY
AUSMDU00011129	Escherichia coli	CMY	blaOXA-181,blaCMY-42	True positive	CMY
AUSMDU00013838	Escherichia coli	CMY	blaNDM-5,blaCMY-42	True positive	CMY
AUSMDU00013989	Escherichia coli	CMY	blaOXA-181,blaCTX-M-15,blaCMY-42	True positive	CMY
AUSMDU00014725	Escherichia coli	CMY	blaOXA-181,blaCMY-42	True positive	CMY
AUSMDU00015721	Escherichia coli	CMY	blaNDM-5,blaCTX-M-15,blaCMY-42	True positive	CMY
AUSMDU00016004	Escherichia coli	CMY	blaNDM-5,blaCTX-M-15,blaCMY-42	True positive	CMY
AUSMDU00016184	Escherichia coli	CMY	blaNDM-5,blaCMY-42	True positive	CMY
AUSMDU00017649	Escherichia coli	CMY	blaOXA-181, blaCMY-42	True positive	CMY
AUSMDU00018199	Escherichia coli	CMY	blaOXA-181,blaCMY-42	True positive	CMY
AUSMDU00018710	Escherichia coli	CMY	blaNDM-5,blaCMY-42	True positive	CMY
AUSMDU00018949	Escherichia coli	CMY	blaNDM-5,blaCMY-42	True positive	CMY
AUSMDU00019713	Escherichia coli	CMY	blaNDM-5,blaCMY-42	True positive	CMY
AUSMDU00022714	Escherichia coli	CMY	blaNDM-5,blaCTX-M-15,blaCMY-42	True positive	CMY
AUSMDU00024536	Escherichia coli	CMY	blaNDM-5,blaCMY-42	True positive	CMY
AUSMDU00025601	Escherichia coli	CMY	blaNDM-5,blaCMY-42	True positive	CMY
AUSMDU00025499	Escherichia coli	CMY	blaNDM-5,blaCMY-42	True positive	CMY
AUSMDU00025493	Escherichia coli	none	blaNDM-5,blaCMY-42	False positive	CMY
AUSMDU00025707	Escherichia coli	CMY	blaNDM-5,blaCMY-42	True positive	CMY
AUSMDU00026399	Escherichia coli	CMY	blaOXA-232,blaCTX-M-15,blaCMY-42	True positive	CMY
AUSMDU00006017	Citrobacter freundii	CMY	blaIMP-4,blaCMY-48	True positive	CMY
AUSMDU00006021	Citrobacter werkmanii	CMY	blaIMP-4,blaCMY-48	True positive	CMY
AUSMDU00006383	Citrobacter freundii	CMY	blaNDM-5,blaCMY-48	True positive	CMY
AUSMDU00010585	Citrobacter freundii	CMY	blaIMP-4,blaCMY-48	True positive	CMY
AUSMDU00010273	Escherichia coli	CMY	blaNDM-1,blaCTX-M-15,blaCMY-6	True positive	CMY
AUSMDU00011325	Escherichia coli	CMY	blaNDM-7,blaCTX-M-15,blaCMY-6	True positive	CMY
AUSMDU00019753	Escherichia coli	CMY	blaNDM-7,blaCTX-M-15,blaCMY-6	True positive	CMY
AUSMDU00022811	Klebsiella pneumoniae	CMY	blaNDM-1,blaCTX-M-15,blaCMY-6	True positive	CMY
AUSMDU00026950	Citrobacter braakii	CMY	blaNDM-5,blaCMY-63	True positive	CMY
AUSMDU00016647	Citrobacter freundii complex	CMY	blaIMP-4,blaCMY-65	True positive	CMY
AUSMDU00005914	Klebsiella pneumoniae	CTX-M group 9	blaCTX-M-14	True positive	CTX-M group 9
AUSMDU00005984	Escherichia coli	CTX-M group 9	blaCTX-M-14	True positive	CTX-M group 9
AUSMDU00006419	Escherichia coli	CTX-M group 9	blaCTX-M-14	True positive	CTX-M group 9
AUSMDU00006724	Escherichia coli	CTX-M group 9	blaCTX-M-3,blaCTX-M-14	True positive	CTX-M group 9
AUSMDU00007289	Klebsiella pneumoniae	CTX-M group 9	blaCTX-M-14	True positive	CTX-M group 9
AUSMDU00007378	Klebsiella pneumoniae	CTX-M group 9	blaKPC-2,blaCTX-M-14,blaCMY-2	True positive	CTX-M group 9
AUSMDU00007380	Escherichia coli	CTX-M group 9	blaKPC-2,blaCTX-M-14	True positive	CTX-M group 9
AUSMDU00048769	Klebsiella pneumoniae	CTX-M group 9	blaKPC-2,blaCTX-M-15,blaCTX-M-14	True positive	CTX-M group 9
AUSMDU00008014	Klebsiella pneumoniae	CTX-M group 9	blaNDM-4,blaCTX-M-14	True positive	CTX-M group 9
AUSMDU00008281	Klebsiella pneumoniae	CTX-M group 9	blaNDM-4,blaCTX-M-14	True positive	CTX-M group 9
AUSMDU00008283	Escherichia coli	CTX-M group 9	blaCTX-M-14	True positive	CTX-M group 9
AUSMDU00008284	Escherichia coli	CTX-M group 9	blaCTX-M-14	True positive	CTX-M group 9
AUSMDU00008608	Klebsiella pneumoniae	CTX-M group 9	blaCTX-M-14	True positive	CTX-M group 9
AUSMDU00010723	Klebsiella pneumoniae	CTX-M group 9	blaCTX-M-14	True positive	CTX-M group 9
AUSMDU00010724	Klebsiella pneumoniae	CTX-M group 9	blaCTX-M-14	True positive	CTX-M group 9
AUSMDU00011863	Klebsiella pneumoniae	CTX-M group 9	blaNDM-4,blaCTX-M-15,blaCTX-M-14	True positive	CTX-M group 9
AUSMDU00016265	Escherichia coli	CTX-M group 9	blaNDM-5,blaCTX-M-14	True positive	CTX-M group 9
AUSMDU00018842	Klebsiella pneumoniae	CTX-M group 9	blaOXA-48,blaCTX-M-14	True positive	CTX-M group 9
AUSMDU00019266	Escherichia coli	CTX-M group 9	blaNDM-5,blaCTX-M-14	True positive	CTX-M group 9
AUSMDU00026521	Klebsiella pneumoniae	CTX-M group 9	blaNDM-4,blaCTX-M-15,blaCTX-M-14	True positive	CTX-M group 9
AUSMDU00026762	Klebsiella pneumoniae	CTX-M group 9	blaNDM-4,blaCTX-M-14	True positive	CTX-M group 9
AUSMDU00027093	Klebsiella pneumoniae	CTX-M group 9	blaNDM-4,blaCTX-M-15,blaCTX-M-14	True positive	CTX-M group 9
AUSMDU00071110	Escherichia coli	CTX-M group 1	blaCTX-M-15	True positive	CTX-M group 1
AUSMDU00006022	Escherichia coli	CTX-M group 1	blaNDM-1,blaCTX-M-15	True positive	CTX-M group 1
AUSMDU00006344	Escherichia coli	CTX-M group 1	blaCTX-M-15	True positive	CTX-M group 1
AUSMDU00006348	Klebsiella pneumoniae	CTX-M group 1	blaIMP-4,blaCTX-M-15	True positive	CTX-M group 1
AUSMDU00006399	Klebsiella pneumoniae	none	blaNDM-1,blaCTX-M-15	False positive	CTX-M group 1
AUSMDU00006376	Escherichia coli	CTX-M group 1	blaOXA-48,blaCTX-M-15	True positive	CTX-M group 1
AUSMDU00006412	Escherichia coli	CTX-M group 1	blaCTX-M-15	True positive	CTX-M group 1
AUSMDU00006583	Escherichia coli	CTX-M group 1	blaCTX-M-15	True positive	CTX-M group 1
AUSMDU00006470	Klebsiella pneumoniae	CTX-M group 1	blaOXA-181,blaNDM-5,blaCTX-M-15	True positive	CTX-M group 1
AUSMDU00006533	Escherichia coli	CTX-M group 1	blaCTX-M-15	True positive	CTX-M group 1
AUSMDU00006535	Klebsiella pneumoniae	CTX-M group 1	blaOXA-48,blaCTX-M-15	True positive	CTX-M group 1
AUSMDU00006569	Escherichia coli	CTX-M group 1	blaNDM-1,blaCTX-M-15	True positive	CTX-M group 1
AUSMDU00006575	Klebsiella pneumoniae	CTX-M group 1	blaNDM-4,blaCTX-M-15	True positive	CTX-M group 1
AUSMDU00006641	Klebsiella pneumoniae	CTX-M group 1	blaCTX-M-15	True positive	CTX-M group 1
AUSMDU00006655	Klebsiella pneumoniae	CTX-M group 1	blaCTX-M-15	True positive	CTX-M group 1
AUSMDU00006613	Klebsiella pneumoniae	CTX-M group 1	blaOXA-232,blaCTX-M-15	True positive	CTX-M group 1
AUSMDU00006596	Klebsiella pneumoniae	CTX-M group 1	blaIMP-4,blaCTX-M-15	True positive	CTX-M group 1
AUSMDU00006597	Klebsiella pneumoniae	CTX-M group 1	blaOXA-181,blaNDM-1,blaCTX-M-15	True positive	CTX-M group 1
AUSMDU00006589	Klebsiella pneumoniae	CTX-M group 1	blaOXA-232,blaCTX-M-15	True positive	CTX-M group 1
AUSMDU00006681	Klebsiella pneumoniae	CTX-M group 1	blaOXA-181,blaNDM-5,blaCTX-M-15	True positive	CTX-M group 1
AUSMDU00006694	Klebsiella pneumoniae	CTX-M group 1	blaCTX-M-15	True positive	CTX-M group 1
AUSMDU00007244	Escherichia coli	CTX-M group 1	blaNDM-5,blaCTX-M-15	True positive	CTX-M group 1
AUSMDU00007282	Klebsiella pneumoniae	CTX-M group 1	blaOXA-232,blaCTX-M-15	True positive	CTX-M group 1
AUSMDU00007286	Klebsiella pneumoniae	CTX-M group 1	blaOXA-181,blaCTX-M-15	True positive	CTX-M group 1
AUSMDU00007374	Klebsiella pneumoniae	CTX-M group 1	blaCTX-M-15	True positive	CTX-M group 1
AUSMDU00007473	Proteus mirabilis	CTX-M group 1	blaCTX-M-15	True positive	CTX-M group 1
AUSMDU00007473	Proteus mirabilis	CTX-M group 1	blaCTX-M-15	True positive	CTX-M group 1
AUSMDU00007526	Enterobacter aerogenes	CTX-M group 1	blaCTX-M-15	True positive	CTX-M group 1
AUSMDU00048769	Klebsiella pneumoniae	CTX-M group 1	blaKPC-2,blaCTX-M-15,blaCTX-M-14	True positive	CTX-M group 1
AUSMDU00027494	Klebsiella pneumoniae	CTX-M group 1	blaOXA-232,blaNDM-1,blaCTX-M-15	True positive	CTX-M group 1
AUSMDU00034352	Escherichia coli	CTX-M group 1	blaCTX-M-15	True positive	CTX-M group 1
AUSMDU00008013	Escherichia coli	CTX-M group 1	blaNDM-5,blaCTX-M-15	True positive	CTX-M group 1
AUSMDU00008015	Klebsiella pneumoniae	CTX-M group 1	blaCTX-M-15	True positive	CTX-M group 1
AUSMDU00008016	Klebsiella pneumoniae	CTX-M group 1	blaNDM-1,blaCTX-M-15	True positive	CTX-M group 1
AUSMDU00071129	Klebsiella pneumoniae	CTX-M group 1	blaCTX-M-15	True positive	CTX-M group 1
AUSMDU00008549	Klebsiella pneumoniae	CTX-M group 1	blaCTX-M-15	True positive	CTX-M group 1
AUSMDU00034385	Escherichia coli	CTX-M group 1	blaCTX-M-15	True positive	CTX-M group 1
AUSMDU00008280	Serratia marcescens	CTX-M group 1	blaNDM-7,blaCTX-M-15	True positive	CTX-M group 1
AUSMDU00008551	Escherichia coli	CTX-M group 1	blaOXA-181,blaCTX-M-15	True positive	CTX-M group 1
AUSMDU00008607	Escherichia coli	CTX-M group 1	blaNDM-5,blaCTX-M-15	True positive	CTX-M group 1
AUSMDU00008609	Klebsiella pneumoniae	CTX-M group 1	blaCTX-M-15	True positive	CTX-M group 1
AUSMDU00008692	Klebsiella pneumoniae	CTX-M group 1	blaNDM-1,blaCTX-M-15	True positive	CTX-M group 1
AUSMDU00008697	Klebsiella pneumoniae	CTX-M group 1	blaOXA-181,blaCTX-M-15	True positive	CTX-M group 1
AUSMDU00008748	Enterobacter cloacae complex	CTX-M group 1	blaIMP-4,blaCTX-M-15	True positive	CTX-M group 1
AUSMDU00008967	Enterobacter cloacae complex	CTX-M group 1	blaIMP-4,blaCTX-M-15	True positive	CTX-M group 1
AUSMDU00008958	Klebsiella pneumoniae	CTX-M group 1	blaNDM-5,blaCTX-M-15	True positive	CTX-M group 1
AUSMDU00008959	Escherichia coli	CTX-M group 1	blaNDM-5,blaCTX-M-15	True positive	CTX-M group 1
AUSMDU00009012	Enterobacter cloacae complex	CTX-M group 1	blaNDM-1,blaCTX-M-15	True positive	CTX-M group 1
AUSMDU00009215	Escherichia coli	CTX-M group 1	blaNDM-5,blaCTX-M-15	True positive	CTX-M group 1
AUSMDU00009216	Escherichia coli	CTX-M group 1	blaOXA-48,blaCTX-M-15	True positive	CTX-M group 1
AUSMDU00009503	Klebsiella pneumoniae	CTX-M group 1	blaOXA-181,blaCTX-M-15	True positive	CTX-M group 1
AUSMDU00009504	Escherichia coli	CTX-M group 1	blaNDM-5,blaCTX-M-15	True positive	CTX-M group 1
AUSMDU00009505	Klebsiella pneumoniae	CTX-M group 1	blaOXA-232,blaCTX-M-15	True positive	CTX-M group 1
AUSMDU00009584	Escherichia coli	CTX-M group 1	blaOXA-181,blaCTX-M-15,blaCMY-2	True positive	CTX-M group 1
AUSMDU00009585	Klebsiella pneumoniae	CTX-M group 1	blaCTX-M-15	True positive	CTX-M group 1
AUSMDU00009732	Escherichia coli	CTX-M group 1	blaOXA-48,blaCTX-M-15	True positive	CTX-M group 1
AUSMDU00009772	Klebsiella pneumoniae	CTX-M group 1	blaOXA-181,blaCTX-M-15	True positive	CTX-M group 1
AUSMDU00009801	Klebsiella pneumoniae	CTX-M group 1	blaOXA-181,blaCTX-M-15	True positive	CTX-M group 1
AUSMDU00009843	Escherichia coli	CTX-M group 1	blaOXA-181,blaCTX-M-15,blaCMY-2	True positive	CTX-M group 1
AUSMDU00009914	Escherichia coli	CTX-M group 1	blaOXA-181,blaCTX-M-15,blaCMY-2	True positive	CTX-M group 1
AUSMDU00009915	Escherichia coli	CTX-M group 1	blaOXA-181,blaCTX-M-15,blaCMY-2	True positive	CTX-M group 1
AUSMDU00010273	Escherichia coli	CTX-M group 1	blaNDM-1,blaCTX-M-15,blaCMY-6	True positive	CTX-M group 1
AUSMDU00010465	Escherichia coli	CTX-M group 1	blaNDM-5,blaCTX-M-15,blaCMY-2	True positive	CTX-M group 1
AUSMDU00010466	Enterobacter aerogenes	CTX-M group 1	blaCTX-M-15	True positive	CTX-M group 1
AUSMDU00010474	Escherichia coli	CTX-M group 1	blaNDM-5,blaCTX-M-15	True positive	CTX-M group 1
AUSMDU00010520	Klebsiella pneumoniae	CTX-M group 1	blaCTX-M-15	True positive	CTX-M group 1
AUSMDU00010674	Escherichia coli	CTX-M group 1	blaCTX-M-15	True positive	CTX-M group 1
AUSMDU00010682	Escherichia coli	CTX-M group 1	blaCTX-M-15	True positive	CTX-M group 1
AUSMDU00010722	Klebsiella pneumoniae	CTX-M group 1	blaNDM-1,blaCTX-M-15	True positive	CTX-M group 1
AUSMDU00010828	Enterobacter cloacae complex	CTX-M group 1	blaIMP-4,blaCTX-M-15	True positive	CTX-M group 1
AUSMDU00011325	Escherichia coli	CTX-M group 1	blaNDM-7,blaCTX-M-15,blaCMY-6	True positive	CTX-M group 1
AUSMDU00011328	Escherichia coli	CTX-M group 1	blaNDM-5,blaCTX-M-15	True positive	CTX-M group 1
AUSMDU00011329	Escherichia coli	CTX-M group 1	blaOXA-181,blaCTX-M-15,blaCMY-2	True positive	CTX-M group 1
AUSMDU00011330	Klebsiella pneumoniae	CTX-M group 1	blaOXA-181,blaCTX-M-15	True positive	CTX-M group 1
AUSMDU00011489	Escherichia coli	CTX-M group 1	blaOXA-48,blaCTX-M-15	True positive	CTX-M group 1
AUSMDU00011587	Klebsiella pneumoniae	CTX-M group 1	blaOXA-181,blaCTX-M-15	True positive	CTX-M group 1
AUSMDU00011848	Escherichia coli	CTX-M group 1	blaNDM-5,blaCTX-M-15,blaCTX-M-27,blaCMY-2	True positive	CTX-M group 1
AUSMDU00011848	Escherichia coli	CTX-M group 1	blaNDM-5,blaCTX-M-15,blaCTX-M-27,blaCMY-2	True positive	CTX-M group 1
AUSMDU00011862	Escherichia coli	CTX-M group 1	blaOXA-48,blaCTX-M-15	True positive	CTX-M group 1
AUSMDU00011863	Klebsiella pneumoniae	CTX-M group 1	blaNDM-4,blaCTX-M-15,blaCTX-M-14	True positive	CTX-M group 1
AUSMDU00012079	Klebsiella pneumoniae	CTX-M group 1	blaOXA-181,blaCTX-M-15	True positive	CTX-M group 1
AUSMDU00012531	Klebsiella pneumoniae	CTX-M group 1	blaCTX-M-15	True positive	CTX-M group 1
AUSMDU00012722	Escherichia coli	CTX-M group 1	blaNDM-5,blaCTX-M-15	True positive	CTX-M group 1
AUSMDU00012724	Escherichia coli	CTX-M group 1	blaOXA-181,blaCTX-M-15	True positive	CTX-M group 1
AUSMDU00012805	Escherichia coli	CTX-M group 1	blaNDM-5,blaCTX-M-15	True positive	CTX-M group 1
AUSMDU00012808	Klebsiella pneumoniae	CTX-M group 1	blaCTX-M-15	True positive	CTX-M group 1
AUSMDU00013103	Escherichia coli	CTX-M group 1	blaNDM-5,blaCTX-M-15,blaCMY-2	True positive	CTX-M group 1
AUSMDU00013139	Escherichia coli	CTX-M group 1	blaNDM-5,blaCTX-M-15,blaCMY-2	True positive	CTX-M group 1
AUSMDU00013140	Escherichia coli	CTX-M group 1	blaNDM-5,blaCTX-M-15	True positive	CTX-M group 1
AUSMDU00013142	Escherichia coli	CTX-M group 1	blaNDM-5,blaCTX-M-15	True positive	CTX-M group 1
AUSMDU00013302	Klebsiella pneumoniae	CTX-M group 1	blaCTX-M-15	True positive	CTX-M group 1
AUSMDU00013304	Klebsiella pneumoniae	CTX-M group 1	blaCTX-M-15	True positive	CTX-M group 1
AUSMDU00013459	Escherichia coli	CTX-M group 1	blaNDM-5,blaCTX-M-15	True positive	CTX-M group 1
AUSMDU00013573	Klebsiella pneumoniae	CTX-M group 1	blaCTX-M-15	True positive	CTX-M group 1
AUSMDU00013600	Escherichia coli	CTX-M group 1	blaCTX-M-15	True positive	CTX-M group 1
AUSMDU00013605	Escherichia coli	CTX-M group 1	blaNDM-5,blaCTX-M-15,blaCMY-2	True positive	CTX-M group 1
AUSMDU00013732	Klebsiella pneumoniae	CTX-M group 1	blaOXA-181,blaCTX-M-15	True positive	CTX-M group 1
AUSMDU00013837	Klebsiella pneumoniae	CTX-M group 1	blaOXA-48,blaCTX-M-15	True positive	CTX-M group 1
AUSMDU00013844	Escherichia coli	CTX-M group 1	blaCTX-M-15	True positive	CTX-M group 1
AUSMDU00013989	Escherichia coli	CTX-M group 1	blaOXA-181,blaCTX-M-15,blaCMY-42	True positive	CTX-M group 1
AUSMDU00014001	Escherichia coli	CTX-M group 1	blaNDM-5,blaCTX-M-15	True positive	CTX-M group 1
AUSMDU00014850	Klebsiella pneumoniae	CTX-M group 1	blaOXA-181,blaCTX-M-15	True positive	CTX-M group 1
AUSMDU00014853	Klebsiella pneumoniae	CTX-M group 1	blaOXA-48,blaCTX-M-15	True positive	CTX-M group 1
AUSMDU00014854	Escherichia coli	CTX-M group 1	blaCTX-M-15	True positive	CTX-M group 1
AUSMDU00015198	Escherichia coli	CTX-M group 1	blaNDM-5,blaCTX-M-15	True positive	CTX-M group 1
AUSMDU00015328	Escherichia coli	CTX-M group 1	blaNDM-5,blaCTX-M-15	True positive	CTX-M group 1
AUSMDU00015721	Escherichia coli	CTX-M group 1	blaNDM-5,blaCTX-M-15,blaCMY-42	True positive	CTX-M group 1
AUSMDU00015927	Escherichia coli	CTX-M group 1	blaNDM-5,blaCTX-M-15	True positive	CTX-M group 1
AUSMDU00016004	Escherichia coli	CTX-M group 1	blaNDM-5,blaCTX-M-15,blaCMY-42	True positive	CTX-M group 1
AUSMDU00016006	Klebsiella pneumoniae	CTX-M group 1	blaIMP-4,blaCTX-M-15	True positive	CTX-M group 1
AUSMDU00016934	Escherichia coli	CTX-M group 1	blaOXA-181,blaCTX-M-15	True positive	CTX-M group 1
AUSMDU00016935	Escherichia coli	CTX-M group 1	blaOXA-181,blaCTX-M-15	True positive	CTX-M group 1
AUSMDU00017556	Klebsiella pneumoniae	CTX-M group 1	blaOXA-232,blaCTX-M-15	True positive	CTX-M group 1
AUSMDU00017778	Klebsiella pneumoniae	CTX-M group 1	blaOXA-232,blaCTX-M-15	True positive	CTX-M group 1
AUSMDU00018384	Klebsiella pneumoniae	CTX-M group 1	blaOXA-181,blaCTX-M-15	True positive	CTX-M group 1
AUSMDU00018385	Klebsiella pneumoniae	CTX-M group 1	blaOXA-232,blaCTX-M-15	True positive	CTX-M group 1
AUSMDU00018662	Escherichia coli	CTX-M group 1	blaOXA-48,blaCTX-M-15,blaCTX-M-27	True positive	CTX-M group 1
AUSMDU00018673	Citrobacter braakii	CTX-M group 1	blaKPC-2,blaCTX-M-15,blaCMY-39	True positive	CTX-M group 1
AUSMDU00018715	Klebsiella pneumoniae	CTX-M group 1	blaOXA-181,blaCTX-M-15	True positive	CTX-M group 1
AUSMDU00018897	Klebsiella pneumoniae	CTX-M group 1	blaOXA-48,blaCTX-M-15	True positive	CTX-M group 1
AUSMDU00018922	Klebsiella pneumoniae	CTX-M group 1	blaOXA-232,blaCTX-M-15	True positive	CTX-M group 1
AUSMDU00018923	Klebsiella pneumoniae	CTX-M group 1	blaOXA-232,blaCTX-M-15	True positive	CTX-M group 1
AUSMDU00019204	Klebsiella pneumoniae	CTX-M group 1	blaOXA-232,blaCTX-M-15	True positive	CTX-M group 1
AUSMDU00020468	Enterobacter cloacae complex	CTX-M group 1	blaIMP-4,blaCTX-M-15	True positive	CTX-M group 1
AUSMDU00019742	Klebsiella pneumoniae	CTX-M group 1	blaKPC-3,blaCTX-M-15	True positive	CTX-M group 1
AUSMDU00019752	Escherichia coli	CTX-M group 1	blaNDM-5,blaCTX-M-15	True positive	CTX-M group 1
AUSMDU00019753	Escherichia coli	CTX-M group 1	blaNDM-7,blaCTX-M-15,blaCMY-6	True positive	CTX-M group 1
AUSMDU00019868	Escherichia coli	CTX-M group 1	blaNDM-5,blaCTX-M-15	True positive	CTX-M group 1
AUSMDU00020337	Klebsiella pneumoniae	CTX-M group 1	blaNDM-1,blaCTX-M-15	True positive	CTX-M group 1
AUSMDU00020423	Klebsiella pneumoniae	CTX-M group 1	blaOXA-232,blaCTX-M-15	True positive	CTX-M group 1
AUSMDU00020680	Klebsiella pneumoniae	CTX-M group 1	blaOXA-232,blaNDM-5,blaCTX-M-15	True positive	CTX-M group 1
AUSMDU00022119	Klebsiella pneumoniae	CTX-M group 1	blaNDM-1,blaCTX-M-15	True positive	CTX-M group 1
AUSMDU00022280	Escherichia coli	CTX-M group 1	blaOXA-181,blaCTX-M-15	True positive	CTX-M group 1
AUSMDU00022714	Escherichia coli	CTX-M group 1	blaNDM-5,blaCTX-M-15,blaCMY-42	True positive	CTX-M group 1
AUSMDU00022801	Escherichia coli	CTX-M group 1	blaOXA-181,blaNDM-5,blaCTX-M-15	True positive	CTX-M group 1
AUSMDU00022811	Klebsiella pneumoniae	CTX-M group 1	blaNDM-1,blaCTX-M-15,blaCMY-6	True positive	CTX-M group 1
AUSMDU00022935	Klebsiella pneumoniae	CTX-M group 1	blaNDM-1,blaCTX-M-15	True positive	CTX-M group 1
AUSMDU00023057	Escherichia coli	CTX-M group 1	blaNDM-5,blaCTX-M-15	True positive	CTX-M group 1
AUSMDU00023513	Klebsiella pneumoniae	CTX-M group 1	blaOXA-232,blaCTX-M-15	True positive	CTX-M group 1
AUSMDU00024440	Enterobacter cloacae	CTX-M group 1	blaNDM-1,blaCTX-M-15	True positive	CTX-M group 1
AUSMDU00024526	Escherichia coli	CTX-M group 1	blaNDM-5,blaCTX-M-15	True positive	CTX-M group 1
AUSMDU00024627	Klebsiella pneumoniae	CTX-M group 1	blaNDM-5,blaCTX-M-15	True positive	CTX-M group 1
AUSMDU00024937	Escherichia coli	CTX-M group 1	blaNDM-5,blaCTX-M-15	True positive	CTX-M group 1
AUSMDU00025616	Klebsiella pneumoniae	CTX-M group 1	blaOXA-181,blaCTX-M-15	True positive	CTX-M group 1
AUSMDU00025709	Klebsiella pneumoniae	CTX-M group 1	blaOXA-181,blaNDM-4,blaCTX-M-15	True positive	CTX-M group 1
AUSMDU00025750	Escherichia coli	CTX-M group 1	blaNDM-5,blaCTX-M-15	True positive	CTX-M group 1
AUSMDU00025932	Klebsiella pneumoniae	CTX-M group 1	blaOXA-181,blaCTX-M-15	True positive	CTX-M group 1
AUSMDU00026096	Klebsiella pneumoniae	CTX-M group 1	blaNDM-1,blaCTX-M-15	True positive	CTX-M group 1
AUSMDU00026399	Escherichia coli	CTX-M group 1	blaOXA-232,blaCTX-M-15,blaCMY-42	True positive	CTX-M group 1
AUSMDU00026509	Klebsiella pneumoniae	CTX-M group 1	blaOXA-181,blaCTX-M-15	True positive	CTX-M group 1
AUSMDU00026521	Klebsiella pneumoniae	CTX-M group 1	blaNDM-4,blaCTX-M-15,blaCTX-M-14	True positive	CTX-M group 1
AUSMDU00027093	Klebsiella pneumoniae	CTX-M group 1	blaNDM-4,blaCTX-M-15,blaCTX-M-14	True positive	CTX-M group 1
AUSMDU00027196	Escherichia coli	CTX-M group 1	blaNDM-5,blaCTX-M-15	True positive	CTX-M group 1
AUSMDU00027204	Escherichia coli	CTX-M group 1	blaNDM-5,blaCTX-M-15	True positive	CTX-M group 1
AUSMDU00009583	Escherichia coli	CTX-M group 9	blaCTX-M-24	True positive	CTX-M group 9
AUSMDU00015534	Escherichia coli	CTX-M group 9	blaOXA-181,blaCTX-M-24	True positive	CTX-M group 9
AUSMDU00020588	Escherichia coli	CTX-M group 9	blaOXA-48,blaCTX-M-24	True positive	CTX-M group 9
AUSMDU00006345	Escherichia coli	CTX-M group 9	blaCTX-M-27	True positive	CTX-M group 9
AUSMDU00006662	Escherichia coli	CTX-M group 9	blaCTX-M-27	True positive	CTX-M group 9
AUSMDU00007430	Escherichia coli	CTX-M group 9	blaCTX-M-27	True positive	CTX-M group 9
AUSMDU00070158	Escherichia coli	CTX-M group 9	blaCTX-M-27	True positive	CTX-M group 9
AUSMDU00011847	Klebsiella pneumoniae	CTX-M group 9	blaOXA-181,blaCTX-M-27	True positive	CTX-M group 9
AUSMDU00011848	Escherichia coli	CTX-M group 9	blaNDM-5,blaCTX-M-15,blaCTX-M-27,blaCMY-2	True positive	CTX-M group 9
AUSMDU00011848	Escherichia coli	CTX-M group 9	blaNDM-5,blaCTX-M-15,blaCTX-M-27,blaCMY-2	True positive	CTX-M group 9
AUSMDU00018662	Escherichia coli	CTX-M group 9	blaOXA-48,blaCTX-M-15,blaCTX-M-27	True positive	CTX-M group 9
AUSMDU00006724	Escherichia coli	CTX-M group 1	blaCTX-M-3,blaCTX-M-14	True positive	CTX-M group 1
AUSMDU00010270	Enterobacter cloacae complex	CTX-M group 1	blaCTX-M-3	True positive	CTX-M group 1
AUSMDU00006765	Escherichia coli	CTX-M group 1	blaCTX-M-55,blaCMY-2	True positive	CTX-M group 1
AUSMDU00008950	Escherichia coli	CTX-M group 1	blaNDM-5,blaCTX-M-55,	True positive	CTX-M group 1
AUSMDU00011324	Escherichia coli	CTX-M group 1	blaCTX-M-55	True positive	CTX-M group 1
AUSMDU00016959	Escherichia coli	CTX-M group 1	blaNDM-5,blaCTX-M-55,	True positive	CTX-M group 1
AUSMDU00024942	Escherichia coli	CTX-M group 1	blaNDM-5,blaCTX-M-55,	True positive	CTX-M group 1
AUSMDU00009508	Citrobacter freundii	CTX-M group 1	blaIMP-4,blaCTX-M-62,blaCMY-152	True positive	CTX-M group 1
AUSMDU00013606	Enterobacter cloacae complex	CTX-M group 1	blaCTX-M-62	True positive	CTX-M group 1
AUSMDU00007309	Proteus mirabilis	CTX-M group 9	blaCTX-M-65	True positive	CTX-M group 9
AUSMDU00008010	Klebsiella pneumoniae	CTX-M group 9	blaCTX-M-65	True positive	CTX-M group 9
AUSMDU00008011	Klebsiella pneumoniae	CTX-M group 9	blaKPC-2,blaCTX-M-65	True positive	CTX-M group 9
AUSMDU00008648	Kluyvera ascorbata	none	blaCTX-M-8	True negative	none
AUSMDU00005915	Enterobacter cloacae complex	CTX-M group 9	blaCTX-M-9	True positive	CTX-M group 9
AUSMDU00005920	Enterobacter cloacae complex	CTX-M group 9	blaCTX-M-9	True positive	CTX-M group 9
AUSMDU00006013	Enterobacter cloacae complex	CTX-M group 9	blaCTX-M-9	True positive	CTX-M group 9
AUSMDU00006465	Enterobacter cloacae complex	CTX-M group 9	blaIMP-4,blaCTX-M-9	True positive	CTX-M group 9
AUSMDU00006527	Enterobacter cloacae complex	CTX-M group 9	blaIMP-4,blaCTX-M-9	True positive	CTX-M group 9
AUSMDU00006572	Enterobacter cloacae complex	CTX-M group 9	blaIMP-4,blaCTX-M-9	True positive	CTX-M group 9
AUSMDU00006643	Enterobacter roggenkampii	CTX-M group 9	blaCTX-M-9	True positive	CTX-M group 9
AUSMDU00007284	Enterobacter cloacae	CTX-M group 9	blaIMP-4,blaCTX-M-9	True positive	CTX-M group 9
AUSMDU00071115	Enterobacter cloacae	CTX-M group 9	blaCTX-M-9	True positive	CTX-M group 9
AUSMDU00007308	Enterobacter cloacae	CTX-M group 9	blaCTX-M-9	True positive	CTX-M group 9
AUSMDU00007490	Enterobacter cloacae complex	CTX-M group 9	blaIMP-4,blaCTX-M-9	True positive	CTX-M group 9
AUSMDU00007495	Enterobacter cloacae complex	CTX-M group 9	blaIMP-4,blaCTX-M-9	True positive	CTX-M group 9
AUSMDU00007874	Enterobacter cloacae complex	CTX-M group 9	blaIMP-4,blaCTX-M-9	True positive	CTX-M group 9
AUSMDU00007973	Enterobacter cloacae complex	CTX-M group 9	blaCTX-M-9	True positive	CTX-M group 9
AUSMDU00008552	Enterobacter cloacae complex	CTX-M group 9	blaCTX-M-9	True positive	CTX-M group 9
AUSMDU00008694	Enterobacter cloacae complex	CTX-M group 9	blaIMP-4,blaCTX-M-9	True positive	CTX-M group 9
AUSMDU00008698	Enterobacter cloacae complex	CTX-M group 9	blaCTX-M-9	True positive	CTX-M group 9
AUSMDU00008951	Enterobacter cloacae	CTX-M group 9	blaIMP-4,blaCTX-M-9	True positive	CTX-M group 9
AUSMDU00009645	Enterobacter cancerogenus	CTX-M group 9	blaCTX-M-9	True positive	CTX-M group 9
AUSMDU00009701	Enterobacter cloacae complex	CTX-M group 9	blaIMP-4,blaCTX-M-9	True positive	CTX-M group 9
AUSMDU00009845	Enterobacter cloacae complex	CTX-M group 9	blaIMP-4,blaCTX-M-9	True positive	CTX-M group 9
AUSMDU00010712	Enterobacter cloacae complex	CTX-M group 9	blaIMP-4,blaCTX-M-9	True positive	CTX-M group 9
AUSMDU00012245	Enterobacter cloacae complex	CTX-M group 9	blaIMP-4,blaCTX-M-9	True positive	CTX-M group 9
AUSMDU00012807	Enterobacter cloacae complex	CTX-M group 9	blaIMP-4,blaCTX-M-9	True positive	CTX-M group 9
AUSMDU00013542	Enterobacter cloacae complex	CTX-M group 9	blaIMP-4,blaCTX-M-9	True positive	CTX-M group 9
AUSMDU00013300	Enterobacter cloacae complex	CTX-M group 9	blaCTX-M-9	True positive	CTX-M group 9
AUSMDU00013301	Enterobacter cloacae complex	CTX-M group 9	blaCTX-M-9	True positive	CTX-M group 9
AUSMDU00013457	Klebsiella oxytoca	CTX-M group 9	blaIMP-4,blaCTX-M-9	True positive	CTX-M group 9
AUSMDU00013641	Citrobacter werkmanii	CTX-M group 9	blaOXA-48,blaCTX-M-9	True positive	CTX-M group 9
AUSMDU00014824	Enterobacter cloacae complex	CTX-M group 9	blaIMP-4,blaCTX-M-9	True positive	CTX-M group 9
AUSMDU00015616	Klebsiella oxytoca	CTX-M group 9	blaIMP-4,blaCTX-M-9	True positive	CTX-M group 9
AUSMDU00017555	Enterobacter hormaechei	CTX-M group 9	blaIMP-4,blaCTX-M-9	True positive	CTX-M group 9
AUSMDU00021553	Enterobacter hormaechei	CTX-M group 9	blaIMP-4,blaCTX-M-9	True positive	CTX-M group 9
AUSMDU00022934	Enterobacter hormaechei	CTX-M group 9	blaIMP-4,blaCTX-M-9	True positive	CTX-M group 9
AUSMDU00023410	Enterobacter hormaechei	CTX-M group 9	blaIMP-4,blaCTX-M-9	True positive	CTX-M group 9
AUSMDU00023828	Enterobacter hormaechei	CTX-M group 9	blaIMP-4,blaCTX-M-9	True positive	CTX-M group 9
AUSMDU00023906	Enterobacter cloacae complex	CTX-M group 9	blaIMP-4,blaCTX-M-9	True positive	CTX-M group 9
AUSMDU00023950	Enterobacter hormaechei	CTX-M group 9	blaIMP-4,blaCTX-M-9	True positive	CTX-M group 9
AUSMDU00023951	Enterobacter cloacae complex	CTX-M group 9	blaIMP-4,blaCTX-M-9	True positive	CTX-M group 9
AUSMDU00024964	Enterobacter cloacae complex	CTX-M group 9	blaIMP-4,blaCTX-M-9	True positive	CTX-M group 9
AUSMDU00025004	Enterobacter hormaechei	CTX-M group 9	blaIMP-4,blaCTX-M-9	True positive	CTX-M group 9
AUSMDU00025185	Enterobacter cloacae complex	CTX-M group 9	blaIMP-4,blaCTX-M-9	True positive	CTX-M group 9
AUSMDU00025212	Enterobacter hormaechei	CTX-M group 9	blaIMP-4,blaCTX-M-9	True positive	CTX-M group 9
AUSMDU00025213	Enterobacter hormaechei	CTX-M group 9	blaIMP-4,blaCTX-M-9	True positive	CTX-M group 9
AUSMDU00025214	Enterobacter hormaechei	CTX-M group 9	blaIMP-4,blaCTX-M-9	True positive	CTX-M group 9
AUSMDU00025294	Enterobacter hormaechei	CTX-M group 9	blaIMP-4,blaCTX-M-9	True positive	CTX-M group 9
AUSMDU00025421	Enterobacter cloacae complex	CTX-M group 9	blaIMP-4,blaCTX-M-9	True positive	CTX-M group 9
AUSMDU00025448	Escherichia coli	CTX-M group 9	blaIMP-4,blaCTX-M-9	True positive	CTX-M group 9
AUSMDU00025706	Enterobacter cloacae complex	CTX-M group 9	blaIMP-4,blaCTX-M-9	True positive	CTX-M group 9
AUSMDU00025724	Enterobacter hormaechei	CTX-M group 9	blaIMP-4,blaCTX-M-9	True positive	CTX-M group 9
AUSMDU00025758	Enterobacter hormaechei	CTX-M group 9	blaIMP-4,blaCTX-M-9	True positive	CTX-M group 9
AUSMDU00026286	Enterobacter cloacae complex	CTX-M group 9	blaIMP-4,blaCTX-M-9	True positive	CTX-M group 9
AUSMDU00026289	Enterobacter hormaechei	CTX-M group 9	blaIMP-4,blaCTX-M-9	True positive	CTX-M group 9
AUSMDU00026290	Enterobacter hormaechei	CTX-M group 9	blaIMP-4,blaCTX-M-9	True positive	CTX-M group 9
AUSMDU00026321	Enterobacter cloacae complex	CTX-M group 9	blaIMP-4,blaCTX-M-9	True positive	CTX-M group 9
AUSMDU00027101	Enterobacter cloacae	CTX-M group 9	blaIMP-4,blaCTX-M-9	True positive	CTX-M group 9
AUSMDU00006451	Pseudomonas aeruginosa	GES	blaGES-1	True positive	GES
AUSMDU00008215	Pseudomonas aeruginosa	GES	blaGES-5	True positive	GES
AUSMDU00009078	Pseudomonas aeruginosa	GES	blaGES-5	True positive	GES
AUSMDU00007287	Enterobacter cloacae complex	IMI	blaIMI-1	True positive	IMI
AUSMDU00007288	Enterobacter cloacae complex	IMI	blaIMI-1	True positive	IMI
AUSMDU00011490	Enterobacter cloacae complex	IMI	blaIMI-1	True positive	IMI
AUSMDU00022273	Enterobacter cloacae complex	IMI	blaIMI-1	True positive	IMI
AUSMDU00008751	Pseudomonas aeruginosa	IMP	blaIMP-1	True positive	IMP
AUSMDU00008752	Pseudomonas aeruginosa	IMP	blaNDM-1,blaIMP-1	True positive	IMP
AUSMDU00013842	Pseudomonas aeruginosa	IMP	blaIMP-1	True positive	IMP
AUSMDU00018030	Pseudomonas aeruginosa	IMP	blaIMP-1	True positive	IMP
AUSMDU00020274	Pseudomonas aeruginosa	IMP	blaNDM-1,blaIMP-1	True positive	IMP
AUSMDU00021549	Pseudomonas aeruginosa	IMP	blaIMP-1	True positive	IMP
AUSMDU00006524	Pseudomonas aeruginosa	IMP	blaIMP-14	True positive	IMP
AUSMDU00025847	Pseudomonas aeruginosa	IMP	blaIMP-15	True positive	IMP
AUSMDU00071117	Pseudomonas aeruginosa	IMP	blaIMP-26	True positive	IMP
AUSMDU00008282	Pseudomonas aeruginosa	IMP	blaIMP-26	True positive	IMP
AUSMDU00018252	Pseudomonas aeruginosa	IMP	blaIMP-26	True positive	IMP
AUSMDU00018333	Pseudomonas aeruginosa	IMP	blaIMP-26	True positive	IMP
AUSMDU00019048	Pseudomonas aeruginosa	IMP	blaIMP-26	True positive	IMP
AUSMDU00019049	Pseudomonas aeruginosa	IMP	blaIMP-26	True positive	IMP
AUSMDU00005828	Escherichia coli	IMP	blaIMP-4	True positive	IMP
AUSMDU00005753	Klebsiella oxytoca	IMP	blaIMP-4	True positive	IMP
AUSMDU00005872	Klebsiella pneumoniae	IMP	blaIMP-4	True positive	IMP
AUSMDU00005919	Serratia marcescens	IMP	blaIMP-4	True positive	IMP
AUSMDU00005957	Klebsiella pneumoniae	IMP	blaIMP-4	True positive	IMP
AUSMDU00006000	Serratia marcescens	IMP	blaIMP-4	True positive	IMP
AUSMDU00006001	Serratia marcescens	IMP	blaIMP-4	True positive	IMP
AUSMDU00006002	Serratia marcescens	IMP	blaIMP-4	True positive	IMP
AUSMDU00006003	Serratia marcescens	IMP	blaIMP-4	True positive	IMP
AUSMDU00006004	Serratia marcescens	IMP	blaIMP-4	True positive	IMP
AUSMDU00006005	Serratia marcescens	IMP	blaIMP-4	True positive	IMP
AUSMDU00006006	Serratia marcescens	IMP	blaIMP-4	True positive	IMP
AUSMDU00048817	Serratia marcescens	IMP	blaIMP-4	True positive	IMP
AUSMDU00006007	Serratia marcescens	IMP	blaIMP-4	True positive	IMP
AUSMDU00006008	Serratia marcescens	IMP	blaIMP-4	True positive	IMP
AUSMDU00006009	Serratia marcescens	IMP	blaIMP-4	True positive	IMP
AUSMDU00006010	Serratia marcescens	IMP	blaIMP-4	True positive	IMP
AUSMDU00006011	Serratia marcescens	IMP	blaIMP-4	True positive	IMP
AUSMDU00006012	Serratia marcescens	IMP	blaIMP-4	True positive	IMP
AUSMDU00006017	Citrobacter freundii	IMP	blaIMP-4,blaCMY-48	True positive	IMP
AUSMDU00006021	Citrobacter werkmanii	IMP	blaIMP-4,blaCMY-48	True positive	IMP
AUSMDU00006343	Klebsiella pneumoniae	IMP	blaIMP-4	True positive	IMP
AUSMDU00006348	Klebsiella pneumoniae	IMP	blaIMP-4,blaCTX-M-15	True positive	IMP
AUSMDU00006420	Serratia marcescens	IMP	blaIMP-4	True positive	IMP
AUSMDU00006421	Serratia marcescens	IMP	blaIMP-4	True positive	IMP
AUSMDU00006422	Serratia marcescens	IMP	blaIMP-4	True positive	IMP
AUSMDU00006423	Serratia marcescens	IMP	blaIMP-4	True positive	IMP
AUSMDU00006424	Serratia marcescens	IMP	blaIMP-4	True positive	IMP
AUSMDU00006425	Serratia marcescens	IMP	blaIMP-4	True positive	IMP
AUSMDU00006426	Serratia marcescens	IMP	blaIMP-4	True positive	IMP
AUSMDU00006427	Serratia marcescens	IMP	blaIMP-4	True positive	IMP
AUSMDU00006428	Serratia marcescens	IMP	blaIMP-4	True positive	IMP
AUSMDU00006429	Serratia marcescens	IMP	blaIMP-4	True positive	IMP
AUSMDU00006430	Serratia marcescens	IMP	blaIMP-4	True positive	IMP
AUSMDU00006431	Serratia marcescens	IMP	blaIMP-4	True positive	IMP
AUSMDU00006432	Serratia marcescens	IMP	blaIMP-4	True positive	IMP
AUSMDU00006433	Serratia marcescens	IMP	blaIMP-4	True positive	IMP
AUSMDU00006434	Serratia marcescens	IMP	blaIMP-4	True positive	IMP
AUSMDU00006435	Serratia marcescens	IMP	blaIMP-4	True positive	IMP
AUSMDU00006437	Serratia marcescens	IMP	blaIMP-4	True positive	IMP
AUSMDU00006407	Serratia marcescens	IMP	blaIMP-4	True positive	IMP
AUSMDU00006410	Serratia marcescens	IMP	blaIMP-4	True positive	IMP
AUSMDU00006411	Serratia marcescens	IMP	blaIMP-4	True positive	IMP
AUSMDU00006465	Enterobacter cloacae complex	IMP	blaIMP-4,blaCTX-M-9	True positive	IMP
AUSMDU00006468	Enterobacter cloacae complex	IMP	blaIMP-4	True positive	IMP
AUSMDU00006523	Serratia marcescens	IMP	blaIMP-4	True positive	IMP
AUSMDU00006527	Enterobacter cloacae complex	IMP	blaIMP-4,blaCTX-M-9	True positive	IMP
AUSMDU00006572	Enterobacter cloacae complex	IMP	blaIMP-4,blaCTX-M-9	True positive	IMP
AUSMDU00006649	Serratia marcescens	IMP	blaIMP-4	True positive	IMP
AUSMDU00006650	Serratia marcescens	IMP	blaIMP-4	True positive	IMP
AUSMDU00006651	Serratia marcescens	IMP	blaIMP-4	True positive	IMP
AUSMDU00006652	Serratia marcescens	IMP	blaIMP-4	True positive	IMP
AUSMDU00006653	Serratia marcescens	IMP	blaIMP-4	True positive	IMP
AUSMDU00006654	Enterobacter cloacae complex	IMP	blaIMP-4	True positive	IMP
AUSMDU00006689	Serratia marcescens	IMP	blaIMP-4	True positive	IMP
AUSMDU00006584	Serratia marcescens	IMP	blaIMP-4	True positive	IMP
AUSMDU00006585	Serratia marcescens	IMP	blaIMP-4	True positive	IMP
AUSMDU00006586	Serratia marcescens	IMP	blaIMP-4	True positive	IMP
AUSMDU00006587	Serratia marcescens	IMP	blaIMP-4	True positive	IMP
AUSMDU00006594	Klebsiella pneumoniae	IMP	blaIMP-4	True positive	IMP
AUSMDU00006596	Klebsiella pneumoniae	IMP	blaIMP-4,blaCTX-M-15	True positive	IMP
AUSMDU00006690	Acinetobacter baumannii complex	IMP	blaOXA-58,blaIMP-4	True positive	IMP
AUSMDU00006591	Enterobacter cloacae complex	IMP	blaIMP-4	True positive	IMP
AUSMDU00006695	Enterobacter cloacae complex	IMP	blaIMP-4	True positive	IMP
AUSMDU00006754	Serratia marcescens	IMP	blaIMP-4	True positive	IMP
AUSMDU00006755	Serratia marcescens	IMP	blaIMP-4	True positive	IMP
AUSMDU00006756	Serratia marcescens	IMP	blaIMP-4	True positive	IMP
AUSMDU00006757	Serratia marcescens	IMP	blaIMP-4	True positive	IMP
AUSMDU00006758	Serratia marcescens	IMP	blaIMP-4	True positive	IMP
AUSMDU00006760	Serratia marcescens	IMP	blaIMP-4	True positive	IMP
AUSMDU00008473	Serratia marcescens	IMP	blaIMP-4	True positive	IMP
AUSMDU00008474	Serratia marcescens	IMP	blaIMP-4	True positive	IMP
AUSMDU00008475	Serratia marcescens	IMP	blaIMP-4	True positive	IMP
AUSMDU00008476	Serratia marcescens	IMP	blaIMP-4	True positive	IMP
AUSMDU00006761	Klebsiella pneumoniae	IMP	blaIMP-4	True positive	IMP
AUSMDU00008477	Serratia marcescens	IMP	blaIMP-4	True positive	IMP
AUSMDU00008478	Serratia marcescens	IMP	blaIMP-4	True positive	IMP
AUSMDU00008479	Serratia marcescens	IMP	blaIMP-4	True positive	IMP
AUSMDU00008480	Serratia marcescens	IMP	blaIMP-4	True positive	IMP
AUSMDU00008481	Serratia marcescens	IMP	blaIMP-4	True positive	IMP
AUSMDU00008482	Serratia marcescens	IMP	blaIMP-4	True positive	IMP
AUSMDU00008483	Serratia marcescens	IMP	blaIMP-4	True positive	IMP
AUSMDU00006764	Serratia marcescens	IMP	blaIMP-4	True positive	IMP
AUSMDU00007196	Enterobacter cloacae	IMP	blaIMP-4	True positive	IMP
AUSMDU00007242	Enterobacter cloacae complex	IMP	blaIMP-4	True positive	IMP
AUSMDU00007243	Enterobacter cloacae complex	IMP	blaIMP-4	True positive	IMP
AUSMDU00007284	Enterobacter cloacae	IMP	blaIMP-4,blaCTX-M-9	True positive	IMP
AUSMDU00007352	Enterobacter cloacae complex	IMP	blaIMP-4	True positive	IMP
AUSMDU00007357	Providencia rettgeri	IMP	blaIMP-4	True positive	IMP
AUSMDU00007377	Enterobacter cloacae complex	IMP	blaIMP-4	True positive	IMP
AUSMDU00007382	Klebsiella pneumoniae	IMP	blaIMP-4	True positive	IMP
AUSMDU00007475	Klebsiella pneumoniae	IMP	blaIMP-4	True positive	IMP
AUSMDU00007490	Enterobacter cloacae complex	IMP	blaIMP-4,blaCTX-M-9	True positive	IMP
AUSMDU00007495	Enterobacter cloacae complex	IMP	blaIMP-4,blaCTX-M-9	True positive	IMP
AUSMDU00007528	Serratia marcescens	IMP	blaIMP-4	True positive	IMP
AUSMDU00007529	Serratia marcescens	IMP	blaIMP-4	True positive	IMP
AUSMDU00048771	Enterobacter cloacae complex	IMP	blaIMP-4	True positive	IMP
AUSMDU00007874	Enterobacter cloacae complex	IMP	blaIMP-4,blaCTX-M-9	True positive	IMP
AUSMDU00007979	Serratia marcescens	IMP	blaIMP-4	True positive	IMP
AUSMDU00008012	Serratia marcescens	IMP	blaIMP-4	True positive	IMP
AUSMDU00048772	Enterobacter cloacae complex	IMP	blaIMP-4	True positive	IMP
AUSMDU00008217	Enterobacter cloacae	IMP	blaIMP-4	True positive	IMP
AUSMDU00008653	Enterobacter cloacae complex	IMP	blaIMP-4	True positive	IMP
AUSMDU00008694	Enterobacter cloacae complex	IMP	blaIMP-4,blaCTX-M-9	True positive	IMP
AUSMDU00008695	Serratia marcescens	IMP	blaIMP-4	True positive	IMP
AUSMDU00008741	Enterobacter cloacae complex	IMP	blaIMP-4	True positive	IMP
AUSMDU00008748	Enterobacter cloacae complex	IMP	blaIMP-4,blaCTX-M-15	True positive	IMP
AUSMDU00008951	Enterobacter cloacae	IMP	blaIMP-4,blaCTX-M-9	True positive	IMP
AUSMDU00008952	Enterobacter cloacae complex	IMP	blaIMP-4	True positive	IMP
AUSMDU00008967	Enterobacter cloacae complex	IMP	blaIMP-4,blaCTX-M-15	True positive	IMP
AUSMDU00008973	Escherichia coli	IMP	blaIMP-4	True positive	IMP
AUSMDU00009109	Serratia marcescens	IMP	blaIMP-4	True positive	IMP
AUSMDU00009502	Serratia marcescens	IMP	blaIMP-4	True positive	IMP
AUSMDU00009507	Enterobacter cloacae complex	IMP	blaIMP-4	True positive	IMP
AUSMDU00009508	Citrobacter freundii	IMP	blaIMP-4,blaCTX-M-62,blaCMY-152	True positive	IMP
AUSMDU00009631	Serratia marcescens	IMP	blaIMP-4	True positive	IMP
AUSMDU00009701	Enterobacter cloacae complex	IMP	blaIMP-4,blaCTX-M-9	True positive	IMP
AUSMDU00009845	Enterobacter cloacae complex	IMP	blaIMP-4,blaCTX-M-9	True positive	IMP
AUSMDU00009917	Citrobacter freundii	IMP	blaIMP-4,blaCMY-116	True positive	IMP
AUSMDU00010135	Escherichia coli	IMP	blaIMP-4	True positive	IMP
AUSMDU00010159	Serratia marcescens	IMP	blaIMP-4	True positive	IMP
AUSMDU00010076	Serratia marcescens	IMP	blaIMP-4	True positive	IMP
AUSMDU00010585	Citrobacter freundii	IMP	blaIMP-4,blaCMY-48	True positive	IMP
AUSMDU00010519	Klebsiella oxytoca	IMP	blaIMP-4	True positive	IMP
AUSMDU00010712	Enterobacter cloacae complex	IMP	blaIMP-4,blaCTX-M-9	True positive	IMP
AUSMDU00010828	Enterobacter cloacae complex	IMP	blaIMP-4,blaCTX-M-15	True positive	IMP
AUSMDU00010835	Pseudomonas aeruginosa	IMP	blaIMP-4	True positive	IMP
AUSMDU00010924	Klebsiella oxytoca	IMP	blaIMP-4	True positive	IMP
AUSMDU00011216	Pseudomonas aeruginosa	IMP	blaIMP-4	True positive	IMP
AUSMDU00011217	Citrobacter freundii	IMP	blaIMP-4,blaCMY-150	True positive	IMP
AUSMDU00011887	Enterobacter cloacae complex	IMP	blaIMP-4	True positive	IMP
AUSMDU00012233	Enterobacter cloacae complex	IMP	blaIMP-4	True positive	IMP
AUSMDU00012245	Enterobacter cloacae complex	IMP	blaIMP-4,blaCTX-M-9	True positive	IMP
AUSMDU00012369	Enterobacter cloacae complex	IMP	blaIMP-4	True positive	IMP
AUSMDU00012807	Enterobacter cloacae complex	IMP	blaIMP-4,blaCTX-M-9	True positive	IMP
AUSMDU00013542	Enterobacter cloacae complex	IMP	blaIMP-4,blaCTX-M-9	True positive	IMP
AUSMDU00013457	Klebsiella oxytoca	IMP	blaIMP-4,blaCTX-M-9	True positive	IMP
AUSMDU00013571	Serratia marcescens	IMP	blaIMP-4	True positive	IMP
AUSMDU00013971	Serratia marcescens	IMP	blaIMP-4	True positive	IMP
AUSMDU00014822	Pseudomonas aeruginosa	IMP	blaIMP-4	True positive	IMP
AUSMDU00014824	Enterobacter cloacae complex	IMP	blaIMP-4,blaCTX-M-9	True positive	IMP
AUSMDU00015324	Serratia marcescens	IMP	blaIMP-4	True positive	IMP
AUSMDU00015325	Serratia marcescens	IMP	blaIMP-4	True positive	IMP
AUSMDU00015326	Serratia marcescens	IMP	blaIMP-4	True positive	IMP
AUSMDU00015327	Serratia marcescens	IMP	blaIMP-4	True positive	IMP
AUSMDU00015613	Serratia marcescens	IMP	blaIMP-4	True positive	IMP
AUSMDU00015614	Serratia marcescens	IMP	blaIMP-4	True positive	IMP
AUSMDU00015615	Serratia marcescens	IMP	blaIMP-4	True positive	IMP
AUSMDU00015616	Klebsiella oxytoca	IMP	blaIMP-4,blaCTX-M-9	True positive	IMP
AUSMDU00015632	Enterobacter cloacae complex	IMP	blaIMP-4	True positive	IMP
AUSMDU00016006	Klebsiella pneumoniae	IMP	blaIMP-4,blaCTX-M-15	True positive	IMP
AUSMDU00016266	Klebsiella pneumoniae	IMP	blaIMP-4	True positive	IMP
AUSMDU00016342	Escherichia coli	IMP	blaIMP-4	True positive	IMP
AUSMDU00016368	Klebsiella oxytoca	IMP	blaIMP-4	True positive	IMP
AUSMDU00016377	Enterobacter cloacae complex	IMP	blaIMP-4	True positive	IMP
AUSMDU00016647	Citrobacter freundii complex	IMP	blaIMP-4,blaCMY-65	True positive	IMP
AUSMDU00048774	Klebsiella pneumoniae	IMP	blaIMP-4	True positive	IMP
AUSMDU00017152	Escherichia coli	IMP	blaIMP-4	True positive	IMP
AUSMDU00017555	Enterobacter hormaechei	IMP	blaIMP-4,blaCTX-M-9	True positive	IMP
AUSMDU00017691	Proteus mirabilis	IMP	blaIMP-4	True positive	IMP
AUSMDU00017995	Serratia marcescens	IMP	blaIMP-4	True positive	IMP
AUSMDU00018663	Klebsiella pneumoniae	IMP	blaIMP-4	True positive	IMP
AUSMDU00019524	Klebsiella pneumoniae	IMP	blaIMP-4	True positive	IMP
AUSMDU00020468	Enterobacter cloacae complex	IMP	blaIMP-4,blaCTX-M-15	True positive	IMP
AUSMDU00019840	Serratia marcescens	IMP	blaIMP-4	True positive	IMP
AUSMDU00048775	Citrobacter freundii	IMP	blaIMP-4,blaCMY-109	True positive	IMP
AUSMDU00020331	Serratia marcescens	IMP	blaIMP-4	True positive	IMP
AUSMDU00020682	Serratia marcescens	IMP	blaIMP-4	True positive	IMP
AUSMDU00020943	Serratia marcescens	IMP	blaIMP-4	True positive	IMP
AUSMDU00020977	Serratia marcescens	IMP	blaIMP-4	True positive	IMP
AUSMDU00021524	Enterobacter hormaechei	IMP	blaIMP-4	True positive	IMP
AUSMDU00021541	Serratia marcescens	IMP	blaIMP-4	True positive	IMP
AUSMDU00021542	Serratia marcescens	IMP	blaIMP-4	True positive	IMP
AUSMDU00021543	Serratia marcescens	IMP	blaIMP-4	True positive	IMP
AUSMDU00021544	Serratia marcescens	IMP	blaIMP-4	True positive	IMP
AUSMDU00021551	Enterobacter hormaechei	IMP	blaIMP-4	True positive	IMP
AUSMDU00021552	Enterobacter hormaechei	IMP	blaIMP-4	True positive	IMP
AUSMDU00021553	Enterobacter hormaechei	IMP	blaIMP-4,blaCTX-M-9	True positive	IMP
AUSMDU00021596	Enterobacter hormaechei	IMP	blaIMP-4	True positive	IMP
AUSMDU00021886	Enterobacter cloacae complex	IMP	blaIMP-4	True positive	IMP
AUSMDU00049267	Enterobacter hormaechei	IMP	blaIMP-4	True positive	IMP
AUSMDU00021923	Enterobacter cloacae complex	IMP	blaIMP-4	True positive	IMP
AUSMDU00021953	Citrobacter freundii	IMP	blaIMP-4,blaCMY-116	True positive	IMP
AUSMDU00022052	Acinetobacter nosocomialis	IMP	blaOXA-58,blaIMP-4	True positive	IMP
AUSMDU00022104	Enterobacter hormaechei	IMP	blaIMP-4	True positive	IMP
AUSMDU00022106	Enterobacter hormaechei	IMP	blaIMP-4	True positive	IMP
AUSMDU00022107	Enterobacter hormaechei	IMP	blaIMP-4	True positive	IMP
AUSMDU00022152	Enterobacter hormaechei	IMP	blaIMP-4	True positive	IMP
AUSMDU00022142	Enterobacter hormaechei	IMP	blaIMP-4	True positive	IMP
AUSMDU00022146	Enterobacter hormaechei	IMP	blaIMP-4	True positive	IMP
AUSMDU00022272	Escherichia coli	IMP	blaIMP-4	True positive	IMP
AUSMDU00022274	Enterobacter hormaechei	IMP	blaIMP-4	True positive	IMP
AUSMDU00022531	Enterobacter hormaechei	IMP	blaIMP-4	True positive	IMP
AUSMDU00022868	Citrobacter freundii complex	IMP	blaIMP-4,blaCMY-116	True positive	IMP
AUSMDU00022928	Escherichia coli	IMP	blaIMP-4	True positive	IMP
AUSMDU00022934	Enterobacter hormaechei	IMP	blaIMP-4,blaCTX-M-9	True positive	IMP
AUSMDU00023045	Enterobacter hormaechei	IMP	blaIMP-4	True positive	IMP
AUSMDU00023503	Acinetobacter ursingii	IMP	blaOXA-58,blaIMP-4	True positive	IMP
AUSMDU00023410	Enterobacter hormaechei	IMP	blaIMP-4,blaCTX-M-9	True positive	IMP
AUSMDU00023411	Enterobacter cloacae complex	IMP	blaIMP-4	True positive	IMP
AUSMDU00023505	Serratia marcescens	IMP	blaIMP-4	True positive	IMP
AUSMDU00048897	Serratia marcescens	IMP	blaIMP-4	True positive	IMP
AUSMDU00023594	Serratia marcescens	IMP	blaIMP-4	True positive	IMP
AUSMDU00023507	Serratia marcescens	IMP	blaIMP-4	True positive	IMP
AUSMDU00023508	Enterobacter cloacae complex	IMP	blaIMP-4	True positive	IMP
AUSMDU00023679	Enterobacter hormaechei	IMP	blaIMP-4,blaNDM-7	True positive	IMP
AUSMDU00023680	Enterobacter hormaechei	IMP	blaIMP-4	True positive	IMP
AUSMDU00023816	Serratia marcescens	IMP	blaIMP-4	True positive	IMP
AUSMDU00023817	Serratia marcescens	IMP	blaIMP-4	True positive	IMP
AUSMDU00023818	Serratia marcescens	IMP	blaIMP-4	True positive	IMP
AUSMDU00023819	Serratia marcescens	IMP	blaIMP-4	True positive	IMP
AUSMDU00023820	Serratia marcescens	IMP	blaIMP-4	True positive	IMP
AUSMDU00023821	Serratia marcescens	IMP	blaIMP-4	True positive	IMP
AUSMDU00023822	Serratia marcescens	IMP	blaIMP-4	True positive	IMP
AUSMDU00023823	Serratia marcescens	IMP	blaIMP-4	True positive	IMP
AUSMDU00023824	Serratia marcescens	IMP	blaIMP-4	True positive	IMP
AUSMDU00023825	Serratia marcescens	IMP	blaIMP-4	True positive	IMP
AUSMDU00023826	Serratia marcescens	IMP	blaIMP-4	True positive	IMP
AUSMDU00023828	Enterobacter hormaechei	IMP	blaIMP-4,blaCTX-M-9	True positive	IMP
AUSMDU00023838	Enterobacter cloacae	IMP	blaIMP-4	True positive	IMP
AUSMDU00023883	Enterobacter hormaechei	IMP	blaIMP-4	True positive	IMP
AUSMDU00023906	Enterobacter cloacae complex	IMP	blaIMP-4,blaCTX-M-9	True positive	IMP
AUSMDU00023950	Enterobacter hormaechei	IMP	blaIMP-4,blaCTX-M-9	True positive	IMP
AUSMDU00023951	Enterobacter cloacae complex	IMP	blaIMP-4,blaCTX-M-9	True positive	IMP
AUSMDU00023952	Enterobacter cloacae complex	IMP	blaIMP-4	True positive	IMP
AUSMDU00024018	Klebsiella oxytoca	IMP	blaIMP-4	True positive	IMP
AUSMDU00024019	Enterobacter hormaechei	IMP	blaIMP-4	True positive	IMP
AUSMDU00024020	Enterobacter cloacae complex	IMP	blaIMP-4	True positive	IMP
AUSMDU00024047	Enterobacter cloacae complex	IMP	blaIMP-4	True positive	IMP
AUSMDU00024054	Enterobacter hormaechei	IMP	blaIMP-4	True positive	IMP
AUSMDU00024156	Enterobacter cloacae	IMP	blaIMP-4	True positive	IMP
AUSMDU00024170	Enterobacter hormaechei	IMP	blaIMP-4	True positive	IMP
AUSMDU00024176	Enterobacter cloacae	IMP	blaIMP-4	True positive	IMP
AUSMDU00024341	Enterobacter cloacae complex	IMP	blaIMP-4	True positive	IMP
AUSMDU00024358	Escherichia coli	IMP	blaIMP-4	True positive	IMP
AUSMDU00024416	Serratia marcescens	IMP	blaIMP-4	True positive	IMP
AUSMDU00024417	Serratia marcescens	IMP	blaIMP-4	True positive	IMP
AUSMDU00024418	Serratia marcescens	IMP	blaIMP-4	True positive	IMP
AUSMDU00024934	Enterobacter cloacae complex	IMP	blaIMP-4	True positive	IMP
AUSMDU00024947	Enterobacter cloacae complex	IMP	blaIMP-4	True positive	IMP
AUSMDU00024964	Enterobacter cloacae complex	IMP	blaIMP-4,blaCTX-M-9	True positive	IMP
AUSMDU00024998	Escherichia coli	IMP	blaIMP-4	True positive	IMP
AUSMDU00025002	Enterobacter cloacae	IMP	blaIMP-4	True positive	IMP
AUSMDU00025003	Enterobacter hormaechei	IMP	blaIMP-4	True positive	IMP
AUSMDU00025004	Enterobacter hormaechei	IMP	blaIMP-4,blaCTX-M-9	True positive	IMP
AUSMDU00025005	Enterobacter cloacae complex	IMP	blaIMP-4	True positive	IMP
AUSMDU00025028	Enterobacter hormaechei	IMP	blaIMP-4	True positive	IMP
AUSMDU00025029	Klebsiella pneumoniae	IMP	blaIMP-4	True positive	IMP
AUSMDU00025030	Enterobacter cloacae complex	IMP	blaIMP-4	True positive	IMP
AUSMDU00025031	Escherichia coli	IMP	blaIMP-4	True positive	IMP
AUSMDU00025102	Enterobacter cloacae	IMP	blaIMP-4	True positive	IMP
AUSMDU00025105	Enterobacter cloacae complex	IMP	blaIMP-4	True positive	IMP
AUSMDU00025107	Enterobacter cloacae complex	IMP	blaIMP-4	True positive	IMP
AUSMDU00025183	Serratia marcescens	IMP	blaIMP-4	True positive	IMP
AUSMDU00025184	Serratia marcescens	IMP	blaIMP-4	True positive	IMP
AUSMDU00025185	Enterobacter cloacae complex	IMP	blaIMP-4,blaCTX-M-9	True positive	IMP
AUSMDU00025211	Enterobacter cloacae complex	IMP	blaIMP-4	True positive	IMP
AUSMDU00025212	Enterobacter hormaechei	IMP	blaIMP-4,blaCTX-M-9	True positive	IMP
AUSMDU00025213	Enterobacter hormaechei	IMP	blaIMP-4,blaCTX-M-9	True positive	IMP
AUSMDU00025214	Enterobacter hormaechei	IMP	blaIMP-4,blaCTX-M-9	True positive	IMP
AUSMDU00025294	Enterobacter hormaechei	IMP	blaIMP-4,blaCTX-M-9	True positive	IMP
AUSMDU00025332	Enterobacter cloacae complex	IMP	blaIMP-4	True positive	IMP
AUSMDU00025333	Enterobacter cloacae	IMP	blaIMP-4	True positive	IMP
AUSMDU00025414	Acinetobacter ursingii	IMP	blaOXA-58,blaIMP-4	True positive	IMP
AUSMDU00025421	Enterobacter cloacae complex	IMP	blaIMP-4,blaCTX-M-9	True positive	IMP
AUSMDU00025422	Enterobacter cloacae complex	IMP	blaIMP-4	True positive	IMP
AUSMDU00025446	Enterobacter hormaechei	IMP	blaIMP-4	True positive	IMP
AUSMDU00025448	Escherichia coli	IMP	blaIMP-4,blaCTX-M-9	True positive	IMP
AUSMDU00025452	Enterobacter hormaechei	IMP	blaIMP-4	True positive	IMP
AUSMDU00025611	Enterobacter hormaechei	IMP	blaIMP-4	True positive	IMP
AUSMDU00025618	Enterobacter hormaechei	IMP	blaIMP-4	True positive	IMP
AUSMDU00025627	Enterobacter hormaechei	IMP	blaIMP-4	True positive	IMP
AUSMDU00025675	Enterobacter hormaechei	IMP	blaIMP-4	True positive	IMP
AUSMDU00025706	Enterobacter cloacae complex	IMP	blaIMP-4,blaCTX-M-9	True positive	IMP
AUSMDU00025723	Enterobacter cloacae complex	IMP	blaIMP-4	True positive	IMP
AUSMDU00025724	Enterobacter hormaechei	IMP	blaIMP-4,blaCTX-M-9	True positive	IMP
AUSMDU00025758	Enterobacter hormaechei	IMP	blaIMP-4,blaCTX-M-9	True positive	IMP
AUSMDU00025951	Enterobacter cloacae	IMP	blaIMP-4	True positive	IMP
AUSMDU00025952	Enterobacter cloacae	IMP	blaIMP-4	True positive	IMP
AUSMDU00026153	Enterobacter hormaechei	IMP	blaIMP-4	True positive	IMP
AUSMDU00026286	Enterobacter cloacae complex	IMP	blaIMP-4,blaCTX-M-9	True positive	IMP
AUSMDU00026287	Enterobacter cloacae complex	IMP	blaIMP-4	True positive	IMP
AUSMDU00026289	Enterobacter hormaechei	IMP	blaIMP-4,blaCTX-M-9	True positive	IMP
AUSMDU00026290	Enterobacter hormaechei	IMP	blaIMP-4,blaCTX-M-9	True positive	IMP
AUSMDU00026321	Enterobacter cloacae complex	IMP	blaIMP-4,blaCTX-M-9	True positive	IMP
AUSMDU00026322	Enterobacter hormaechei	IMP	blaIMP-4	True positive	IMP
AUSMDU00026323	Enterobacter hormaechei	IMP	blaIMP-4	True positive	IMP
AUSMDU00026324	Enterobacter hormaechei	IMP	blaIMP-4	True positive	IMP
AUSMDU00026818	Enterobacter cloacae complex	IMP	blaIMP-4	True positive	IMP
AUSMDU00026568	Enterobacter cloacae complex	IMP	blaIMP-4	True positive	IMP
AUSMDU00026579	Enterobacter cloacae	IMP	blaIMP-4	True positive	IMP
AUSMDU00027288	Enterobacter hormaechei	IMP	blaIMP-4	True positive	IMP
AUSMDU00027289	Serratia marcescens	IMP	blaIMP-4	True positive	IMP
AUSMDU00027290	Serratia marcescens	IMP	blaIMP-4	True positive	IMP
AUSMDU00026650	Enterobacter cloacae complex	IMP	blaIMP-4	True positive	IMP
AUSMDU00027216	Enterobacter hormaechei	IMP	blaIMP-4	True positive	IMP
AUSMDU00026752	Enterobacter cloacae	IMP	blaIMP-4	True positive	IMP
AUSMDU00026714	Enterobacter cloacae complex	IMP	blaIMP-4	True positive	IMP
AUSMDU00026715	Enterobacter cloacae	IMP	blaIMP-4	True positive	IMP
AUSMDU00026716	Enterobacter cloacae complex	IMP	blaIMP-4	True positive	IMP
AUSMDU00026717	Enterobacter cloacae complex	IMP	blaIMP-4	True positive	IMP
AUSMDU00027069	Klebsiella pneumoniae	IMP	blaIMP-4	True positive	IMP
AUSMDU00027085	Enterobacter cloacae	IMP	blaIMP-4	True positive	IMP
AUSMDU00027101	Enterobacter cloacae	IMP	blaIMP-4,blaCTX-M-9	True positive	IMP
AUSMDU00027109	Enterobacter hormaechei	IMP	blaIMP-4	True positive	IMP
AUSMDU00027061	Enterobacter hormaechei	IMP	blaIMP-4	True positive	IMP
AUSMDU00027188	Enterobacter cloacae complex	IMP	blaIMP-4	True positive	IMP
AUSMDU00027212	Enterobacter hormaechei	IMP	blaIMP-4	True positive	IMP
AUSMDU00027221	Klebsiella pneumoniae	IMP	blaIMP-4	True positive	IMP
AUSMDU00027247	Enterobacter cloacae	IMP	blaIMP-4	True positive	IMP
AUSMDU00027248	Enterobacter hormaechei	IMP	blaIMP-4	True positive	IMP
AUSMDU00025104	Pseudomonas putida	IMP	blaIMP-62	True positive	IMP
AUSMDU00025848	Pseudomonas aeruginosa	none	blaNDM-1,blaIMP-62	False positive	IMP
AUSMDU00006461	Pseudomonas aeruginosa	IMP	blaIMP-7	True positive	IMP
AUSMDU00007353	Pseudomonas aeruginosa	IMP	blaIMP-7	True positive	IMP
AUSMDU00011375	Pseudomonas aeruginosa	IMP	blaIMP-7	True positive	IMP
AUSMDU00016370	Pseudomonas aeruginosa	IMP	blaIMP-7	True positive	IMP
AUSMDU00016467	Pseudomonas aeruginosa	IMP	blaIMP-7	True positive	IMP
AUSMDU00022931	Pseudomonas aeruginosa	IMP	blaIMP-7	True positive	IMP
AUSMDU00005959	Klebsiella pneumoniae	KPC	blaKPC-2	True positive	KPC
AUSMDU00006398	Klebsiella pneumoniae	KPC	blaKPC-2	True positive	KPC
AUSMDU00006358	Klebsiella oxytoca	KPC	blaKPC-2	True positive	KPC
AUSMDU00006382	Klebsiella pneumoniae	KPC	blaKPC-2	True positive	KPC
AUSMDU00006440	Klebsiella pneumoniae	KPC	blaKPC-2	True positive	KPC
AUSMDU00006529	Klebsiella pneumoniae	KPC	blaKPC-2	True positive	KPC
AUSMDU00006617	Klebsiella pneumoniae	KPC	blaKPC-2	True positive	KPC
AUSMDU00007214	Klebsiella pneumoniae	KPC	blaKPC-2	True positive	KPC
AUSMDU00007215	Klebsiella pneumoniae	KPC	blaKPC-2	True positive	KPC
AUSMDU00007216	Klebsiella pneumoniae	KPC	blaKPC-2	True positive	KPC
AUSMDU00007217	Klebsiella pneumoniae	KPC	blaKPC-2	True positive	KPC
AUSMDU00007245	Klebsiella pneumoniae	KPC	blaKPC-2	True positive	KPC
AUSMDU00007246	Klebsiella pneumoniae	KPC	blaKPC-2	True positive	KPC
AUSMDU00007358	Klebsiella pneumoniae	KPC	blaKPC-2	True positive	KPC
AUSMDU00007378	Klebsiella pneumoniae	KPC	blaKPC-2,blaCTX-M-14,blaCMY-2	True positive	KPC
AUSMDU00007379	Escherichia coli	KPC	blaKPC-2,blaCMY-2	True positive	KPC
AUSMDU00007380	Escherichia coli	KPC	blaKPC-2,blaCTX-M-14	True positive	KPC
AUSMDU00048769	Klebsiella pneumoniae	KPC	blaKPC-2,blaCTX-M-15,blaCTX-M-14	True positive	KPC
AUSMDU00008011	Klebsiella pneumoniae	KPC	blaKPC-2,blaCTX-M-65	True positive	KPC
AUSMDU00008216	Klebsiella pneumoniae	KPC	blaKPC-2	True positive	KPC
AUSMDU00008683	Klebsiella pneumoniae	KPC	blaKPC-2	True positive	KPC
AUSMDU00008693	Klebsiella pneumoniae	KPC	blaKPC-2	True positive	KPC
AUSMDU00009004	Klebsiella pneumoniae	KPC	blaKPC-2	True positive	KPC
AUSMDU00009007	Klebsiella pneumoniae	KPC	blaKPC-2	True positive	KPC
AUSMDU00009008	Klebsiella pneumoniae	KPC	blaKPC-2	True positive	KPC
AUSMDU00009922	Klebsiella pneumoniae	KPC	blaKPC-2	True positive	KPC
AUSMDU00010746	Klebsiella pneumoniae	KPC	blaKPC-2	True positive	KPC
AUSMDU00010748	Klebsiella pneumoniae	KPC	blaKPC-2	True positive	KPC
AUSMDU00010827	Klebsiella pneumoniae	KPC	blaKPC-2	True positive	KPC
AUSMDU00010836	Klebsiella pneumoniae	KPC	blaKPC-2	True positive	KPC
AUSMDU00011488	Klebsiella pneumoniae	KPC	blaKPC-2	True positive	KPC
AUSMDU00012530	Klebsiella pneumoniae	KPC	blaKPC-2	True positive	KPC
AUSMDU00012532	Klebsiella pneumoniae	KPC	blaKPC-2	True positive	KPC
AUSMDU00012713	Klebsiella pneumoniae	KPC	blaKPC-2	True positive	KPC
AUSMDU00013097	Klebsiella pneumoniae	KPC	blaKPC-2	True positive	KPC
AUSMDU00014695	Klebsiella pneumoniae	KPC	blaKPC-2	True positive	KPC
AUSMDU00014823	Pseudomonas aeruginosa	KPC	blaKPC-2	True positive	KPC
AUSMDU00014845	Klebsiella pneumoniae	KPC	blaKPC-2	True positive	KPC
AUSMDU00014846	Klebsiella pneumoniae	KPC	blaKPC-2	True positive	KPC
AUSMDU00014847	Klebsiella pneumoniae	KPC	blaKPC-2	True positive	KPC
AUSMDU00014848	Klebsiella pneumoniae	KPC	blaKPC-2	True positive	KPC
AUSMDU00014849	Klebsiella pneumoniae	KPC	blaKPC-2	True positive	KPC
AUSMDU00015194	Klebsiella pneumoniae	KPC	blaKPC-2	True positive	KPC
AUSMDU00015195	Klebsiella pneumoniae	KPC	blaKPC-2	True positive	KPC
AUSMDU00015196	Klebsiella pneumoniae	KPC	blaKPC-2	True positive	KPC
AUSMDU00015535	Klebsiella pneumoniae	KPC	blaKPC-2	True positive	KPC
AUSMDU00015537	Klebsiella pneumoniae	KPC	blaKPC-2	True positive	KPC
AUSMDU00017272	Klebsiella pneumoniae	KPC	blaKPC-2	True positive	KPC
AUSMDU00017411	Klebsiella pneumoniae	KPC	blaKPC-2	True positive	KPC
AUSMDU00018386	Klebsiella pneumoniae	KPC	blaKPC-2	True positive	KPC
AUSMDU00018672	Klebsiella pneumoniae	KPC	blaKPC-2	True positive	KPC
AUSMDU00018673	Citrobacter braakii	KPC	blaKPC-2,blaCTX-M-15,blaCMY-39	True positive	KPC
AUSMDU00018717	Klebsiella pneumoniae	KPC	blaKPC-2	True positive	KPC
AUSMDU00018773	Klebsiella pneumoniae	KPC	blaKPC-2	True positive	KPC
AUSMDU00022066	Klebsiella pneumoniae	KPC	blaKPC-2	True positive	KPC
AUSMDU00022536	Klebsiella pneumoniae	KPC	blaKPC-2	True positive	KPC
AUSMDU00022733	Klebsiella pneumoniae	KPC	blaKPC-2	True positive	KPC
AUSMDU00025399	Klebsiella pneumoniae	KPC	blaKPC-2	True positive	KPC
AUSMDU00030659	Klebsiella pneumoniae	KPC	blaKPC-2	True positive	KPC
AUSMDU00019742	Klebsiella pneumoniae	KPC	blaKPC-3,blaCTX-M-15	True positive	KPC
AUSMDU00005961	Escherichia coli	NDM	blaNDM-1	True positive	NDM
AUSMDU00006022	Escherichia coli	NDM	blaNDM-1,blaCTX-M-15	True positive	NDM
AUSMDU00006346	Pseudomonas aeruginosa	NDM	blaNDM-1	True positive	NDM
AUSMDU00006399	Klebsiella pneumoniae	NDM	blaNDM-1,blaCTX-M-15	True positive	NDM
AUSMDU00006525	Klebsiella pneumoniae	NDM	blaNDM-1	True positive	NDM
AUSMDU00006569	Escherichia coli	NDM	blaNDM-1,blaCTX-M-15	True positive	NDM
AUSMDU00006597	Klebsiella pneumoniae	NDM	blaOXA-181,blaNDM-1,blaCTX-M-15	True positive	NDM
AUSMDU00007194	Escherichia coli	NDM	blaNDM-1	True positive	NDM
AUSMDU00007283	Escherichia coli	NDM	blaOXA-181,blaNDM-1	True positive	NDM
AUSMDU00007477	Morganella morganii	NDM	blaNDM-1	True positive	NDM
AUSMDU00027494	Klebsiella pneumoniae	NDM	blaOXA-232,blaNDM-1,blaCTX-M-15	True positive	NDM
AUSMDU00008016	Klebsiella pneumoniae	NDM	blaNDM-1,blaCTX-M-15	True positive	NDM
AUSMDU00008692	Klebsiella pneumoniae	NDM	blaNDM-1,blaCTX-M-15	True positive	NDM
AUSMDU00008696	Morganella morganii	NDM	blaNDM-1	True positive	NDM
AUSMDU00008743	Citrobacter freundii	NDM	blaNDM-1,blaCMY-152	True positive	NDM
AUSMDU00008752	Pseudomonas aeruginosa	NDM	blaNDM-1,blaIMP-1	True positive	NDM
AUSMDU00009012	Enterobacter cloacae complex	NDM	blaNDM-1,blaCTX-M-15	True positive	NDM
AUSMDU00009770	Enterobacter cloacae complex	NDM	blaVIM-1,blaNDM-1	True positive	NDM
AUSMDU00009802	Enterobacter cloacae complex	NDM	blaVIM-1,blaNDM-1	True positive	NDM
AUSMDU00010273	Escherichia coli	NDM	blaNDM-1,blaCTX-M-15,blaCMY-6	True positive	NDM
AUSMDU00010326	Klebsiella pneumoniae	NDM	blaNDM-1	True positive	NDM
AUSMDU00010722	Klebsiella pneumoniae	NDM	blaNDM-1,blaCTX-M-15	True positive	NDM
AUSMDU00012242	Acinetobacter baumannii complex	NDM	blaOXA-58,blaNDM-1,blaOXA-402	True positive	NDM
AUSMDU00013809	Enterobacter cloacae complex	NDM	blaNDM-1	True positive	NDM
AUSMDU00016867	Pseudomonas aeruginosa	NDM	blaNDM-1	True positive	NDM
AUSMDU00018147	Citrobacter koseri	NDM	blaNDM-1	True positive	NDM
AUSMDU00018671	Aeromonas species (punctata/caviae)	NDM	blaNDM-1	True positive	NDM
AUSMDU00018716	Proteus mirabilis	NDM	blaNDM-1	True positive	NDM
AUSMDU00019762	Acinetobacter pittii	NDM	blaOXA-58,blaNDM-1	True positive	NDM
AUSMDU00020274	Pseudomonas aeruginosa	NDM	blaNDM-1,blaIMP-1	True positive	NDM
AUSMDU00020337	Klebsiella pneumoniae	NDM	blaNDM-1,blaCTX-M-15	True positive	NDM
AUSMDU00022119	Klebsiella pneumoniae	NDM	blaNDM-1,blaCTX-M-15	True positive	NDM
AUSMDU00022811	Klebsiella pneumoniae	NDM	blaNDM-1,blaCTX-M-15,blaCMY-6	True positive	NDM
AUSMDU00022935	Klebsiella pneumoniae	NDM	blaNDM-1,blaCTX-M-15	True positive	NDM
AUSMDU00024055	Klebsiella pneumoniae	NDM	blaNDM-1	True positive	NDM
AUSMDU00024440	Enterobacter cloacae	NDM	blaNDM-1,blaCTX-M-15	True positive	NDM
AUSMDU00024944	Klebsiella pneumoniae	NDM	blaNDM-1	True positive	NDM
AUSMDU00025848	Pseudomonas aeruginosa	NDM	blaNDM-1,blaIMP-62	True positive	NDM
AUSMDU00026096	Klebsiella pneumoniae	NDM	blaNDM-1,blaCTX-M-15	True positive	NDM
AUSMDU00006574	Enterobacter cloacae complex	NDM	blaNDM-4	True positive	NDM
AUSMDU00006575	Klebsiella pneumoniae	NDM	blaNDM-4,blaCTX-M-15	True positive	NDM
AUSMDU00008014	Klebsiella pneumoniae	NDM	blaNDM-4,blaCTX-M-14	True positive	NDM
AUSMDU00008281	Klebsiella pneumoniae	NDM	blaNDM-4,blaCTX-M-14	True positive	NDM
AUSMDU00011863	Klebsiella pneumoniae	NDM	blaNDM-4,blaCTX-M-15,blaCTX-M-14	True positive	NDM
AUSMDU00025709	Klebsiella pneumoniae	NDM	blaOXA-181,blaNDM-4,blaCTX-M-15	True positive	NDM
AUSMDU00026018	Enterobacter cloacae complex	NDM	blaOXA-181,blaNDM-4	True positive	NDM
AUSMDU00026521	Klebsiella pneumoniae	NDM	blaNDM-4,blaCTX-M-15,blaCTX-M-14	True positive	NDM
AUSMDU00026762	Klebsiella pneumoniae	NDM	blaNDM-4,blaCTX-M-14	True positive	NDM
AUSMDU00027093	Klebsiella pneumoniae	NDM	blaNDM-4,blaCTX-M-15,blaCTX-M-14	True positive	NDM
AUSMDU00026950	Citrobacter braakii	NDM	blaNDM-5,blaCMY-63	True positive	NDM
AUSMDU00048763	Escherichia coli	NDM	blaNDM-5,blaCMY-42	True positive	NDM
AUSMDU00006383	Citrobacter freundii	NDM	blaNDM-5,blaCMY-48	True positive	NDM
AUSMDU00006463	Escherichia coli	NDM	blaNDM-5	True positive	NDM
AUSMDU00006470	Klebsiella pneumoniae	NDM	blaOXA-181,blaNDM-5,blaCTX-M-15	True positive	NDM
AUSMDU00006616	Escherichia coli	NDM	blaNDM-5	True positive	NDM
AUSMDU00006588	Escherichia coli	NDM	blaNDM-5,blaCMY-42	True positive	NDM
AUSMDU00006681	Klebsiella pneumoniae	NDM	blaOXA-181,blaNDM-5,blaCTX-M-15	True positive	NDM
AUSMDU00007244	Escherichia coli	NDM	blaNDM-5,blaCTX-M-15	True positive	NDM
AUSMDU00007976	Escherichia coli	NDM	blaNDM-5	True positive	NDM
AUSMDU00008013	Escherichia coli	NDM	blaNDM-5,blaCTX-M-15	True positive	NDM
AUSMDU00008607	Escherichia coli	NDM	blaNDM-5,blaCTX-M-15	True positive	NDM
AUSMDU00008950	Escherichia coli	NDM	blaNDM-5,blaCTX-M-55,	True positive	NDM
AUSMDU00008958	Klebsiella pneumoniae	NDM	blaNDM-5,blaCTX-M-15	True positive	NDM
AUSMDU00008959	Escherichia coli	NDM	blaNDM-5,blaCTX-M-15	True positive	NDM
AUSMDU00009215	Escherichia coli	NDM	blaNDM-5,blaCTX-M-15	True positive	NDM
AUSMDU00009504	Escherichia coli	NDM	blaNDM-5,blaCTX-M-15	True positive	NDM
AUSMDU00009780	Escherichia coli	NDM	blaNDM-5,blaCMY-42	True positive	NDM
AUSMDU00010072	Escherichia coli	NDM	blaNDM-5,blaCMY-141	True positive	NDM
AUSMDU00010073	Escherichia coli	NDM	blaNDM-5,blaCMY-141	True positive	NDM
AUSMDU00010465	Escherichia coli	NDM	blaNDM-5,blaCTX-M-15,blaCMY-2	True positive	NDM
AUSMDU00010474	Escherichia coli	NDM	blaNDM-5,blaCTX-M-15	True positive	NDM
AUSMDU00010728	Escherichia coli	NDM	blaNDM-5	True positive	NDM
AUSMDU00010747	Escherichia coli	NDM	blaNDM-5,blaCMY-145	True positive	NDM
AUSMDU00011328	Escherichia coli	NDM	blaNDM-5,blaCTX-M-15	True positive	NDM
AUSMDU00011715	Escherichia coli	NDM	blaNDM-5	True positive	NDM
AUSMDU00011848	Escherichia coli	NDM	blaNDM-5,blaCTX-M-15,blaCTX-M-27,blaCMY-2	True positive	NDM
AUSMDU00011848	Escherichia coli	NDM	blaNDM-5,blaCTX-M-15,blaCTX-M-27,blaCMY-2	True positive	NDM
AUSMDU00012722	Escherichia coli	NDM	blaNDM-5,blaCTX-M-15	True positive	NDM
AUSMDU00012805	Escherichia coli	NDM	blaNDM-5,blaCTX-M-15	True positive	NDM
AUSMDU00013103	Escherichia coli	NDM	blaNDM-5,blaCTX-M-15,blaCMY-2	True positive	NDM
AUSMDU00013139	Escherichia coli	NDM	blaNDM-5,blaCTX-M-15,blaCMY-2	True positive	NDM
AUSMDU00013140	Escherichia coli	NDM	blaNDM-5,blaCTX-M-15	True positive	NDM
AUSMDU00013142	Escherichia coli	NDM	blaNDM-5,blaCTX-M-15	True positive	NDM
AUSMDU00013459	Escherichia coli	NDM	blaNDM-5,blaCTX-M-15	True positive	NDM
AUSMDU00013605	Escherichia coli	NDM	blaNDM-5,blaCTX-M-15,blaCMY-2	True positive	NDM
AUSMDU00013838	Escherichia coli	NDM	blaNDM-5,blaCMY-42	True positive	NDM
AUSMDU00013972	Escherichia coli	NDM	blaNDM-5	True positive	NDM
AUSMDU00014001	Escherichia coli	NDM	blaNDM-5,blaCTX-M-15	True positive	NDM
AUSMDU00015198	Escherichia coli	NDM	blaNDM-5,blaCTX-M-15	True positive	NDM
AUSMDU00015328	Escherichia coli	NDM	blaNDM-5,blaCTX-M-15	True positive	NDM
AUSMDU00015716	Escherichia coli	NDM	blaNDM-5,blaCMY-2	True positive	NDM
AUSMDU00015721	Escherichia coli	NDM	blaNDM-5,blaCTX-M-15,blaCMY-42	True positive	NDM
AUSMDU00015791	Escherichia coli	NDM	blaNDM-5,blaCMY-2	True positive	NDM
AUSMDU00015927	Escherichia coli	NDM	blaNDM-5,blaCTX-M-15	True positive	NDM
AUSMDU00016004	Escherichia coli	NDM	blaNDM-5,blaCTX-M-15,blaCMY-42	True positive	NDM
AUSMDU00016265	Escherichia coli	NDM	blaNDM-5,blaCTX-M-14	True positive	NDM
AUSMDU00016184	Escherichia coli	NDM	blaNDM-5,blaCMY-42	True positive	NDM
AUSMDU00016959	Escherichia coli	NDM	blaNDM-5,blaCTX-M-55,	True positive	NDM
AUSMDU00017692	Klebsiella pneumoniae	NDM	blaNDM-5	True positive	NDM
AUSMDU00018198	Escherichia coli	NDM	blaNDM-5	True positive	NDM
AUSMDU00018710	Escherichia coli	NDM	blaNDM-5,blaCMY-42	True positive	NDM
AUSMDU00018949	Escherichia coli	NDM	blaNDM-5,blaCMY-42	True positive	NDM
AUSMDU00019266	Escherichia coli	NDM	blaNDM-5,blaCTX-M-14	True positive	NDM
AUSMDU00019713	Escherichia coli	NDM	blaNDM-5,blaCMY-42	True positive	NDM
AUSMDU00019751	Citrobacter species	NDM	blaNDM-5	True positive	NDM
AUSMDU00019752	Escherichia coli	NDM	blaNDM-5,blaCTX-M-15	True positive	NDM
AUSMDU00019868	Escherichia coli	NDM	blaNDM-5,blaCTX-M-15	True positive	NDM
AUSMDU00020680	Klebsiella pneumoniae	NDM	blaOXA-232,blaNDM-5,blaCTX-M-15	True positive	NDM
AUSMDU00021615	Escherichia coli	NDM	blaNDM-5	True positive	NDM
AUSMDU00022714	Escherichia coli	NDM	blaNDM-5,blaCTX-M-15,blaCMY-42	True positive	NDM
AUSMDU00022801	Escherichia coli	NDM	blaOXA-181,blaNDM-5,blaCTX-M-15	True positive	NDM
AUSMDU00023057	Escherichia coli	NDM	blaNDM-5,blaCTX-M-15	True positive	NDM
AUSMDU00023404	Escherichia coli	NDM	blaNDM-5	True positive	NDM
AUSMDU00023512	Escherichia coli	NDM	blaNDM-5,blaCMY-2	True positive	NDM
AUSMDU00024526	Escherichia coli	NDM	blaNDM-5,blaCTX-M-15	True positive	NDM
AUSMDU00024536	Escherichia coli	NDM	blaNDM-5,blaCMY-42	True positive	NDM
AUSMDU00024627	Klebsiella pneumoniae	NDM	blaNDM-5,blaCTX-M-15	True positive	NDM
AUSMDU00024937	Escherichia coli	NDM	blaNDM-5,blaCTX-M-15	True positive	NDM
AUSMDU00024942	Escherichia coli	NDM	blaNDM-5,blaCTX-M-55,	True positive	NDM
AUSMDU00025601	Escherichia coli	NDM	blaNDM-5,blaCMY-42	True positive	NDM
AUSMDU00025499	Escherichia coli	NDM	blaNDM-5,blaCMY-42	True positive	NDM
AUSMDU00025493	Escherichia coli	NDM	blaNDM-5,blaCMY-42	True positive	NDM
AUSMDU00025586	Escherichia coli	NDM	blaOXA-181,blaNDM-5	True positive	NDM
AUSMDU00025707	Escherichia coli	NDM	blaNDM-5,blaCMY-42	True positive	NDM
AUSMDU00048779	Escherichia coli	NDM	blaOXA-181,blaNDM-5	True positive	NDM
AUSMDU00025750	Escherichia coli	NDM	blaNDM-5,blaCTX-M-15	True positive	NDM
AUSMDU00026288	Escherichia coli	NDM	blaNDM-5	True positive	NDM
AUSMDU00027196	Escherichia coli	NDM	blaNDM-5,blaCTX-M-15	True positive	NDM
AUSMDU00027204	Escherichia coli	NDM	blaNDM-5,blaCTX-M-15	True positive	NDM
AUSMDU00007195	Escherichia coli	NDM	blaNDM-7	True positive	NDM
AUSMDU00008280	Serratia marcescens	NDM	blaNDM-7,blaCTX-M-15	True positive	NDM
AUSMDU00011325	Escherichia coli	NDM	blaNDM-7,blaCTX-M-15,blaCMY-6	True positive	NDM
AUSMDU00017945	Klebsiella pneumoniae	NDM	blaNDM-7	True positive	NDM
AUSMDU00019753	Escherichia coli	NDM	blaNDM-7,blaCTX-M-15,blaCMY-6	True positive	NDM
AUSMDU00023679	Enterobacter hormaechei	NDM	blaIMP-4,blaNDM-7	True positive	NDM
AUSMDU00022015	Enterobacter cloacae complex	IMI	blaNMC-A	True positive	IMI
AUSMDU00006020	Escherichia coli	OXA-48-like	blaOXA-181	True positive	OXA-48-like
AUSMDU00006373	Escherichia coli	OXA-48-like	blaOXA-181,blaCMY-42	True positive	OXA-48-like
AUSMDU00006470	Klebsiella pneumoniae	OXA-48-like	blaOXA-181,blaNDM-5,blaCTX-M-15	True positive	OXA-48-like
AUSMDU00006597	Klebsiella pneumoniae	OXA-48-like	blaOXA-181,blaNDM-1,blaCTX-M-15	True positive	OXA-48-like
AUSMDU00006681	Klebsiella pneumoniae	OXA-48-like	blaOXA-181,blaNDM-5,blaCTX-M-15	True positive	OXA-48-like
AUSMDU00007283	Escherichia coli	OXA-48-like	blaOXA-181,blaNDM-1	True positive	OXA-48-like
AUSMDU00007286	Klebsiella pneumoniae	OXA-48-like	blaOXA-181,blaCTX-M-15	True positive	OXA-48-like
AUSMDU00008551	Escherichia coli	OXA-48-like	blaOXA-181,blaCTX-M-15	True positive	OXA-48-like
AUSMDU00008697	Klebsiella pneumoniae	OXA-48-like	blaOXA-181,blaCTX-M-15	True positive	OXA-48-like
AUSMDU00009503	Klebsiella pneumoniae	OXA-48-like	blaOXA-181,blaCTX-M-15	True positive	OXA-48-like
AUSMDU00009584	Escherichia coli	OXA-48-like	blaOXA-181,blaCTX-M-15,blaCMY-2	True positive	OXA-48-like
AUSMDU00009772	Klebsiella pneumoniae	OXA-48-like	blaOXA-181,blaCTX-M-15	True positive	OXA-48-like
AUSMDU00009801	Klebsiella pneumoniae	OXA-48-like	blaOXA-181,blaCTX-M-15	True positive	OXA-48-like
AUSMDU00009843	Escherichia coli	OXA-48-like	blaOXA-181,blaCTX-M-15,blaCMY-2	True positive	OXA-48-like
AUSMDU00009914	Escherichia coli	OXA-48-like	blaOXA-181,blaCTX-M-15,blaCMY-2	True positive	OXA-48-like
AUSMDU00009915	Escherichia coli	OXA-48-like	blaOXA-181,blaCTX-M-15,blaCMY-2	True positive	OXA-48-like
AUSMDU00009923	Klebsiella pneumoniae	OXA-48-like	blaOXA-181	True positive	OXA-48-like
AUSMDU00010269	Kluyvera ascorbata	OXA-48-like	blaOXA-181	True positive	OXA-48-like
AUSMDU00010320	Escherichia coli	OXA-48-like	blaOXA-181,blaCMY-2	True positive	OXA-48-like
AUSMDU00010523	Escherichia coli	OXA-48-like	blaOXA-181,blaCMY-42	True positive	OXA-48-like
AUSMDU00010524	Escherichia coli	OXA-48-like	blaOXA-181,blaCMY-42	True positive	OXA-48-like
AUSMDU00011129	Escherichia coli	OXA-48-like	blaOXA-181,blaCMY-42	True positive	OXA-48-like
AUSMDU00011218	Klebsiella pneumoniae	OXA-48-like	blaOXA-181	True positive	OXA-48-like
AUSMDU00011329	Escherichia coli	OXA-48-like	blaOXA-181,blaCTX-M-15,blaCMY-2	True positive	OXA-48-like
AUSMDU00011330	Klebsiella pneumoniae	OXA-48-like	blaOXA-181,blaCTX-M-15	True positive	OXA-48-like
AUSMDU00011587	Klebsiella pneumoniae	OXA-48-like	blaOXA-181,blaCTX-M-15	True positive	OXA-48-like
AUSMDU00011847	Klebsiella pneumoniae	OXA-48-like	blaOXA-181,blaCTX-M-27	True positive	OXA-48-like
AUSMDU00012079	Klebsiella pneumoniae	OXA-48-like	blaOXA-181,blaCTX-M-15	True positive	OXA-48-like
AUSMDU00012724	Escherichia coli	OXA-48-like	blaOXA-181,blaCTX-M-15	True positive	OXA-48-like
AUSMDU00013732	Klebsiella pneumoniae	OXA-48-like	blaOXA-181,blaCTX-M-15	True positive	OXA-48-like
AUSMDU00013989	Escherichia coli	OXA-48-like	blaOXA-181,blaCTX-M-15,blaCMY-42	True positive	OXA-48-like
AUSMDU00014016	Escherichia coli	OXA-48-like	blaOXA-181	True positive	OXA-48-like
AUSMDU00014725	Escherichia coli	OXA-48-like	blaOXA-181,blaCMY-42	True positive	OXA-48-like
AUSMDU00014850	Klebsiella pneumoniae	OXA-48-like	blaOXA-181,blaCTX-M-15	True positive	OXA-48-like
AUSMDU00015534	Escherichia coli	OXA-48-like	blaOXA-181,blaCTX-M-24	True positive	OXA-48-like
AUSMDU00015715	Escherichia coli	OXA-48-like	blaOXA-181	True positive	OXA-48-like
AUSMDU00016372	Enterobacter aerogenes	OXA-48-like	blaOXA-181	True positive	OXA-48-like
AUSMDU00016374	Escherichia coli	OXA-48-like	blaOXA-181	True positive	OXA-48-like
AUSMDU00016934	Escherichia coli	OXA-48-like	blaOXA-181,blaCTX-M-15	True positive	OXA-48-like
AUSMDU00016935	Escherichia coli	OXA-48-like	blaOXA-181,blaCTX-M-15	True positive	OXA-48-like
AUSMDU00017569	Klebsiella pneumoniae	OXA-48-like	blaOXA-181	True positive	OXA-48-like
AUSMDU00017649	Escherichia coli	OXA-48-like	blaOXA-181, blaCMY-42	True positive	OXA-48-like
AUSMDU00018199	Escherichia coli	OXA-48-like	blaOXA-181,blaCMY-42	True positive	OXA-48-like
AUSMDU00018384	Klebsiella pneumoniae	OXA-48-like	blaOXA-181,blaCTX-M-15	True positive	OXA-48-like
AUSMDU00018715	Klebsiella pneumoniae	OXA-48-like	blaOXA-181,blaCTX-M-15	True positive	OXA-48-like
AUSMDU00022280	Escherichia coli	OXA-48-like	blaOXA-181,blaCTX-M-15	True positive	OXA-48-like
AUSMDU00022801	Escherichia coli	OXA-48-like	blaOXA-181,blaNDM-5,blaCTX-M-15	True positive	OXA-48-like
AUSMDU00023677	Klebsiella pneumoniae	OXA-48-like	blaOXA-181	True positive	OXA-48-like
AUSMDU00025586	Escherichia coli	OXA-48-like	blaOXA-181,blaNDM-5	True positive	OXA-48-like
AUSMDU00025616	Klebsiella pneumoniae	OXA-48-like	blaOXA-181,blaCTX-M-15	True positive	OXA-48-like
AUSMDU00025709	Klebsiella pneumoniae	OXA-48-like	blaOXA-181,blaNDM-4,blaCTX-M-15	True positive	OXA-48-like
AUSMDU00048779	Escherichia coli	OXA-48-like	blaOXA-181,blaNDM-5	True positive	OXA-48-like
AUSMDU00025932	Klebsiella pneumoniae	OXA-48-like	blaOXA-181,blaCTX-M-15	True positive	OXA-48-like
AUSMDU00026018	Enterobacter cloacae complex	OXA-48-like	blaOXA-181,blaNDM-4	True positive	OXA-48-like
AUSMDU00026509	Klebsiella pneumoniae	OXA-48-like	blaOXA-181,blaCTX-M-15	True positive	OXA-48-like
AUSMDU00027117	Proteus mirabilis	OXA-48-like	blaOXA-181	True positive	OXA-48-like
AUSMDU00027179	Escherichia coli	OXA-48-like	blaOXA-181	True positive	OXA-48-like
AUSMDU00006357	Acinetobacter calcoaceticus-baumanii complex	OXA-23-like	blaOXA-23,blaOXA-66	True positive	OXA-23-like
AUSMDU00006360	Acinetobacter calcoaceticus-baumanii complex	OXA-23-like	blaOXA-23,blaOXA-66	True positive	OXA-23-like
AUSMDU00006526	Acinetobacter baumannii complex	OXA-23-like	blaOXA-23,blaOXA-66	True positive	OXA-23-like
AUSMDU00007281	Acinetobacter baumannii complex	OXA-23-like	blaOXA-23,blaOXA-91	True positive	OXA-23-like
AUSMDU00007527	Acinetobacter baumannii complex	OXA-23-like	blaOXA-23,blaOXA-66	True positive	OXA-23-like
AUSMDU00009011	Acinetobacter baumannii	OXA-23-like	blaOXA-23,blaOXA-66	True positive	OXA-23-like
AUSMDU00009108	Acinetobacter baumannii complex	OXA-23-like	blaOXA-23,blaOXA-91	True positive	OXA-23-like
AUSMDU00009769	Acinetobacter baumannii	OXA-23-like	blaOXA-23,blaOXA-66	True positive	OXA-23-like
AUSMDU00009840	Acinetobacter baumannii complex	OXA-23-like	blaOXA-23,blaOXA-66	True positive	OXA-23-like
AUSMDU00010612	Acinetobacter baumannii complex	OXA-23-like	blaOXA-23,blaOXA-64	True positive	OXA-23-like
AUSMDU00010751	Acinetobacter baumannii complex	OXA-23-like	blaOXA-23,blaOXA-66	True positive	OXA-23-like
AUSMDU00012802	Acinetobacter baumannii complex	OXA-23-like	blaOXA-23,blaOXA-66	True positive	OXA-23-like
AUSMDU00013572	Acinetobacter baumannii complex	OXA-23-like	blaOXA-23,blaOXA-66	True positive	OXA-23-like
AUSMDU00016373	Acinetobacter baumannii complex	OXA-23-like	blaOXA-23,blaOXA-66	True positive	OXA-23-like
AUSMDU00017663	Acinetobacter baumannii	OXA-23-like	blaOXA-23,blaOXA-66	True positive	OXA-23-like
AUSMDU00018692	Acinetobacter baumannii	OXA-23-like	blaOXA-23,blaOXA-66	True positive	OXA-23-like
AUSMDU00018698	Acinetobacter baumannii	OXA-23-like	blaOXA-23,blaOXA-66	True positive	OXA-23-like
AUSMDU00018713	Acinetobacter baumannii	OXA-23-like	blaOXA-23,blaOXA-66	True positive	OXA-23-like
AUSMDU00020035	Acinetobacter baumannii	OXA-23-like	blaOXA-23,blaOXA-66	True positive	OXA-23-like
AUSMDU00022701	Acinetobacter baumannii	OXA-23-like	blaOXA-23,blaOXA-66	True positive	OXA-23-like
AUSMDU00024809	Acinetobacter baumannii	OXA-23-like	blaOXA-23,blaOXA-66	True positive	OXA-23-like
AUSMDU00025757	Escherichia coli	OXA-23-like	blaOXA-23,blaCMY-2	True positive	OXA-23-like
AUSMDU00026772	Acinetobacter baumannii	OXA-23-like	blaOXA-23,blaOXA-66	True positive	OXA-23-like
AUSMDU00026781	Acinetobacter baumannii	OXA-23-like	blaOXA-23,blaOXA-66	True positive	OXA-23-like
AUSMDU00006613	Klebsiella pneumoniae	OXA-48-like	blaOXA-232,blaCTX-M-15	True positive	OXA-48-like
AUSMDU00006589	Klebsiella pneumoniae	OXA-48-like	blaOXA-232,blaCTX-M-15	True positive	OXA-48-like
AUSMDU00007282	Klebsiella pneumoniae	OXA-48-like	blaOXA-232,blaCTX-M-15	True positive	OXA-48-like
AUSMDU00048770	Klebsiella pneumoniae	OXA-48-like	blaOXA-232	True positive	OXA-48-like
AUSMDU00027494	Klebsiella pneumoniae	OXA-48-like	blaOXA-232,blaNDM-1,blaCTX-M-15	True positive	OXA-48-like
AUSMDU00009505	Klebsiella pneumoniae	OXA-48-like	blaOXA-232,blaCTX-M-15	True positive	OXA-48-like
AUSMDU00010271	Klebsiella pneumoniae	OXA-48-like	blaOXA-232	True positive	OXA-48-like
AUSMDU00017556	Klebsiella pneumoniae	OXA-48-like	blaOXA-232,blaCTX-M-15	True positive	OXA-48-like
AUSMDU00017778	Klebsiella pneumoniae	OXA-48-like	blaOXA-232,blaCTX-M-15	True positive	OXA-48-like
AUSMDU00018385	Klebsiella pneumoniae	OXA-48-like	blaOXA-232,blaCTX-M-15	True positive	OXA-48-like
AUSMDU00018922	Klebsiella pneumoniae	OXA-48-like	blaOXA-232,blaCTX-M-15	True positive	OXA-48-like
AUSMDU00018923	Klebsiella pneumoniae	OXA-48-like	blaOXA-232,blaCTX-M-15	True positive	OXA-48-like
AUSMDU00019204	Klebsiella pneumoniae	OXA-48-like	blaOXA-232,blaCTX-M-15	True positive	OXA-48-like
AUSMDU00020423	Klebsiella pneumoniae	OXA-48-like	blaOXA-232,blaCTX-M-15	True positive	OXA-48-like
AUSMDU00020680	Klebsiella pneumoniae	OXA-48-like	blaOXA-232,blaNDM-5,blaCTX-M-15	True positive	OXA-48-like
AUSMDU00023513	Klebsiella pneumoniae	OXA-48-like	blaOXA-232,blaCTX-M-15	True positive	OXA-48-like
AUSMDU00025514	Klebsiella pneumoniae	OXA-48-like	blaOXA-232	True positive	OXA-48-like
AUSMDU00026399	Escherichia coli	OXA-48-like	blaOXA-232,blaCTX-M-15,blaCMY-42	True positive	OXA-48-like
AUSMDU00012242	Acinetobacter baumannii complex	OXA-51-like	blaOXA-58,blaNDM-1,blaOXA-402	True positive	OXA-51-like
AUSMDU00006342	Escherichia coli	OXA-48-like	blaOXA-48	True positive	OXA-48-like
AUSMDU00006376	Escherichia coli	OXA-48-like	blaOXA-48,blaCTX-M-15	True positive	OXA-48-like
AUSMDU00006535	Klebsiella pneumoniae	OXA-48-like	blaOXA-48,blaCTX-M-15	True positive	OXA-48-like
AUSMDU00009216	Escherichia coli	OXA-48-like	blaOXA-48,blaCTX-M-15	True positive	OXA-48-like
AUSMDU00009732	Escherichia coli	OXA-48-like	blaOXA-48,blaCTX-M-15	True positive	OXA-48-like
AUSMDU00011489	Escherichia coli	OXA-48-like	blaOXA-48,blaCTX-M-15	True positive	OXA-48-like
AUSMDU00011849	Escherichia coli	OXA-48-like	blaOXA-48	True positive	OXA-48-like
AUSMDU00011862	Escherichia coli	OXA-48-like	blaOXA-48,blaCTX-M-15	True positive	OXA-48-like
AUSMDU00012529	Escherichia coli	OXA-48-like	blaOXA-48	True positive	OXA-48-like
AUSMDU00013641	Citrobacter werkmanii	OXA-48-like	blaOXA-48,blaCTX-M-9	True positive	OXA-48-like
AUSMDU00013837	Klebsiella pneumoniae	OXA-48-like	blaOXA-48,blaCTX-M-15	True positive	OXA-48-like
AUSMDU00013941	Escherichia coli	OXA-48-like	blaOXA-48	True positive	OXA-48-like
AUSMDU00014853	Klebsiella pneumoniae	OXA-48-like	blaOXA-48,blaCTX-M-15	True positive	OXA-48-like
AUSMDU00018213	Escherichia coli	OXA-48-like	blaOXA-48	True positive	OXA-48-like
AUSMDU00018662	Escherichia coli	OXA-48-like	blaOXA-48,blaCTX-M-15,blaCTX-M-27	True positive	OXA-48-like
AUSMDU00018842	Klebsiella pneumoniae	OXA-48-like	blaOXA-48,blaCTX-M-14	True positive	OXA-48-like
AUSMDU00018897	Klebsiella pneumoniae	OXA-48-like	blaOXA-48,blaCTX-M-15	True positive	OXA-48-like
AUSMDU00020588	Escherichia coli	OXA-48-like	blaOXA-48,blaCTX-M-24	True positive	OXA-48-like
AUSMDU00006690	Acinetobacter baumannii complex	OXA-58-like	blaOXA-58,blaIMP-4	True positive	OXA-58-like
AUSMDU00012242	Acinetobacter baumannii complex	OXA-58-like	blaOXA-58,blaNDM-1,blaOXA-402	True positive	OXA-58-like
AUSMDU00019762	Acinetobacter pittii	OXA-58-like	blaOXA-58,blaNDM-1	True positive	OXA-58-like
AUSMDU00022052	Acinetobacter nosocomialis	OXA-58-like	blaOXA-58,blaIMP-4	True positive	OXA-58-like
AUSMDU00023503	Acinetobacter ursingii	OXA-58-like	blaOXA-58,blaIMP-4	True positive	OXA-58-like
AUSMDU00025414	Acinetobacter ursingii	OXA-58-like	blaOXA-58,blaIMP-4	True positive	OXA-58-like
AUSMDU00010612	Acinetobacter baumannii complex	OXA-51-like	blaOXA-23,blaOXA-64	True positive	OXA-51-like
AUSMDU00006357	Acinetobacter calcoaceticus-baumanii complex	OXA-51-like	blaOXA-23,blaOXA-66	True positive	OXA-51-like
AUSMDU00006360	Acinetobacter calcoaceticus-baumanii complex	OXA-51-like	blaOXA-23,blaOXA-66	True positive	OXA-51-like
AUSMDU00006526	Acinetobacter baumannii complex	OXA-51-like	blaOXA-23,blaOXA-66	True positive	OXA-51-like
AUSMDU00007527	Acinetobacter baumannii complex	OXA-51-like	blaOXA-23,blaOXA-66	True positive	OXA-51-like
AUSMDU00009011	Acinetobacter baumannii	OXA-51-like	blaOXA-23,blaOXA-66	True positive	OXA-51-like
AUSMDU00009769	Acinetobacter baumannii	OXA-51-like	blaOXA-23,blaOXA-66	True positive	OXA-51-like
AUSMDU00009840	Acinetobacter baumannii complex	OXA-51-like	blaOXA-23,blaOXA-66	True positive	OXA-51-like
AUSMDU00010751	Acinetobacter baumannii complex	OXA-51-like	blaOXA-23,blaOXA-66	True positive	OXA-51-like
AUSMDU00012802	Acinetobacter baumannii complex	OXA-51-like	blaOXA-23,blaOXA-66	True positive	OXA-51-like
AUSMDU00013572	Acinetobacter baumannii complex	OXA-51-like	blaOXA-23,blaOXA-66	True positive	OXA-51-like
AUSMDU00016373	Acinetobacter baumannii complex	OXA-51-like	blaOXA-23,blaOXA-66	True positive	OXA-51-like
AUSMDU00017663	Acinetobacter baumannii	OXA-51-like	blaOXA-23,blaOXA-66	True positive	OXA-51-like
AUSMDU00018692	Acinetobacter baumannii	OXA-51-like	blaOXA-23,blaOXA-66	True positive	OXA-51-like
AUSMDU00018698	Acinetobacter baumannii	OXA-51-like	blaOXA-23,blaOXA-66	True positive	OXA-51-like
AUSMDU00018713	Acinetobacter baumannii	OXA-51-like	blaOXA-23,blaOXA-66	True positive	OXA-51-like
AUSMDU00020035	Acinetobacter baumannii	OXA-51-like	blaOXA-23,blaOXA-66	True positive	OXA-51-like
AUSMDU00022701	Acinetobacter baumannii	OXA-51-like	blaOXA-23,blaOXA-66	True positive	OXA-51-like
AUSMDU00024809	Acinetobacter baumannii	OXA-51-like	blaOXA-23,blaOXA-66	True positive	OXA-51-like
AUSMDU00026772	Acinetobacter baumannii	OXA-51-like	blaOXA-23,blaOXA-66	True positive	OXA-51-like
AUSMDU00026781	Acinetobacter baumannii	OXA-51-like	blaOXA-23,blaOXA-66	True positive	OXA-51-like
AUSMDU00007281	Acinetobacter baumannii complex	OXA-51-like	blaOXA-23,blaOXA-91	True positive	OXA-51-like
AUSMDU00009108	Acinetobacter baumannii complex	OXA-51-like	blaOXA-23,blaOXA-91	True positive	OXA-51-like
AUSMDU00009842	Acinetobacter baumannii	OXA-51-like	blaOXA-92	True positive	OXA-51-like
AUSMDU00010327	Acinetobacter baumannii complex	OXA-51-like	blaOXA-92	True positive	OXA-51-like
AUSMDU00021931	Serratia marcescens	SME	blaSME-4	True positive	SME
AUSMDU00009770	Enterobacter cloacae complex	VIM	blaVIM-1,blaNDM-1	True positive	VIM
AUSMDU00009802	Enterobacter cloacae complex	VIM	blaVIM-1,blaNDM-1	True positive	VIM
AUSMDU00009509	Proteus mirabilis	VIM	blaVIM-11	True positive	VIM
AUSMDU00006723	Pseudomonas aeruginosa	VIM	blaVIM-2	True positive	VIM
AUSMDU00006763	Pseudomonas aeruginosa	VIM	blaVIM-2	True positive	VIM
AUSMDU00008691	Pseudomonas aeruginosa	VIM	blaVIM-2	True positive	VIM
AUSMDU00011882	Pseudomonas aeruginosa	VIM	blaVIM-2	True positive	VIM
AUSMDU00013730	Pseudomonas aeruginosa	VIM	blaVIM-2	True positive	VIM
AUSMDU00026021	Pseudomonas aeruginosa	VIM	blaVIM-2	True positive	VIM
AUSMDU00026137	Pseudomonas aeruginosa	VIM	blaVIM-2	True positive	VIM
AUSMDU00022702	Pseudomonas aeruginosa	VIM	blaVIM-4	True positive	VIM
AUSMDU00022728	Pseudomonas aeruginosa	VIM	blaVIM-4	True positive	VIM
AUSMDU00005972	Enterobacter cloacae	none	none	True negative	none
AUSMDU00005967	Pseudomonas aeruginosa	none	none	True negative	none
AUSMDU00005968	Serratia marcescens	none	none	True negative	none
AUSMDU00005969	Enterobacter cloacae complex	none	none	True negative	none
AUSMDU00005970	Pseudomonas aeruginosa	none	none	True negative	none
AUSMDU00005971	Morganella morganii	none	none	True negative	none
AUSMDU00005976	Morganella morganii	none	none	True negative	none
AUSMDU00005958	Proteus mirabilis	none	none	True negative	none
AUSMDU00005960	Enterobacter cloacae complex	none	none	True negative	none
AUSMDU00005962	Enterobacter cloacae complex	none	none	True negative	none
AUSMDU00005963	Morganella morganii	none	none	True negative	none
AUSMDU00005964	Enterobacter cloacae complex	none	none	True negative	none
AUSMDU00071108	Pseudomonas aeruginosa	none	none	True negative	none
AUSMDU00005991	Pseudomonas aeruginosa	none	none	True negative	none
AUSMDU00071109	Enterobacter aerogenes	none	none	True negative	none
AUSMDU00071111	Enterobacter cloacae complex	none	none	True negative	none
AUSMDU00071112	Enterobacter cloacae complex	none	none	True negative	none
AUSMDU00071113	Morganella morganii	none	none	True negative	none
AUSMDU00005979	Pseudomonas aeruginosa	none	none	True negative	none
AUSMDU00005980	Pseudomonas aeruginosa	none	none	True negative	none
AUSMDU00005982	Enterobacter aerogenes	none	none	True negative	none
AUSMDU00005985	Enterobacter aerogenes	none	none	True negative	none
AUSMDU00005988	Enterobacter aerogenes	none	none	True negative	none
AUSMDU00005989	Serratia marcescens	none	none	True negative	none
AUSMDU00005995	Enterobacter cloacae complex	none	none	True negative	none
AUSMDU00005996	Enterobacter cloacae complex	none	none	True negative	none
AUSMDU00005997	Pseudomonas aeruginosa	none	none	True negative	none
AUSMDU00005998	Enterobacter cloacae complex	none	none	True negative	none
AUSMDU00005999	Enterobacter aerogenes	none	none	True negative	none
AUSMDU00006014	Pseudomonas aeruginosa	none	none	True negative	none
AUSMDU00006015	Serratia marcescens	none	none	True negative	none
AUSMDU00006016	Escherichia coli	none	none	True negative	none
AUSMDU00006336	Pseudomonas aeruginosa	none	none	True negative	none
AUSMDU00006337	Pseudomonas aeruginosa	none	none	True negative	none
AUSMDU00006338	Enterobacter cloacae complex	none	none	True negative	none
AUSMDU00006339	Morganella morganii	none	none	True negative	none
AUSMDU00006340	Enterobacter cloacae complex	none	none	True negative	none
AUSMDU00006341	Enterobacter cloacae	none	none	True negative	none
AUSMDU00006347	Hafnia alvei	none	none	True negative	none
AUSMDU00006353	Escherichia coli	none	none	True negative	none
AUSMDU00006354	Escherichia coli	none	none	True negative	none
AUSMDU00006355	Escherichia coli	none	none	True negative	none
AUSMDU00006356	Pseudomonas aeruginosa	none	none	True negative	none
AUSMDU00006377	Escherichia coli	none	none	True negative	none
AUSMDU00006359	Enterobacter cloacae complex	none	none	True negative	none
AUSMDU00006379	Enterobacter cloacae complex	none	none	True negative	none
AUSMDU00006380	Escherichia coli	none	none	True negative	none
AUSMDU00006381	Pseudomonas aeruginosa	none	none	True negative	none
AUSMDU00006372	Enterobacter cloacae complex	none	none	True negative	none
AUSMDU00006374	Morganella morganii	none	none	True negative	none
AUSMDU00006385	Pseudomonas aeruginosa	none	none	True negative	none
AUSMDU00006386	Pseudomonas aeruginosa	none	none	True negative	none
AUSMDU00006441	Klebsiella pneumoniae	none	none	True negative	none
AUSMDU00006442	Proteus species	none	none	True negative	none
AUSMDU00006436	Serratia marcescens	none	none	True negative	none
AUSMDU00006438	Pseudomonas aeruginosa	none	none	True negative	none
AUSMDU00006439	Pseudomonas aeruginosa	none	none	True negative	none
AUSMDU00006443	Enterobacter cloacae complex	none	none	True negative	none
AUSMDU00006408	Serratia marcescens	none	none	True negative	none
AUSMDU00006409	Serratia marcescens	none	none	True negative	none
AUSMDU00006450	Morganella morganii	none	none	True negative	none
AUSMDU00006582	Morganella morganii	none	none	True negative	none
AUSMDU00006452	Klebsiella oxytoca	none	none	True negative	none
AUSMDU00006453	Enterobacter cloacae complex	none	none	True negative	none
AUSMDU00006459	Enterobacter cloacae	none	none	True negative	none
AUSMDU00006460	Klebsiella pneumoniae	none	none	True negative	none
AUSMDU00006462	Enterobacter cloacae	none	none	True negative	none
AUSMDU00006464	Morganella morganii	none	none	True negative	none
AUSMDU00006467	Klebsiella oxytoca	none	none	True negative	none
AUSMDU00006466	Morganella morganii	none	none	True negative	none
AUSMDU00006469	Morganella morganii	none	none	True negative	none
AUSMDU00006532	Klebsiella oxytoca	none	none	True negative	none
AUSMDU00006534	Pseudomonas aeruginosa	none	none	True negative	none
AUSMDU00071114	Stenotrophomonas maltophilia	none	none	True negative	none
AUSMDU00006536	Pseudomonas aeruginosa	none	none	True negative	none
AUSMDU00006567	Enterobacter cloacae complex	none	none	True negative	none
AUSMDU00006568	Enterobacter cloacae complex	none	none	True negative	none
AUSMDU00006571	Proteus mirabilis	none	none	True negative	none
AUSMDU00006573	Enterobacter cloacae complex	none	none	True negative	none
AUSMDU00006638	Pseudomonas aeruginosa	none	none	True negative	none
AUSMDU00006639	Enterobacter cloacae complex	none	none	True negative	none
AUSMDU00006640	Enterobacter cloacae complex	none	none	True negative	none
AUSMDU00006642	Pseudomonas aeruginosa	none	none	True negative	none
AUSMDU00006593	Enterobacter aerogenes	none	none	True negative	none
AUSMDU00006644	Morganella morganii	none	none	True negative	none
AUSMDU00006611	Proteus mirabilis	none	none	True negative	none
AUSMDU00006612	Pseudomonas aeruginosa	none	none	True negative	none
AUSMDU00006614	Escherichia coli	none	none	True negative	none
AUSMDU00006615	Enterobacter cloacae complex	none	none	True negative	none
AUSMDU00006595	Pseudomonas aeruginosa	none	none	True negative	none
AUSMDU00006661	Enterobacter cloacae complex	none	none	True negative	none
AUSMDU00006663	Morganella morganii	none	none	True negative	none
AUSMDU00006664	Enterobacter cloacae complex	none	none	True negative	none
AUSMDU00006665	Morganella morganii	none	none	True negative	none
AUSMDU00006666	Enterobacter cloacae complex	none	none	True negative	none
AUSMDU00006677	Enterobacter cloacae complex	none	none	True negative	none
AUSMDU00006691	Morganella morganii	none	none	True negative	none
AUSMDU00006680	Enterobacter aerogenes	none	none	True negative	none
AUSMDU00006682	Morganella morganii	none	none	True negative	none
AUSMDU00006693	Escherichia coli	none	none	True negative	none
AUSMDU00006713	Pseudomonas aeruginosa	none	none	True negative	none
AUSMDU00006714	Pseudomonas aeruginosa	none	none	True negative	none
AUSMDU00006715	Pseudomonas aeruginosa	none	none	True negative	none
AUSMDU00006697	Enterobacter cloacae complex	none	none	True negative	none
AUSMDU00006722	Morganella morganii	none	none	True negative	none
AUSMDU00006725	Pseudomonas aeruginosa	none	none	True negative	none
AUSMDU00006726	Pseudomonas aeruginosa	none	none	True negative	none
AUSMDU00006741	Pseudomonas aeruginosa	none	none	True negative	none
AUSMDU00006742	Achromobacter species	none	none	True negative	none
AUSMDU00006743	Serratia marcescens	none	none	True negative	none
AUSMDU00006744	Klebsiella oxytoca	none	none	True negative	none
AUSMDU00006745	Morganella morganii	none	none	True negative	none
AUSMDU00006746	Klebsiella pneumoniae	none	none	True negative	none
AUSMDU00006747	Enterobacter cloacae complex	none	none	True negative	none
AUSMDU00006749	Pseudomonas aeruginosa	none	none	True negative	none
AUSMDU00006751	Pseudomonas aeruginosa	none	none	True negative	none
AUSMDU00006752	Klebsiella pneumoniae	none	none	True negative	none
AUSMDU00006753	Proteus mirabilis	none	none	True negative	none
AUSMDU00007213	Serratia marcescens	none	none	True negative	none
AUSMDU00006759	Serratia marcescens	none	none	True negative	none
AUSMDU00006762	Enterobacter cloacae	none	none	True negative	none
AUSMDU00006766	Enterobacter aerogenes	none	none	True negative	none
AUSMDU00006767	Enterobacter aerogenes	none	none	True negative	none
AUSMDU00007178	Klebsiella pneumoniae	none	none	True negative	none
AUSMDU00007179	Pseudomonas aeruginosa	none	none	True negative	none
AUSMDU00007180	Proteus mirabilis	none	none	True negative	none
AUSMDU00007181	Morganella morganii	none	none	True negative	none
AUSMDU00007182	Proteus mirabilis	none	none	True negative	none
AUSMDU00007183	Klebsiella pneumoniae	none	none	True negative	none
AUSMDU00007185	Pseudomonas aeruginosa	none	none	True negative	none
AUSMDU00007189	Pseudomonas aeruginosa	none	none	True negative	none
AUSMDU00007190	Enterobacter cloacae	none	none	True negative	none
AUSMDU00007193	Enterobacter aerogenes	none	none	True negative	none
AUSMDU00007197	Pseudomonas aeruginosa	none	none	True negative	none
AUSMDU00007198	Enterobacter cloacae complex	none	none	True negative	none
AUSMDU00007199	Morganella morganii	none	none	True negative	none
AUSMDU00007224	Acinetobacter haemolyticus	none	none	True negative	none
AUSMDU00007225	Pseudomonas aeruginosa	none	none	True negative	none
AUSMDU00007227	Enterobacter cloacae	none	none	True negative	none
AUSMDU00007228	Serratia marcescens	none	none	True negative	none
AUSMDU00007229	Klebsiella oxytoca	none	none	True negative	none
AUSMDU00007230	Pseudomonas aeruginosa	none	none	True negative	none
AUSMDU00007231	Enterobacter aerogenes	none	none	True negative	none
AUSMDU00007232	Klebsiella oxytoca	none	none	True negative	none
AUSMDU00007234	Pseudomonas aeruginosa	none	none	True negative	none
AUSMDU00007235	Enterobacter aerogenes	none	none	True negative	none
AUSMDU00007236	Enterobacter cloacae	none	none	True negative	none
AUSMDU00007273	Klebsiella oxytoca	none	none	True negative	none
AUSMDU00007276	Proteus species	none	none	True negative	none
AUSMDU00007277	Enterobacter aerogenes	none	none	True negative	none
AUSMDU00007278	Enterobacter aerogenes	none	none	True negative	none
AUSMDU00007279	Serratia marcescens	none	none	True negative	none
AUSMDU00007285	Enterobacter cloacae	none	none	True negative	none
AUSMDU00007290	Proteus species	none	none	True negative	none
AUSMDU00071116	Pseudomonas otitidis	none	none	True negative	none
AUSMDU00007307	Enterobacter aerogenes	none	none	True negative	none
AUSMDU00007373	Acinetobacter baumannii complex	none	none	True negative	none
AUSMDU00007376	Enterobacter aerogenes	none	none	True negative	none
AUSMDU00007351	Klebsiella pneumoniae	none	none	True negative	none
AUSMDU00007355	Klebsiella pneumoniae	none	none	True negative	none
AUSMDU00007423	Enterobacter cloacae complex	none	none	True negative	none
AUSMDU00007383	Enterobacter cloacae	none	none	True negative	none
AUSMDU00007474	Escherichia coli	none	none	True negative	none
AUSMDU00007476	Enterobacter cloacae complex	none	none	True negative	none
AUSMDU00007571	Morganella morganii	none	none	True negative	none
AUSMDU00007572	Enterobacter aerogenes	none	none	True negative	none
AUSMDU00007573	Escherichia coli	none	none	True negative	none
AUSMDU00007574	Morganella morganii	none	none	True negative	none
AUSMDU00007575	Enterobacter aerogenes	none	none	True negative	none
AUSMDU00007576	Enterobacter aerogenes	none	none	True negative	none
AUSMDU00007577	Morganella morganii	none	none	True negative	none
AUSMDU00007578	Proteus mirabilis	none	none	True negative	none
AUSMDU00007579	Pseudomonas aeruginosa	none	none	True negative	none
AUSMDU00007580	Klebsiella pneumoniae	none	none	True negative	none
AUSMDU00007581	Enterobacter cloacae complex	none	none	True negative	none
AUSMDU00007582	Pseudomonas aeruginosa	none	none	True negative	none
AUSMDU00007491	Pseudomonas aeruginosa	none	none	True negative	none
AUSMDU00007492	Enterobacter cloacae complex	none	none	True negative	none
AUSMDU00007493	Proteus mirabilis	none	none	True negative	none
AUSMDU00007494	Proteus species	none	none	True negative	none
AUSMDU00007496	Proteus mirabilis	none	none	True negative	none
AUSMDU00007530	Pseudomonas aeruginosa	none	none	True negative	none
AUSMDU00008009	Enterobacter cloacae complex	none	none	True negative	none
AUSMDU00071118	Pseudomonas aeruginosa	none	none	True negative	none
AUSMDU00007873	Enterobacter cloacae complex	none	none	True negative	none
AUSMDU00007875	Pseudomonas aeruginosa	none	none	True negative	none
AUSMDU00007876	Enterobacter cloacae complex	none	none	True negative	none
AUSMDU00071119	Pseudomonas aeruginosa	none	none	True negative	none
AUSMDU00007974	Enterobacter cloacae complex	none	none	True negative	none
AUSMDU00007977	Pseudomonas aeruginosa	none	none	True negative	none
AUSMDU00007978	Pseudomonas aeruginosa	none	none	True negative	none
AUSMDU00008017	Proteus mirabilis	none	none	True negative	none
AUSMDU00071120	Klebsiella oxytoca	none	none	True negative	none
AUSMDU00071121	Enterobacter cloacae complex	none	none	True negative	none
AUSMDU00071122	Klebsiella pneumoniae	none	none	True negative	none
AUSMDU00071123	Pseudomonas aeruginosa	none	none	True negative	none
AUSMDU00071124	Enterobacter cloacae complex	none	none	True negative	none
AUSMDU00071125	Enterobacter cloacae	none	none	True negative	none
AUSMDU00071126	Pseudomonas aeruginosa	none	none	True negative	none
AUSMDU00071127	Pseudomonas aeruginosa	none	none	True negative	none
AUSMDU00071128	Proteus species	none	none	True negative	none
AUSMDU00071130	Klebsiella oxytoca	none	none	True negative	none
AUSMDU00008547	Enterobacter cloacae complex	none	none	True negative	none
AUSMDU00008548	Enterobacter aerogenes	none	none	True negative	none
AUSMDU00008212	Klebsiella pneumoniae	none	none	True negative	none
AUSMDU00008214	Enterobacter cloacae complex	none	none	True negative	none
AUSMDU00008445	Pseudomonas aeruginosa	none	none	True negative	none
AUSMDU00008463	Pseudomonas aeruginosa	none	none	True negative	none
AUSMDU00008464	Serratia marcescens	none	none	True negative	none
AUSMDU00008466	Morganella morganii	none	none	True negative	none
AUSMDU00008550	Enterobacter cloacae complex	none	none	True negative	none
AUSMDU00008554	Pseudomonas putida	none	none	True negative	none
AUSMDU00008610	Pseudomonas aeruginosa	none	none	True negative	none
AUSMDU00008657	Enterobacter aerogenes	none	none	True negative	none
AUSMDU00008658	Pseudomonas aeruginosa	none	none	True negative	none
AUSMDU00008661	Enterobacter cloacae complex	none	none	True negative	none
AUSMDU00008682	Enterobacter cloacae	none	none	True negative	none
AUSMDU00008962	Pseudomonas aeruginosa	none	none	True negative	none
AUSMDU00009013	Pseudomonas aeruginosa	none	none	True negative	none
AUSMDU00009193	Pseudomonas fluorescens	none	none	True negative	none
AUSMDU00009196	Pseudomonas aeruginosa	none	none	True negative	none
AUSMDU00009199	Pseudomonas aeruginosa	none	none	True negative	none
AUSMDU00071131	Pseudomonas aeruginosa	none	none	True negative	none
AUSMDU00071132	Pseudomonas aeruginosa	none	none	True negative	none
AUSMDU00071133	Enterobacter cloacae complex	none	none	True negative	none
AUSMDU00009217	Serratia marcescens	none	none	True negative	none
AUSMDU00009580	Pseudomonas aeruginosa	none	none	True negative	none
AUSMDU00009763	Pseudomonas aeruginosa	none	none	True negative	none
AUSMDU00009765	Pseudomonas aeruginosa	none	none	True negative	none
AUSMDU00009766	Klebsiella pneumoniae	none	none	True negative	none
AUSMDU00009767	Pseudomonas aeruginosa	none	none	True negative	none
AUSMDU00009768	Pseudomonas aeruginosa	none	none	True negative	none
AUSMDU00009771	Pseudomonas aeruginosa	none	none	True negative	none
AUSMDU00010272	Enterobacter cloacae complex	none	none	True negative	none
AUSMDU00010325	Klebsiella pneumoniae	none	none	True negative	none
AUSMDU00010395	Proteus mirabilis	none	none	True negative	none
AUSMDU00010396	Pseudomonas aeruginosa	none	none	True negative	none
AUSMDU00010397	Pseudomonas aeruginosa	none	none	True negative	none
AUSMDU00010398	Pseudomonas aeruginosa	none	none	True negative	none
AUSMDU00010406	Enterobacter cloacae complex	none	none	True negative	none
AUSMDU00010467	Pseudomonas aeruginosa	none	none	True negative	none
AUSMDU00010471	Klebsiella oxytoca	none	none	True negative	none
AUSMDU00010472	Pseudomonas aeruginosa	none	none	True negative	none
AUSMDU00010475	Enterobacter cloacae complex	none	none	True negative	none
AUSMDU00010521	Pseudomonas aeruginosa	none	none	True negative	none
AUSMDU00010525	Enterobacter aerogenes	none	none	True negative	none
AUSMDU00010609	Pseudomonas aeruginosa	none	none	True negative	none
AUSMDU00010613	Hafnia alvei	none	none	True negative	none
AUSMDU00010614	Pseudomonas aeruginosa	none	none	True negative	none
AUSMDU00010673	Escherichia coli	none	none	True negative	none
AUSMDU00010711	Pseudomonas aeruginosa	none	none	True negative	none
AUSMDU00010719	Enterobacter aerogenes	none	none	True negative	none
AUSMDU00010721	Pseudomonas aeruginosa	none	none	True negative	none
AUSMDU00010725	Enterobacter aerogenes	none	none	True negative	none
AUSMDU00010727	Pseudomonas aeruginosa	none	none	True negative	none
AUSMDU00010926	Morganella morganii	none	none	True negative	none
AUSMDU00011126	Escherichia coli	none	none	True negative	none
AUSMDU00011127	Providencia rettgeri	none	none	True negative	none
AUSMDU00011128	Morganella morganii	none	none	True negative	none
AUSMDU00011132	Proteus vulgaris	none	none	True negative	none
AUSMDU00011151	Enterobacter cloacae complex	none	none	True negative	none
AUSMDU00011174	Pseudomonas aeruginosa	none	none	True negative	none
AUSMDU00011176	Klebsiella pneumoniae	none	none	True negative	none
AUSMDU00011177	Enterobacter cloacae complex	none	none	True negative	none
AUSMDU00011332	Pseudomonas aeruginosa	none	none	True negative	none
AUSMDU00011814	Enterobacter cloacae complex	none	none	True negative	none
AUSMDU00011716	Enterobacter aerogenes	none	none	True negative	none
AUSMDU00011894	Pseudomonas aeruginosa	none	none	True negative	none
AUSMDU00011895	Pseudomonas aeruginosa	none	none	True negative	none
AUSMDU00012382	Enterobacter cloacae complex	none	none	True negative	none
AUSMDU00012508	Escherichia coli	none	none	True negative	none
AUSMDU00012803	Enterobacter cloacae complex	none	none	True negative	none
AUSMDU00012806	Morganella morganii	none	none	True negative	none
AUSMDU00012943	Enterobacter aerogenes	none	none	True negative	none
AUSMDU00013098	Pseudomonas aeruginosa	none	none	True negative	none
AUSMDU00013303	Klebsiella pneumoniae	none	none	True negative	none
AUSMDU00013305	Enterobacter aerogenes	none	none	True negative	none
AUSMDU00013570	Proteus mirabilis	none	none	True negative	none
AUSMDU00013574	Proteus mirabilis	none	none	True negative	none
AUSMDU00013575	Proteus vulgaris	none	none	True negative	none
AUSMDU00013601	Pseudomonas aeruginosa	none	none	True negative	none
AUSMDU00013602	Proteus mirabilis	none	none	True negative	none
AUSMDU00013603	Proteus mirabilis	none	none	True negative	none
AUSMDU00013604	Proteus mirabilis	none	none	True negative	none
AUSMDU00013733	Enterobacter cloacae complex	none	none	True negative	none
AUSMDU00013735	Klebsiella pneumoniae	none	none	True negative	none
AUSMDU00013815	Pseudomonas aeruginosa	none	none	True negative	none
AUSMDU00013816	Escherichia coli	none	none	True negative	none
AUSMDU00013995	Enterobacter cloacae complex	none	none	True negative	none
AUSMDU00014015	Proteus vulgaris	none	none	True negative	none
AUSMDU00014581	Pseudomonas aeruginosa	none	none	True negative	none
AUSMDU00014583	Pseudomonas aeruginosa	none	none	True negative	none
AUSMDU00014584	Pseudomonas aeruginosa	none	none	True negative	none
AUSMDU00014717	Pseudomonas aeruginosa	none	none	True negative	none
AUSMDU00014723	Enterobacter aerogenes	none	none	True negative	none
AUSMDU00014724	Proteus vulgaris	none	none	True negative	none
AUSMDU00025398	Stenotrophomonas maltophilia	none	none	True negative	none
AUSMDU00030658	Escherichia coli	none	none	True negative	none
AUSMDU00006020	Escherichia coli	CTX-M group 1	blaOXA-181	False negative	CTX-M group 1
AUSMDU00027179	Escherichia coli	CTX-M group 1	blaOXA-181	False negative	CTX-M group 1
AUSMDU00006020	Escherichia coli	CMY	blaOXA-181	False negative	CMY
AUSMDU00023404	Escherichia coli	CMY	blaNDM-5	False negative	CMY
AUSMDU00016467	Pseudomonas aeruginosa	CTX-M group 1	blaIMP-7	False negative	CTX-M group 1
AUSMDU00048774	Klebsiella pneumoniae	CTX-M group 1	blaIMP-4	False negative	CTX-M group 1
AUSMDU00006655	Klebsiella pneumoniae	OXA-48-like	blaCTX-M-15	False negative	OXA-48-like
AUSMDU00017884	Staphylococcus aureus	mecA not detected	No reportable genes detected	True negative
AUSMDU00017963	Staphylococcus aureus	mecA	mecA detected	True positive
AUSMDU00017964	Staphylococcus aureus	mecA	mecA detected	True positive
AUSMDU00017965	Staphylococcus aureus	mecA	mecA detected	True positive
AUSMDU00017966	Staphylococcus aureus	mecA	mecA detected	True positive
AUSMDU00017967	Staphylococcus aureus	mecA	mecA detected	True positive
AUSMDU00017968	Staphylococcus aureus	mecA	mecA detected	True positive
AUSMDU00018212	Staphylococcus aureus	mecA	mecA detected	True positive
AUSMDU00018719	Staphylococcus warneri	mecA	mecA detected	True positive
AUSMDU00018722	Staphylococcus simulans	mecA	mecA detected	True positive
AUSMDU00018732	Staphylococcus pseudintermedius	mecA not detected	No reportable genes detected	True negative
AUSMDU00018733	Staphylococcus pseudintermedius	mecA not detected	No reportable genes detected	True negative
AUSMDU00020915	Staphylococcus aureus	mecA not detected	No reportable genes detected	True negative
AUSMDU00021996	Staphylococcus lugdunensis	mecA not detected	No reportable genes detected	True negative
AUSMDU00022003	Staphylococcus spp.	mecA not detected	No reportable genes detected	True negative
AUSMDU00022027	Staphylococcus saprophyticus	mecA	mecA detected	True positive
AUSMDU00022399	Staphylococcus carnosus	mecA	mecA detected	True positive
AUSMDU00022918	Staphylococcus haemolyticus	mecA	mecA detected	True positive
AUSMDU00023298	Staphylococcus aureus	mecA not detected	No reportable genes detected	True negative
AUSMDU00023309	Staphylococcus saprophyticus	mecA not detected	No reportable genes detected	True negative
AUSMDU00023852	Staphylococcus epidermidis	mecA not detected	No reportable genes detected	True negative
AUSMDU00026516	Staphylococcus aureus	mecA not detected	No reportable genes detected	True negative
AUSMDU00026528	Staphylococcus aureus	mecA not detected	No reportable genes detected	True negative
AUSMDU00026540	Staphylococcus aureus	mecA not detected	No reportable genes detected	True negative
AUSMDU00026622	Staphylococcus aureus	mecA not detected	No reportable genes detected	True negative
AUSMDU00027232	Staphylococcus aureus	mecA not detected	No reportable genes detected	True negative
AUSMDU00027570	Staphylococcus aureus	mecA	mecA detected	True positive
AUSMDU00027578	Staphylococcus aureus	mecA	mecA detected	True positive
AUSMDU00027585	Staphylococcus aureus	mecA	mecA detected	True positive
AUSMDU00027594	Staphylococcus aureus	mecA	mecA detected	True positive
AUSMDU00027602	Staphylococcus aureus	mecA	mecA detected	True positive
AUSMDU00027603	Staphylococcus aureus	mecA	mecA detected	True positive
AUSMDU00027611	Staphylococcus aureus	mecA	mecA detected	True positive
AUSMDU00027612	Staphylococcus aureus	mecA	mecA detected	True positive
AUSMDU00027620	Staphylococcus aureus	mecA not detected	No reportable genes detected	True negative
AUSMDU00027628	Staphylococcus aureus	mecA	mecA detected	True positive
AUSMDU00028041	Staphylococcus aureus	mecA	mecA detected	True positive
AUSMDU00028498	Staphylococcus aureus	mecA not detected	No reportable genes detected	True negative
AUSMDU00028727	Staphylococcus aureus	mecA	mecA detected	True positive
AUSMDU00071142	Staphylococcus haemolyticus	mecA	mecA detected	True positive
AUSMDU00071143	Staphylococcus aureus	mecA	mecA detected	True positive
AUSMDU00071144	Staphylococcus aureus	mecA	mecA detected	True positive
AUSMDU00004028	Enterococcus faecium	vanA&vanB	vanB,vanA	True negative
AUSMDU00004116	Enterococcus faecium	Not vanA,B,C-1,C-2/C-3	No reportable genes detected	True negative
AUSMDU00006731	Enterococcus faecalis	Not vanA,B,C-1,C-2/C-3	No reportable genes detected	True positive
AUSMDU00011048	Enterococcus faecium	vanB	vanB	True positive
AUSMDU00011049	Enterococcus faecium	vanA	vanA	True positive
AUSMDU00011050	Enterococcus faecium	vanA	vanA	True positive
AUSMDU00011051	Enterococcus faecium	vanB	vanB	True positive
AUSMDU00011052	Enterococcus faecium	vanB	vanB	True positive
AUSMDU00011053	Enterococcus faecium	vanB	vanB	True positive
AUSMDU00011054	Enterococcus faecium	vanB	vanB	True positive
AUSMDU00011055	Enterococcus faecium	vanB	vanB	True positive
AUSMDU00011056	Enterococcus faecium	vanB	vanB	True positive
AUSMDU00011057	Enterococcus faecium	vanB	vanB	True positive
AUSMDU00011058	Enterococcus faecium	vanB	vanB	True positive
AUSMDU00011059	Enterococcus faecium	vanB	vanB	True positive
AUSMDU00011060	Enterococcus faecium	vanB	vanB	True positive
AUSMDU00011062	Enterococcus faecium	vanB	vanB	True positive
AUSMDU00013425	Enterococcus faecium	vanA&vanB	vanB,vanA	True positive
AUSMDU00013448	Enterococcus faecium	vanA&vanB	vanB,vanA	True negative
AUSMDU00017278	Enterococcus faecalis	Not vanA,B,C-1,C-2/C-3	No reportable genes detected	True positive
AUSMDU00022002	Enterococcus faecium	vanB	vanB	True positive
AUSMDU00022005	Enterococcus faecium	vanA	vanA	True positive
AUSMDU00022006	Enterococcus faecium	vanA	vanA	True positive
AUSMDU00022009	Enterococcus faecium	vanB	vanB	True positive
AUSMDU00022028	Enterococcus faecium	vanB	vanB	True positive
AUSMDU00022029	Enterococcus faecium	vanB	vanB	True positive
AUSMDU00022030	Enterococcus faecium	vanB	vanB	True positive
AUSMDU00022031	Enterococcus faecium	vanB	vanB	True positive
AUSMDU00022032	Enterococcus faecium	vanB	vanB	True positive
AUSMDU00022033	Enterococcus faecium	vanA	vanA	True positive
AUSMDU00022034	Enterococcus faecium	vanB	vanB	True positive
AUSMDU00022035	Enterococcus faecium	vanB	vanB	True positive
AUSMDU00022036	Enterococcus faecium	vanB	vanB	True positive
AUSMDU00022037	Enterococcus faecium	vanA	vanA	True positive
AUSMDU00022062	Enterococcus faecium	vanB	vanB	True positive
AUSMDU00022063	Enterococcus faecium	vanB	vanB	True positive
AUSMDU00022064	Enterococcus faecium	vanB	vanB	True positive
AUSMDU00022193	Enterococcus faecium	vanB	vanB	True positive
AUSMDU00022194	Enterococcus faecalis	vanB	vanB	True positive
AUSMDU00022195	Enterococcus faecium	vanB	vanB	True positive
AUSMDU00022235	Enterococcus faecium	vanA	vanA	True positive
AUSMDU00022624	Enterococcus faecium	vanA	vanA	True positive
AUSMDU00022634	Enterococcus faecium	vanA	vanA	True positive
AUSMDU00022635	Enterococcus faecium	vanA	vanA	True positive
AUSMDU00022647	Enterococcus faecium	vanA	vanA	True positive
AUSMDU00022655	Enterococcus faecium	vanA	vanA	True negative
AUSMDU00022840	Enterococcus faecium	Not vanA,B,C-1,C-2/C-3	No reportable genes detected	True positive
AUSMDU00022851	Enterococcus faecium	vanA	vanA	True positive
AUSMDU00022932	Enterococcus faecium	vanA	vanA	True negative
AUSMDU00023000	Enterococcus faecium	Not vanA,B,C-1,C-2/C-3	No reportable genes detected	True positive
AUSMDU00023070	Enterococcus faecium	vanA	vanA	True positive
AUSMDU00023071	Enterococcus faecium	vanB	vanB	True positive
AUSMDU00023073	Enterococcus faecium	vanB	vanB	True positive
AUSMDU00023074	Enterococcus faecium	vanB	vanB	True positive
AUSMDU00023075	Enterococcus faecium	vanB	vanB	True positive
AUSMDU00023076	Enterococcus faecium	vanB	vanB	True positive
AUSMDU00023077	Enterococcus faecium	vanB	vanB	True positive
AUSMDU00023078	Enterococcus faecium	vanB	vanB	True positive
AUSMDU00023079	Enterococcus faecium	vanB	vanB	True positive
AUSMDU00023080	Enterococcus faecium	vanB	vanB	True positive
AUSMDU00023081	Enterococcus faecium	vanB	vanB	True positive
AUSMDU00023082	Enterococcus faecium	vanB	vanB	True positive
AUSMDU00023083	Enterococcus faecium	vanB	vanB	True positive
AUSMDU00023084	Enterococcus faecium	vanB	vanB	True positive
AUSMDU00023085	Enterococcus faecium	vanA	vanA	True positive
AUSMDU00023086	Enterococcus faecium	vanB	vanB	True positive
AUSMDU00023087	Enterococcus faecium	vanB	vanB	True positive
AUSMDU00023088	Enterococcus faecium	vanB	vanB	True positive
AUSMDU00023089	Enterococcus faecium	vanB	vanB	True negative
AUSMDU00023322	Enterococcus faecalis	Not vanA,B,C-1,C-2/C-3	No reportable genes detected	True negative
AUSMDU00023366	Enterococcus faecium	Not vanA,B,C-1,C-2/C-3	No reportable genes detected	True positive
AUSMDU00023567	Enterococcus faecium	vanA	vanA	True positive
AUSMDU00023592	Enterococcus faecium	vanA	vanA	True positive
AUSMDU00023593	Enterococcus faecium	vanA	vanA	True positive
AUSMDU00023758	Enterococcus faecium	vanA	vanA	True positive
AUSMDU00023759	Enterococcus faecium	vanA	vanA	True positive
AUSMDU00023760	Enterococcus faecium	vanA	vanA	True positive
AUSMDU00023778	Enterococcus faecalis	vanB	vanB	True negative
AUSMDU00023788	Enterococcus faecium	Not vanA,B,C-1,C-2/C-3	No reportable genes detected	True positive
AUSMDU00023983	Enterococcus faecium	vanA	vanA	True positive
AUSMDU00024299	Enterococcus faecium	vanA	vanA	True positive
AUSMDU00024690	Enterococcus faecium	vanA&vanB	vanB,vanA	True positive
AUSMDU00024691	Enterococcus faecium	vanA&vanB	vanB,vanA	True positive
AUSMDU00024694	Enterococcus faecium	vanA&vanB	vanB,vanA	True positive
AUSMDU00024699	Enterococcus faecium	vanA&vanB	vanB,vanA	True positive
AUSMDU00024701	Enterococcus faecium	vanA&vanB	vanB,vanA	True positive
AUSMDU00024704	Enterococcus faecium	vanA&vanB	vanB,vanA	True positive
AUSMDU00025990	Enterococcus faecium	vanB	vanB	True positive
AUSMDU00027228	Enterococcus faecium	vanA&vanB	vanB,vanA	True positive
AUSMDU00031498	Enterococcus casseliflavus	vanC-1	vanC	True positive
AUSMDU00031499	Enterococcus casseliflavus	vanC-2/C-3	vanC	True positive
AUSMDU00031500	Enterococcus casseliflavus	vanC-2/C-3	vanC	True positive
AUSMDU00031501	Enterococcus casseliflavus	vanC-1	vanC	True positive
AUSMDU00031502	Enterococcus casseliflavus	vanC-1	vanC	True positive
AUSMDU00031503	Enterococcus casseliflavus	vanC-1	vanC	True negative
AUSMDU00031504	Enterococcus hirae	Not vanA,B,C-1,C-2/C-3	No reportable genes detected	True positive
AUSMDU00031509	Enterococcus casseliflavus	vanC-1	vanC	True negative
AUSMDU00071134	Enterococcus faecalis	Not vanA,B,C-1,C-2/C-3	No reportable genes detected	True negative
AUSMDU00071135	Enterococcus faecium	Not vanA,B,C-1,C-2/C-3	No reportable genes detected	True positive
AUSMDU00071136	Enterococcus faecalis	vanB	vanB	True positive
AUSMDU00071137	Enterococcus faecalis	vanB	vanB	True negative
AUSMDU00071139	Enterococcus faecalis	Not vanA,B,C-1,C-2/C-3	No reportable genes detected	True positive
AUSMDU00071140	Enterococcus faecalis	vanB	vanB	True negative
AUSMDU00071141	Enterococcus faecium	Not vanA,B,C-1,C-2/C-3	No reportable genes detected	True negative
AUSMDU00071138	Pediococcus acidilactici	Not vanA,B,C-1,C-2/C-3	No reportable genes detected	True negative

## Sheet: fig5A_data
Enhanced Subclass	Count	Classification after discrepancy testing	Enhanced subclass grouping	Aminoglycoside discrepancy
Amikacin/Gentamicin/Kanamycin/Tobramycin	0	FN	Other non-discrepant aminoglycosides (combined subclasses)	no
Gentamicin/Kanamycin/Tobramycin	0	FN	Other non-discrepant aminoglycosides (combined subclasses)	no
Kanamycin	1	FN	Other non-discrepant aminoglycosides (combined subclasses)	no
Kanamycin/Tobramycin	0	FN	Other non-discrepant aminoglycosides (combined subclasses)	no
Spectinomycin	0	FN	Other non-discrepant aminoglycosides (combined subclasses)	no
Streptomycin/Spectinomycin	0	FN	Other non-discrepant aminoglycosides (combined subclasses)	no
Amikacin/Gentamicin/Kanamycin/Tobramycin	0	FP	Other non-discrepant aminoglycosides (combined subclasses)	no
Gentamicin/Kanamycin/Tobramycin	0	FP	Other non-discrepant aminoglycosides (combined subclasses)	no
Kanamycin	0	FP	Other non-discrepant aminoglycosides (combined subclasses)	no
Kanamycin/Tobramycin	0	FP	Other non-discrepant aminoglycosides (combined subclasses)	no
Spectinomycin	0	FP	Other non-discrepant aminoglycosides (combined subclasses)	no
Streptomycin/Spectinomycin	0	FP	Other non-discrepant aminoglycosides (combined subclasses)	no
Amikacin/Gentamicin/Kanamycin/Tobramycin	958	TN	Other non-discrepant aminoglycosides (combined subclasses)	no
Gentamicin/Kanamycin/Tobramycin	624	TN	Other non-discrepant aminoglycosides (combined subclasses)	no
Kanamycin	1531	TN	Other non-discrepant aminoglycosides (combined subclasses)	no
Kanamycin/Tobramycin	313	TN	Other non-discrepant aminoglycosides (combined subclasses)	no
Spectinomycin	303	TN	Other non-discrepant aminoglycosides (combined subclasses)	no
Streptomycin/Spectinomycin	299	TN	Other non-discrepant aminoglycosides (combined subclasses)	no
Amikacin/Gentamicin/Kanamycin/Tobramycin	5	TP	Other non-discrepant aminoglycosides (combined subclasses)	no
Gentamicin/Kanamycin/Tobramycin	18	TP	Other non-discrepant aminoglycosides (combined subclasses)	no
Kanamycin	73	TP	Other non-discrepant aminoglycosides (combined subclasses)	no
Kanamycin/Tobramycin	8	TP	Other non-discrepant aminoglycosides (combined subclasses)	no
Spectinomycin	18	TP	Other non-discrepant aminoglycosides (combined subclasses)	no
Streptomycin/Spectinomycin	22	TP	Other non-discrepant aminoglycosides (combined subclasses)	no
Amikacin/Kanamycin	1	FN	Other discrepant aminoglycosides (combined subclasses)	yes
Amikacin/Kanamycin/Tobramycin	3	FN	Other discrepant aminoglycosides (combined subclasses)	yes
Aminoglycosides	1	FN	Other discrepant aminoglycosides (combined subclasses)	yes
Gentamicin	3	FN	Other discrepant aminoglycosides (combined subclasses)	yes
Gentamicin/Tobramcyin	0	FN	Other discrepant aminoglycosides (combined subclasses)	yes
Streptomycin	12	FN	Other discrepant aminoglycosides (combined subclasses)	yes
Amikacin/Kanamycin	0	FP	Other discrepant aminoglycosides (combined subclasses)	yes
Amikacin/Kanamycin/Tobramycin	1	FP	Other discrepant aminoglycosides (combined subclasses)	yes
Aminoglycosides	0	FP	Other discrepant aminoglycosides (combined subclasses)	yes
Gentamicin	1	FP	Other discrepant aminoglycosides (combined subclasses)	yes
Gentamicin/Tobramcyin	0	FP	Other discrepant aminoglycosides (combined subclasses)	yes
Streptomycin	0	FP	Other discrepant aminoglycosides (combined subclasses)	yes
Amikacin/Kanamycin	1869	TN	Other discrepant aminoglycosides (combined subclasses)	yes
Amikacin/Kanamycin/Tobramycin	1532	TN	Other discrepant aminoglycosides (combined subclasses)	yes
Aminoglycosides	3153	TN	Other discrepant aminoglycosides (combined subclasses)	yes
Gentamicin	1842	TN	Other discrepant aminoglycosides (combined subclasses)	yes
Gentamicin/Tobramcyin	634	TN	Other discrepant aminoglycosides (combined subclasses)	yes
Streptomycin	3848	TN	Other discrepant aminoglycosides (combined subclasses)	yes
Amikacin/Kanamycin	56	TP	Other discrepant aminoglycosides (combined subclasses)	yes
Amikacin/Kanamycin/Tobramycin	69	TP	Other discrepant aminoglycosides (combined subclasses)	yes
Aminoglycosides	56	TP	Other discrepant aminoglycosides (combined subclasses)	yes
Gentamicin	80	TP	Other discrepant aminoglycosides (combined subclasses)	yes
Gentamicin/Tobramcyin	8	TP	Other discrepant aminoglycosides (combined subclasses)	yes
Streptomycin	313	TP	Other discrepant aminoglycosides (combined subclasses)	yes
Amikacin/Quinolone	11	FN	Amikacin/Quinolone	n/a
Aminoglycosides (Ribosomal methyltransferase)	0	FN	Aminoglycosides (Ribosomal methyltransferase)	n/a
Carbapenemase	1	FN	Carbapenemase	n/a
Carbapenemase (MBL)	2	FN	Carbapenemase	n/a
Carbapenemase (OXA-51 family)	0	FN	Carbapenemase	n/a
Colistin	0	FN	Colistin	n/a
ESBL	7	FN	ESBL	n/a
ESBL (AmpC type)	0	FN	ESBL (AmpC type)	n/a
Fosfomycin	0	FN	Fosfomycin	n/a
Fusidic Acid	0	FN	Fusidic Acid	n/a
Lincosamides	0	FN	Macrolides, lincosamides & streptogramins	n/a
Lincosamides/Streptogramin	0	FN	Macrolides, lincosamides & streptogramins	n/a
Macrolides	4	FN	Macrolides, lincosamides & streptogramins	n/a
Methicillin	0	FN	Methicillin	n/a
Mupirocin	0	FN	Mupirocin	n/a
Other	2	FN	Other	n/a
Beta-lactamase (not ESBL or carbapenemase)	8	FN	Other beta-lactamase	n/a
Beta-lactamase (unknown spectrum)	2	FN	Other beta-lactamase	n/a
Oxazolidinone & phenicol resistance	0	FN	Oxazolidinone & phenicol resistance	n/a
Penicillin resistance (Staphylococcus aureus)	2	FN	Penicillin resistance (Staphylococcus aureus)	n/a
Chloramphenicol	4	FN	Phenicols	n/a
Chloramphenicol/Florfenicol	0	FN	Phenicols	n/a
Phenicol/Quinolone	0	FN	Phenicols	n/a
Quinolone	1	FN	Quinolone	n/a
Rifamycin	1	FN	Rifamycin	n/a
Sulfonamide	9	FN	Sulfonamide	n/a
Tetracycline	8	FN	Tetracycline	n/a
Trimethoprim	0	FN	Trimethoprim	n/a
Vancomycin	0	FN	Vancomycin	n/a
Amikacin/Quinolone	0	FP	Amikacin/Quinolone	n/a
Aminoglycosides (Ribosomal methyltransferase)	0	FP	Aminoglycosides (Ribosomal methyltransferase)	n/a
Carbapenemase	0	FP	Carbapenemase	n/a
Carbapenemase (MBL)	0	FP	Carbapenemase	n/a
Carbapenemase (OXA-51 family)	0	FP	Carbapenemase	n/a
Colistin	0	FP	Colistin	n/a
ESBL	2	FP	ESBL	n/a
ESBL (AmpC type)	0	FP	ESBL (AmpC type)	n/a
Fosfomycin	0	FP	Fosfomycin	n/a
Fusidic Acid	0	FP	Fusidic Acid	n/a
Lincosamides	0	FP	Macrolides, lincosamides & streptogramins	n/a
Lincosamides/Streptogramin	0	FP	Macrolides, lincosamides & streptogramins	n/a
Macrolides	0	FP	Macrolides, lincosamides & streptogramins	n/a
Methicillin	0	FP	Methicillin	n/a
Mupirocin	0	FP	Mupirocin	n/a
Other	1	FP	Other	n/a
Beta-lactamase (not ESBL or carbapenemase)	0	FP	Other beta-lactamase	n/a
Beta-lactamase (unknown spectrum)	0	FP	Other beta-lactamase	n/a
Oxazolidinone & phenicol resistance	0	FP	Oxazolidinone & phenicol resistance	n/a
Penicillin resistance (Staphylococcus aureus)	0	FP	Penicillin resistance (Staphylococcus aureus)	n/a
Chloramphenicol	0	FP	Phenicols	n/a
Chloramphenicol/Florfenicol	0	FP	Phenicols	n/a
Phenicol/Quinolone	0	FP	Phenicols	n/a
Quinolone	0	FP	Quinolone	n/a
Rifamycin	0	FP	Rifamycin	n/a
Sulfonamide	0	FP	Sulfonamide	n/a
Tetracycline	0	FP	Tetracycline	n/a
Trimethoprim	0	FP	Trimethoprim	n/a
Vancomycin	0	FP	Vancomycin	n/a
Amikacin/Quinolone	284	TN	Amikacin/Quinolone	n/a
Aminoglycosides (Ribosomal methyltransferase)	1878	TN	Aminoglycosides (Ribosomal methyltransferase)	n/a
Carbapenemase	6337	TN	Carbapenemase	n/a
Carbapenemase (MBL)	6344	TN	Carbapenemase	n/a
Carbapenemase (OXA-51 family)	2227	TN	Carbapenemase	n/a
Colistin	2541	TN	Colistin	n/a
ESBL	10166	TN	ESBL	n/a
ESBL (AmpC type)	17842	TN	ESBL (AmpC type)	n/a
Fosfomycin	1809	TN	Fosfomycin	n/a
Fusidic Acid	630	TN	Fusidic Acid	n/a
Lincosamides	947	TN	Macrolides, lincosamides & streptogramins	n/a
Lincosamides/Streptogramin	312	TN	Macrolides, lincosamides & streptogramins	n/a
Macrolides	4601	TN	Macrolides, lincosamides & streptogramins	n/a
Methicillin	1220	TN	Methicillin	n/a
Mupirocin	314	TN	Mupirocin	n/a
Other	1805	TN	Other	n/a
Beta-lactamase (not ESBL or carbapenemase)	9429	TN	Other beta-lactamase	n/a
Beta-lactamase (unknown spectrum)	5117	TN	Other beta-lactamase	n/a
Oxazolidinone & phenicol resistance	1277	TN	Oxazolidinone & phenicol resistance	n/a
Penicillin resistance (Staphylococcus aureus)	1189	TN	Penicillin resistance (Staphylococcus aureus)	n/a
Chloramphenicol	5003	TN	Phenicols	n/a
Chloramphenicol/Florfenicol	916	TN	Phenicols	n/a
Phenicol/Quinolone	3742	TN	Phenicols	n/a
Quinolone	6670	TN	Quinolone	n/a
Rifamycin	913	TN	Rifamycin	n/a
Sulfonamide	760	TN	Sulfonamide	n/a
Tetracycline	5227	TN	Tetracycline	n/a
Trimethoprim	7852	TN	Trimethoprim	n/a
Vancomycin	5599	TN	Vancomycin	n/a
Amikacin/Quinolone	26	TP	Amikacin/Quinolone	n/a
Aminoglycosides (Ribosomal methyltransferase)	48	TP	Aminoglycosides (Ribosomal methyltransferase)	n/a
Carbapenemase	82	TP	Carbapenemase	n/a
Carbapenemase (MBL)	74	TP	Carbapenemase	n/a
Carbapenemase (OXA-51 family)	20	TP	Carbapenemase	n/a
Colistin	27	TP	Colistin	n/a
ESBL	97	TP	ESBL	n/a
ESBL (AmpC type)	134	TP	ESBL (AmpC type)	n/a
Fosfomycin	117	TP	Fosfomycin	n/a
Fusidic Acid	12	TP	Fusidic Acid	n/a
Lincosamides	16	TP	Macrolides, lincosamides & streptogramins	n/a
Lincosamides/Streptogramin	9	TP	Macrolides, lincosamides & streptogramins	n/a
Macrolides	210	TP	Macrolides, lincosamides & streptogramins	n/a
Methicillin	64	TP	Methicillin	n/a
Mupirocin	7	TP	Mupirocin	n/a
Other	118	TP	Other	n/a
Beta-lactamase (not ESBL or carbapenemase)	193	TP	Other beta-lactamase	n/a
Beta-lactamase (unknown spectrum)	17	TP	Other beta-lactamase	n/a
Oxazolidinone & phenicol resistance	7	TP	Oxazolidinone & phenicol resistance	n/a
Penicillin resistance (Staphylococcus aureus)	93	TP	Penicillin resistance (Staphylococcus aureus)	n/a
Chloramphenicol	129	TP	Phenicols	n/a
Chloramphenicol/Florfenicol	47	TP	Phenicols	n/a
Phenicol/Quinolone	110	TP	Phenicols	n/a
Quinolone	70	TP	Quinolone	n/a
Rifamycin	49	TP	Rifamycin	n/a
Sulfonamide	194	TP	Sulfonamide	n/a
Tetracycline	222	TP	Tetracycline	n/a
Trimethoprim	173	TP	Trimethoprim	n/a
Vancomycin	179	TP	Vancomycin	n/a

## Sheet: fig5B_data
Allele	Count	Enhanced Subclass	Discrepant gene	Discrepant gene in subclass	Classification after discrepancy testing	Enhanced subclass grouping	Aminoglycoside discrepancy
aac(2')-Ia	0	Gentamicin/Tobramcyin	no	no	FN	Other discrepant aminoglycosides (combined subclasses)	yes
aac(2')-Ia	0	Gentamicin/Tobramcyin	no	no	FP	Other discrepant aminoglycosides (combined subclasses)	yes
aac(2')-Ia	319	Gentamicin/Tobramcyin	no	no	TN	Other discrepant aminoglycosides (combined subclasses)	yes
aac(2')-Ia	2	Gentamicin/Tobramcyin	no	no	TP	Other discrepant aminoglycosides (combined subclasses)	yes
aac(2')-Ic	0	Gentamicin/Tobramcyin	no	no	FN	Other discrepant aminoglycosides (combined subclasses)	yes
aac(2')-Ic	0	Gentamicin/Tobramcyin	no	no	FP	Other discrepant aminoglycosides (combined subclasses)	yes
aac(2')-Ic	315	Gentamicin/Tobramcyin	no	no	TN	Other discrepant aminoglycosides (combined subclasses)	yes
aac(2')-Ic	6	Gentamicin/Tobramcyin	no	no	TP	Other discrepant aminoglycosides (combined subclasses)	yes
aac(3)-I	0	Gentamicin	no	yes	FN	Other discrepant aminoglycosides (combined subclasses)	yes
aac(3)-I	0	Gentamicin	no	yes	FP	Other discrepant aminoglycosides (combined subclasses)	yes
aac(3)-I	310	Gentamicin	no	yes	TN	Other discrepant aminoglycosides (combined subclasses)	yes
aac(3)-I	11	Gentamicin	no	yes	TP	Other discrepant aminoglycosides (combined subclasses)	yes
aac(3)-II	0	Gentamicin	no	yes	FN	Other discrepant aminoglycosides (combined subclasses)	yes
aac(3)-II	0	Gentamicin	no	yes	FP	Other discrepant aminoglycosides (combined subclasses)	yes
aac(3)-II	315	Gentamicin	no	yes	TN	Other discrepant aminoglycosides (combined subclasses)	yes
aac(3)-II	6	Gentamicin	no	yes	TP	Other discrepant aminoglycosides (combined subclasses)	yes
aac(3)-IIa	1	Gentamicin	yes	yes	FN	Other discrepant aminoglycosides (combined subclasses)	yes
aac(3)-IIa	0	Gentamicin	yes	yes	FP	Other discrepant aminoglycosides (combined subclasses)	yes
aac(3)-IIa	309	Gentamicin	yes	yes	TN	Other discrepant aminoglycosides (combined subclasses)	yes
aac(3)-IIa	11	Gentamicin	yes	yes	TP	Other discrepant aminoglycosides (combined subclasses)	yes
aac(3)-IId	0	Gentamicin	no	yes	FN	Other discrepant aminoglycosides (combined subclasses)	yes
aac(3)-IId	0	Gentamicin	no	yes	FP	Other discrepant aminoglycosides (combined subclasses)	yes
aac(3)-IId	297	Gentamicin	no	yes	TN	Other discrepant aminoglycosides (combined subclasses)	yes
aac(3)-IId	24	Gentamicin	no	yes	TP	Other discrepant aminoglycosides (combined subclasses)	yes
aac(3)-IV	0	Gentamicin	no	yes	FN	Other discrepant aminoglycosides (combined subclasses)	yes
aac(3)-IV	0	Gentamicin	no	yes	FP	Other discrepant aminoglycosides (combined subclasses)	yes
aac(3)-IV	305	Gentamicin	no	yes	TN	Other discrepant aminoglycosides (combined subclasses)	yes
aac(3)-IV	16	Gentamicin	no	yes	TP	Other discrepant aminoglycosides (combined subclasses)	yes
aac(6')	0	Aminoglycosides	no	yes	FN	Other discrepant aminoglycosides (combined subclasses)	yes
aac(6')	0	Aminoglycosides	no	yes	FP	Other discrepant aminoglycosides (combined subclasses)	yes
aac(6')	309	Aminoglycosides	no	yes	TN	Other discrepant aminoglycosides (combined subclasses)	yes
aac(6')	12	Aminoglycosides	no	yes	TP	Other discrepant aminoglycosides (combined subclasses)	yes
aac(6')-33	0	Aminoglycosides	no	yes	FN	Other discrepant aminoglycosides (combined subclasses)	yes
aac(6')-33	0	Aminoglycosides	no	yes	FP	Other discrepant aminoglycosides (combined subclasses)	yes
aac(6')-33	319	Aminoglycosides	no	yes	TN	Other discrepant aminoglycosides (combined subclasses)	yes
aac(6')-33	2	Aminoglycosides	no	yes	TP	Other discrepant aminoglycosides (combined subclasses)	yes
aac(6')-I	0	Amikacin/Kanamycin/Tobramycin	no	yes	FN	Other discrepant aminoglycosides (combined subclasses)	yes
aac(6')-I	0	Amikacin/Kanamycin/Tobramycin	no	yes	FP	Other discrepant aminoglycosides (combined subclasses)	yes
aac(6')-I	293	Amikacin/Kanamycin/Tobramycin	no	yes	TN	Other discrepant aminoglycosides (combined subclasses)	yes
aac(6')-I	28	Amikacin/Kanamycin/Tobramycin	no	yes	TP	Other discrepant aminoglycosides (combined subclasses)	yes
aac(6')-Ian	0	Amikacin/Kanamycin/Tobramycin	no	yes	FN	Other discrepant aminoglycosides (combined subclasses)	yes
aac(6')-Ian	0	Amikacin/Kanamycin/Tobramycin	no	yes	FP	Other discrepant aminoglycosides (combined subclasses)	yes
aac(6')-Ian	317	Amikacin/Kanamycin/Tobramycin	no	yes	TN	Other discrepant aminoglycosides (combined subclasses)	yes
aac(6')-Ian	4	Amikacin/Kanamycin/Tobramycin	no	yes	TP	Other discrepant aminoglycosides (combined subclasses)	yes
aac(6')-Ib	3	Amikacin/Kanamycin/Tobramycin	yes	yes	FN	Other discrepant aminoglycosides (combined subclasses)	yes
aac(6')-Ib	0	Amikacin/Kanamycin/Tobramycin	yes	yes	FP	Other discrepant aminoglycosides (combined subclasses)	yes
aac(6')-Ib	307	Amikacin/Kanamycin/Tobramycin	yes	yes	TN	Other discrepant aminoglycosides (combined subclasses)	yes
aac(6')-Ib	11	Amikacin/Kanamycin/Tobramycin	yes	yes	TP	Other discrepant aminoglycosides (combined subclasses)	yes
aac(6')-Ib-cr5	11	Amikacin/Quinolone	yes	yes	FN	Amikacin/Quinolone	n/a
aac(6')-Ib-cr5	0	Amikacin/Quinolone	yes	yes	FP	Amikacin/Quinolone	n/a
aac(6')-Ib-cr5	284	Amikacin/Quinolone	yes	yes	TN	Amikacin/Quinolone	n/a
aac(6')-Ib-cr5	26	Amikacin/Quinolone	yes	yes	TP	Amikacin/Quinolone	n/a
aac(6')-Ib'	1	Aminoglycosides	yes	yes	FN	Other discrepant aminoglycosides (combined subclasses)	yes
aac(6')-Ib'	0	Aminoglycosides	yes	yes	FP	Other discrepant aminoglycosides (combined subclasses)	yes
aac(6')-Ib'	312	Aminoglycosides	yes	yes	TN	Other discrepant aminoglycosides (combined subclasses)	yes
aac(6')-Ib'	8	Aminoglycosides	yes	yes	TP	Other discrepant aminoglycosides (combined subclasses)	yes
aac(6')-Ib3	0	Amikacin/Kanamycin/Tobramycin	yes	yes	FN	Other discrepant aminoglycosides (combined subclasses)	yes
aac(6')-Ib3	1	Amikacin/Kanamycin/Tobramycin	yes	yes	FP	Other discrepant aminoglycosides (combined subclasses)	yes
aac(6')-Ib3	305	Amikacin/Kanamycin/Tobramycin	yes	yes	TN	Other discrepant aminoglycosides (combined subclasses)	yes
aac(6')-Ib3	15	Amikacin/Kanamycin/Tobramycin	yes	yes	TP	Other discrepant aminoglycosides (combined subclasses)	yes
aac(6')-Ib4	2	Gentamicin	yes	yes	FN	Other discrepant aminoglycosides (combined subclasses)	yes
aac(6')-Ib4	1	Gentamicin	yes	yes	FP	Other discrepant aminoglycosides (combined subclasses)	yes
aac(6')-Ib4	306	Gentamicin	yes	yes	TN	Other discrepant aminoglycosides (combined subclasses)	yes
aac(6')-Ib4	12	Gentamicin	yes	yes	TP	Other discrepant aminoglycosides (combined subclasses)	yes
aac(6')-Ic	0	Aminoglycosides	no	yes	FN	Other discrepant aminoglycosides (combined subclasses)	yes
aac(6')-Ic	0	Aminoglycosides	no	yes	FP	Other discrepant aminoglycosides (combined subclasses)	yes
aac(6')-Ic	319	Aminoglycosides	no	yes	TN	Other discrepant aminoglycosides (combined subclasses)	yes
aac(6')-Ic	2	Aminoglycosides	no	yes	TP	Other discrepant aminoglycosides (combined subclasses)	yes
aac(6')-IIc	0	Gentamicin/Kanamycin/Tobramycin	no	no	FN	Other non-discrepant aminoglycosides (combined subclasses)	no
aac(6')-IIc	0	Gentamicin/Kanamycin/Tobramycin	no	no	FP	Other non-discrepant aminoglycosides (combined subclasses)	no
aac(6')-IIc	315	Gentamicin/Kanamycin/Tobramycin	no	no	TN	Other non-discrepant aminoglycosides (combined subclasses)	no
aac(6')-IIc	6	Gentamicin/Kanamycin/Tobramycin	no	no	TP	Other non-discrepant aminoglycosides (combined subclasses)	no
aac(6')-Il	0	Amikacin/Kanamycin/Tobramycin	no	yes	FN	Other discrepant aminoglycosides (combined subclasses)	yes
aac(6')-Il	0	Amikacin/Kanamycin/Tobramycin	no	yes	FP	Other discrepant aminoglycosides (combined subclasses)	yes
aac(6')-Il	310	Amikacin/Kanamycin/Tobramycin	no	yes	TN	Other discrepant aminoglycosides (combined subclasses)	yes
aac(6')-Il	11	Amikacin/Kanamycin/Tobramycin	no	yes	TP	Other discrepant aminoglycosides (combined subclasses)	yes
aac(6')-Iz	0	Aminoglycosides	no	yes	FN	Other discrepant aminoglycosides (combined subclasses)	yes
aac(6')-Iz	0	Aminoglycosides	no	yes	FP	Other discrepant aminoglycosides (combined subclasses)	yes
aac(6')-Iz	319	Aminoglycosides	no	yes	TN	Other discrepant aminoglycosides (combined subclasses)	yes
aac(6')-Iz	2	Aminoglycosides	no	yes	TP	Other discrepant aminoglycosides (combined subclasses)	yes
aacA34	0	Aminoglycosides	no	yes	FN	Other discrepant aminoglycosides (combined subclasses)	yes
aacA34	0	Aminoglycosides	no	yes	FP	Other discrepant aminoglycosides (combined subclasses)	yes
aacA34	320	Aminoglycosides	no	yes	TN	Other discrepant aminoglycosides (combined subclasses)	yes
aacA34	1	Aminoglycosides	no	yes	TP	Other discrepant aminoglycosides (combined subclasses)	yes
aad9	0	Aminoglycosides	no	yes	FN	Other discrepant aminoglycosides (combined subclasses)	yes
aad9	0	Aminoglycosides	no	yes	FP	Other discrepant aminoglycosides (combined subclasses)	yes
aad9	319	Aminoglycosides	no	yes	TN	Other discrepant aminoglycosides (combined subclasses)	yes
aad9	2	Aminoglycosides	no	yes	TP	Other discrepant aminoglycosides (combined subclasses)	yes
aadA1	5	Streptomycin	yes	yes	FN	Other discrepant aminoglycosides (combined subclasses)	yes
aadA1	0	Streptomycin	yes	yes	FP	Other discrepant aminoglycosides (combined subclasses)	yes
aadA1	259	Streptomycin	yes	yes	TN	Other discrepant aminoglycosides (combined subclasses)	yes
aadA1	57	Streptomycin	yes	yes	TP	Other discrepant aminoglycosides (combined subclasses)	yes
aadA11	0	Streptomycin	no	yes	FN	Other discrepant aminoglycosides (combined subclasses)	yes
aadA11	0	Streptomycin	no	yes	FP	Other discrepant aminoglycosides (combined subclasses)	yes
aadA11	319	Streptomycin	no	yes	TN	Other discrepant aminoglycosides (combined subclasses)	yes
aadA11	2	Streptomycin	no	yes	TP	Other discrepant aminoglycosides (combined subclasses)	yes
aadA16	0	Streptomycin	no	yes	FN	Other discrepant aminoglycosides (combined subclasses)	yes
aadA16	0	Streptomycin	no	yes	FP	Other discrepant aminoglycosides (combined subclasses)	yes
aadA16	312	Streptomycin	no	yes	TN	Other discrepant aminoglycosides (combined subclasses)	yes
aadA16	9	Streptomycin	no	yes	TP	Other discrepant aminoglycosides (combined subclasses)	yes
aadA2	3	Streptomycin	yes	yes	FN	Other discrepant aminoglycosides (combined subclasses)	yes
aadA2	0	Streptomycin	yes	yes	FP	Other discrepant aminoglycosides (combined subclasses)	yes
aadA2	273	Streptomycin	yes	yes	TN	Other discrepant aminoglycosides (combined subclasses)	yes
aadA2	45	Streptomycin	yes	yes	TP	Other discrepant aminoglycosides (combined subclasses)	yes
aadA22	0	Streptomycin	no	yes	FN	Other discrepant aminoglycosides (combined subclasses)	yes
aadA22	0	Streptomycin	no	yes	FP	Other discrepant aminoglycosides (combined subclasses)	yes
aadA22	320	Streptomycin	no	yes	TN	Other discrepant aminoglycosides (combined subclasses)	yes
aadA22	1	Streptomycin	no	yes	TP	Other discrepant aminoglycosides (combined subclasses)	yes
aadA5	0	Streptomycin	no	yes	FN	Other discrepant aminoglycosides (combined subclasses)	yes
aadA5	0	Streptomycin	no	yes	FP	Other discrepant aminoglycosides (combined subclasses)	yes
aadA5	304	Streptomycin	no	yes	TN	Other discrepant aminoglycosides (combined subclasses)	yes
aadA5	17	Streptomycin	no	yes	TP	Other discrepant aminoglycosides (combined subclasses)	yes
aadA6	0	Streptomycin	no	yes	FN	Other discrepant aminoglycosides (combined subclasses)	yes
aadA6	0	Streptomycin	no	yes	FP	Other discrepant aminoglycosides (combined subclasses)	yes
aadA6	320	Streptomycin	no	yes	TN	Other discrepant aminoglycosides (combined subclasses)	yes
aadA6	1	Streptomycin	no	yes	TP	Other discrepant aminoglycosides (combined subclasses)	yes
aadA7	0	Streptomycin	no	yes	FN	Other discrepant aminoglycosides (combined subclasses)	yes
aadA7	0	Streptomycin	no	yes	FP	Other discrepant aminoglycosides (combined subclasses)	yes
aadA7	320	Streptomycin	no	yes	TN	Other discrepant aminoglycosides (combined subclasses)	yes
aadA7	1	Streptomycin	no	yes	TP	Other discrepant aminoglycosides (combined subclasses)	yes
aadD1	0	Kanamycin/Tobramycin	no	no	FN	Other non-discrepant aminoglycosides (combined subclasses)	no
aadD1	0	Kanamycin/Tobramycin	no	no	FP	Other non-discrepant aminoglycosides (combined subclasses)	no
aadD1	313	Kanamycin/Tobramycin	no	no	TN	Other non-discrepant aminoglycosides (combined subclasses)	no
aadD1	8	Kanamycin/Tobramycin	no	no	TP	Other non-discrepant aminoglycosides (combined subclasses)	no
aadE	0	Streptomycin	no	yes	FN	Other discrepant aminoglycosides (combined subclasses)	yes
aadE	0	Streptomycin	no	yes	FP	Other discrepant aminoglycosides (combined subclasses)	yes
aadE	318	Streptomycin	no	yes	TN	Other discrepant aminoglycosides (combined subclasses)	yes
aadE	3	Streptomycin	no	yes	TP	Other discrepant aminoglycosides (combined subclasses)	yes
ACC-1	0	ESBL (AmpC type)	no	no	FN	ESBL (AmpC type)	n/a
ACC-1	0	ESBL (AmpC type)	no	no	FP	ESBL (AmpC type)	n/a
ACC-1	320	ESBL (AmpC type)	no	no	TN	ESBL (AmpC type)	n/a
ACC-1	1	ESBL (AmpC type)	no	no	TP	ESBL (AmpC type)	n/a
ACT-12	0	ESBL (AmpC type)	no	no	FN	ESBL (AmpC type)	n/a
ACT-12	0	ESBL (AmpC type)	no	no	FP	ESBL (AmpC type)	n/a
ACT-12	320	ESBL (AmpC type)	no	no	TN	ESBL (AmpC type)	n/a
ACT-12	1	ESBL (AmpC type)	no	no	TP	ESBL (AmpC type)	n/a
ACT-17	0	ESBL (AmpC type)	no	no	FN	ESBL (AmpC type)	n/a
ACT-17	0	ESBL (AmpC type)	no	no	FP	ESBL (AmpC type)	n/a
ACT-17	320	ESBL (AmpC type)	no	no	TN	ESBL (AmpC type)	n/a
ACT-17	1	ESBL (AmpC type)	no	no	TP	ESBL (AmpC type)	n/a
ACT-40	0	ESBL (AmpC type)	no	no	FN	ESBL (AmpC type)	n/a
ACT-40	0	ESBL (AmpC type)	no	no	FP	ESBL (AmpC type)	n/a
ACT-40	320	ESBL (AmpC type)	no	no	TN	ESBL (AmpC type)	n/a
ACT-40	1	ESBL (AmpC type)	no	no	TP	ESBL (AmpC type)	n/a
ACT-45	0	ESBL (AmpC type)	no	no	FN	ESBL (AmpC type)	n/a
ACT-45	0	ESBL (AmpC type)	no	no	FP	ESBL (AmpC type)	n/a
ACT-45	319	ESBL (AmpC type)	no	no	TN	ESBL (AmpC type)	n/a
ACT-45	2	ESBL (AmpC type)	no	no	TP	ESBL (AmpC type)	n/a
ACT-47	0	ESBL (AmpC type)	no	no	FN	ESBL (AmpC type)	n/a
ACT-47	0	ESBL (AmpC type)	no	no	FP	ESBL (AmpC type)	n/a
ACT-47	320	ESBL (AmpC type)	no	no	TN	ESBL (AmpC type)	n/a
ACT-47	1	ESBL (AmpC type)	no	no	TP	ESBL (AmpC type)	n/a
ACT-54	0	ESBL (AmpC type)	no	no	FN	ESBL (AmpC type)	n/a
ACT-54	0	ESBL (AmpC type)	no	no	FP	ESBL (AmpC type)	n/a
ACT-54	320	ESBL (AmpC type)	no	no	TN	ESBL (AmpC type)	n/a
ACT-54	1	ESBL (AmpC type)	no	no	TP	ESBL (AmpC type)	n/a
ACT-56	0	ESBL (AmpC type)	no	no	FN	ESBL (AmpC type)	n/a
ACT-56	0	ESBL (AmpC type)	no	no	FP	ESBL (AmpC type)	n/a
ACT-56	319	ESBL (AmpC type)	no	no	TN	ESBL (AmpC type)	n/a
ACT-56	2	ESBL (AmpC type)	no	no	TP	ESBL (AmpC type)	n/a
ACT-57	0	ESBL (AmpC type)	no	no	FN	ESBL (AmpC type)	n/a
ACT-57	0	ESBL (AmpC type)	no	no	FP	ESBL (AmpC type)	n/a
ACT-57	320	ESBL (AmpC type)	no	no	TN	ESBL (AmpC type)	n/a
ACT-57	1	ESBL (AmpC type)	no	no	TP	ESBL (AmpC type)	n/a
ACT-68	0	ESBL (AmpC type)	no	no	FN	ESBL (AmpC type)	n/a
ACT-68	0	ESBL (AmpC type)	no	no	FP	ESBL (AmpC type)	n/a
ACT-68	320	ESBL (AmpC type)	no	no	TN	ESBL (AmpC type)	n/a
ACT-68	1	ESBL (AmpC type)	no	no	TP	ESBL (AmpC type)	n/a
ACT-75	0	ESBL (AmpC type)	no	no	FN	ESBL (AmpC type)	n/a
ACT-75	0	ESBL (AmpC type)	no	no	FP	ESBL (AmpC type)	n/a
ACT-75	320	ESBL (AmpC type)	no	no	TN	ESBL (AmpC type)	n/a
ACT-75	1	ESBL (AmpC type)	no	no	TP	ESBL (AmpC type)	n/a
ACT-8	0	ESBL (AmpC type)	no	no	FN	ESBL (AmpC type)	n/a
ACT-8	0	ESBL (AmpC type)	no	no	FP	ESBL (AmpC type)	n/a
ACT-8	320	ESBL (AmpC type)	no	no	TN	ESBL (AmpC type)	n/a
ACT-8	1	ESBL (AmpC type)	no	no	TP	ESBL (AmpC type)	n/a
ADC-11	0	ESBL (AmpC type)	no	no	FN	ESBL (AmpC type)	n/a
ADC-11	0	ESBL (AmpC type)	no	no	FP	ESBL (AmpC type)	n/a
ADC-11	320	ESBL (AmpC type)	no	no	TN	ESBL (AmpC type)	n/a
ADC-11	1	ESBL (AmpC type)	no	no	TP	ESBL (AmpC type)	n/a
ADC-148	0	Beta-lactamase (unknown spectrum)	no	yes	FN	Other beta-lactamase	n/a
ADC-148	0	Beta-lactamase (unknown spectrum)	no	yes	FP	Other beta-lactamase	n/a
ADC-148	320	Beta-lactamase (unknown spectrum)	no	yes	TN	Other beta-lactamase	n/a
ADC-148	1	Beta-lactamase (unknown spectrum)	no	yes	TP	Other beta-lactamase	n/a
ADC-150	0	Beta-lactamase (unknown spectrum)	no	yes	FN	Other beta-lactamase	n/a
ADC-150	0	Beta-lactamase (unknown spectrum)	no	yes	FP	Other beta-lactamase	n/a
ADC-150	320	Beta-lactamase (unknown spectrum)	no	yes	TN	Other beta-lactamase	n/a
ADC-150	1	Beta-lactamase (unknown spectrum)	no	yes	TP	Other beta-lactamase	n/a
ADC-152	0	ESBL (AmpC type)	no	no	FN	ESBL (AmpC type)	n/a
ADC-152	0	ESBL (AmpC type)	no	no	FP	ESBL (AmpC type)	n/a
ADC-152	320	ESBL (AmpC type)	no	no	TN	ESBL (AmpC type)	n/a
ADC-152	1	ESBL (AmpC type)	no	no	TP	ESBL (AmpC type)	n/a
ADC-162	0	ESBL (AmpC type)	no	no	FN	ESBL (AmpC type)	n/a
ADC-162	0	ESBL (AmpC type)	no	no	FP	ESBL (AmpC type)	n/a
ADC-162	320	ESBL (AmpC type)	no	no	TN	ESBL (AmpC type)	n/a
ADC-162	1	ESBL (AmpC type)	no	no	TP	ESBL (AmpC type)	n/a
ADC-175	0	Beta-lactamase (unknown spectrum)	no	yes	FN	Other beta-lactamase	n/a
ADC-175	0	Beta-lactamase (unknown spectrum)	no	yes	FP	Other beta-lactamase	n/a
ADC-175	320	Beta-lactamase (unknown spectrum)	no	yes	TN	Other beta-lactamase	n/a
ADC-175	1	Beta-lactamase (unknown spectrum)	no	yes	TP	Other beta-lactamase	n/a
ADC-18	0	ESBL (AmpC type)	no	no	FN	ESBL (AmpC type)	n/a
ADC-18	0	ESBL (AmpC type)	no	no	FP	ESBL (AmpC type)	n/a
ADC-18	320	ESBL (AmpC type)	no	no	TN	ESBL (AmpC type)	n/a
ADC-18	1	ESBL (AmpC type)	no	no	TP	ESBL (AmpC type)	n/a
ADC-183	0	Beta-lactamase (unknown spectrum)	no	yes	FN	Other beta-lactamase	n/a
ADC-183	0	Beta-lactamase (unknown spectrum)	no	yes	FP	Other beta-lactamase	n/a
ADC-183	320	Beta-lactamase (unknown spectrum)	no	yes	TN	Other beta-lactamase	n/a
ADC-183	1	Beta-lactamase (unknown spectrum)	no	yes	TP	Other beta-lactamase	n/a
ADC-186	0	Beta-lactamase (unknown spectrum)	no	yes	FN	Other beta-lactamase	n/a
ADC-186	0	Beta-lactamase (unknown spectrum)	no	yes	FP	Other beta-lactamase	n/a
ADC-186	320	Beta-lactamase (unknown spectrum)	no	yes	TN	Other beta-lactamase	n/a
ADC-186	1	Beta-lactamase (unknown spectrum)	no	yes	TP	Other beta-lactamase	n/a
ADC-191	0	Beta-lactamase (unknown spectrum)	no	yes	FN	Other beta-lactamase	n/a
ADC-191	0	Beta-lactamase (unknown spectrum)	no	yes	FP	Other beta-lactamase	n/a
ADC-191	320	Beta-lactamase (unknown spectrum)	no	yes	TN	Other beta-lactamase	n/a
ADC-191	1	Beta-lactamase (unknown spectrum)	no	yes	TP	Other beta-lactamase	n/a
ADC-194	0	ESBL (AmpC type)	no	no	FN	ESBL (AmpC type)	n/a
ADC-194	0	ESBL (AmpC type)	no	no	FP	ESBL (AmpC type)	n/a
ADC-194	320	ESBL (AmpC type)	no	no	TN	ESBL (AmpC type)	n/a
ADC-194	1	ESBL (AmpC type)	no	no	TP	ESBL (AmpC type)	n/a
ADC-25	0	ESBL (AmpC type)	no	no	FN	ESBL (AmpC type)	n/a
ADC-25	0	ESBL (AmpC type)	no	no	FP	ESBL (AmpC type)	n/a
ADC-25	320	ESBL (AmpC type)	no	no	TN	ESBL (AmpC type)	n/a
ADC-25	1	ESBL (AmpC type)	no	no	TP	ESBL (AmpC type)	n/a
ADC-26	0	ESBL (AmpC type)	no	no	FN	ESBL (AmpC type)	n/a
ADC-26	0	ESBL (AmpC type)	no	no	FP	ESBL (AmpC type)	n/a
ADC-26	320	ESBL (AmpC type)	no	no	TN	ESBL (AmpC type)	n/a
ADC-26	1	ESBL (AmpC type)	no	no	TP	ESBL (AmpC type)	n/a
ADC-30	0	ESBL (AmpC type)	no	no	FN	ESBL (AmpC type)	n/a
ADC-30	0	ESBL (AmpC type)	no	no	FP	ESBL (AmpC type)	n/a
ADC-30	315	ESBL (AmpC type)	no	no	TN	ESBL (AmpC type)	n/a
ADC-30	6	ESBL (AmpC type)	no	no	TP	ESBL (AmpC type)	n/a
ADC-73	0	ESBL (AmpC type)	no	no	FN	ESBL (AmpC type)	n/a
ADC-73	0	ESBL (AmpC type)	no	no	FP	ESBL (AmpC type)	n/a
ADC-73	318	ESBL (AmpC type)	no	no	TN	ESBL (AmpC type)	n/a
ADC-73	3	ESBL (AmpC type)	no	no	TP	ESBL (AmpC type)	n/a
ADC-76	0	ESBL (AmpC type)	no	no	FN	ESBL (AmpC type)	n/a
ADC-76	0	ESBL (AmpC type)	no	no	FP	ESBL (AmpC type)	n/a
ADC-76	320	ESBL (AmpC type)	no	no	TN	ESBL (AmpC type)	n/a
ADC-76	1	ESBL (AmpC type)	no	no	TP	ESBL (AmpC type)	n/a
ADC-81	0	ESBL (AmpC type)	no	no	FN	ESBL (AmpC type)	n/a
ADC-81	0	ESBL (AmpC type)	no	no	FP	ESBL (AmpC type)	n/a
ADC-81	320	ESBL (AmpC type)	no	no	TN	ESBL (AmpC type)	n/a
ADC-81	1	ESBL (AmpC type)	no	no	TP	ESBL (AmpC type)	n/a
ampC	0	ESBL (AmpC type)	no	no	FN	ESBL (AmpC type)	n/a
ampC	0	ESBL (AmpC type)	no	no	FP	ESBL (AmpC type)	n/a
ampC	318	ESBL (AmpC type)	no	no	TN	ESBL (AmpC type)	n/a
ampC	3	ESBL (AmpC type)	no	no	TP	ESBL (AmpC type)	n/a
ant(2'')-Ia	0	Gentamicin/Kanamycin/Tobramycin	no	no	FN	Other non-discrepant aminoglycosides (combined subclasses)	no
ant(2'')-Ia	0	Gentamicin/Kanamycin/Tobramycin	no	no	FP	Other non-discrepant aminoglycosides (combined subclasses)	no
ant(2'')-Ia	309	Gentamicin/Kanamycin/Tobramycin	no	no	TN	Other non-discrepant aminoglycosides (combined subclasses)	no
ant(2'')-Ia	12	Gentamicin/Kanamycin/Tobramycin	no	no	TP	Other non-discrepant aminoglycosides (combined subclasses)	no
ant(3'')-IIa	0	Streptomycin/Spectinomycin	no	no	FN	Other non-discrepant aminoglycosides (combined subclasses)	no
ant(3'')-IIa	0	Streptomycin/Spectinomycin	no	no	FP	Other non-discrepant aminoglycosides (combined subclasses)	no
ant(3'')-IIa	299	Streptomycin/Spectinomycin	no	no	TN	Other non-discrepant aminoglycosides (combined subclasses)	no
ant(3'')-IIa	22	Streptomycin/Spectinomycin	no	no	TP	Other non-discrepant aminoglycosides (combined subclasses)	no
ant(6)-Ia	2	Streptomycin	yes	yes	FN	Other discrepant aminoglycosides (combined subclasses)	yes
ant(6)-Ia	0	Streptomycin	yes	yes	FP	Other discrepant aminoglycosides (combined subclasses)	yes
ant(6)-Ia	296	Streptomycin	yes	yes	TN	Other discrepant aminoglycosides (combined subclasses)	yes
ant(6)-Ia	23	Streptomycin	yes	yes	TP	Other discrepant aminoglycosides (combined subclasses)	yes
ant(9)-Ia	0	Spectinomycin	no	no	FN	Other non-discrepant aminoglycosides (combined subclasses)	no
ant(9)-Ia	0	Spectinomycin	no	no	FP	Other non-discrepant aminoglycosides (combined subclasses)	no
ant(9)-Ia	303	Spectinomycin	no	no	TN	Other non-discrepant aminoglycosides (combined subclasses)	no
ant(9)-Ia	18	Spectinomycin	no	no	TP	Other non-discrepant aminoglycosides (combined subclasses)	no
aph(2'')-Ie	0	Amikacin/Gentamicin/Kanamycin/Tobramycin	no	no	FN	Other non-discrepant aminoglycosides (combined subclasses)	no
aph(2'')-Ie	0	Amikacin/Gentamicin/Kanamycin/Tobramycin	no	no	FP	Other non-discrepant aminoglycosides (combined subclasses)	no
aph(2'')-Ie	320	Amikacin/Gentamicin/Kanamycin/Tobramycin	no	no	TN	Other non-discrepant aminoglycosides (combined subclasses)	no
aph(2'')-Ie	1	Amikacin/Gentamicin/Kanamycin/Tobramycin	no	no	TP	Other non-discrepant aminoglycosides (combined subclasses)	no
aph(2'')-If	0	Amikacin/Gentamicin/Kanamycin/Tobramycin	no	no	FN	Other non-discrepant aminoglycosides (combined subclasses)	no
aph(2'')-If	0	Amikacin/Gentamicin/Kanamycin/Tobramycin	no	no	FP	Other non-discrepant aminoglycosides (combined subclasses)	no
aph(2'')-If	318	Amikacin/Gentamicin/Kanamycin/Tobramycin	no	no	TN	Other non-discrepant aminoglycosides (combined subclasses)	no
aph(2'')-If	3	Amikacin/Gentamicin/Kanamycin/Tobramycin	no	no	TP	Other non-discrepant aminoglycosides (combined subclasses)	no
aph(3'')-Ib	0	Streptomycin	no	yes	FN	Other discrepant aminoglycosides (combined subclasses)	yes
aph(3'')-Ib	0	Streptomycin	no	yes	FP	Other discrepant aminoglycosides (combined subclasses)	yes
aph(3'')-Ib	243	Streptomycin	no	yes	TN	Other discrepant aminoglycosides (combined subclasses)	yes
aph(3'')-Ib	78	Streptomycin	no	yes	TP	Other discrepant aminoglycosides (combined subclasses)	yes
aph(3')-Ia	1	Kanamycin	yes	yes	FN	Other discrepant aminoglycosides (combined subclasses)	no
aph(3')-Ia	0	Kanamycin	yes	yes	FP	Other discrepant aminoglycosides (combined subclasses)	no
aph(3')-Ia	276	Kanamycin	yes	yes	TN	Other discrepant aminoglycosides (combined subclasses)	no
aph(3')-Ia	44	Kanamycin	yes	yes	TP	Other discrepant aminoglycosides (combined subclasses)	no
aph(3')-Ib	0	Kanamycin	no	yes	FN	Other non-discrepant aminoglycosides (combined subclasses)	no
aph(3')-Ib	0	Kanamycin	no	yes	FP	Other non-discrepant aminoglycosides (combined subclasses)	no
aph(3')-Ib	320	Kanamycin	no	yes	TN	Other non-discrepant aminoglycosides (combined subclasses)	no
aph(3')-Ib	1	Kanamycin	no	yes	TP	Other non-discrepant aminoglycosides (combined subclasses)	no
aph(3')-IIa	0	Kanamycin	no	yes	FN	Other non-discrepant aminoglycosides (combined subclasses)	no
aph(3')-IIa	0	Kanamycin	no	yes	FP	Other non-discrepant aminoglycosides (combined subclasses)	no
aph(3')-IIa	317	Kanamycin	no	yes	TN	Other non-discrepant aminoglycosides (combined subclasses)	no
aph(3')-IIa	4	Kanamycin	no	yes	TP	Other non-discrepant aminoglycosides (combined subclasses)	no
aph(3')-IIb	0	Kanamycin	no	yes	FN	Other non-discrepant aminoglycosides (combined subclasses)	no
aph(3')-IIb	0	Kanamycin	no	yes	FP	Other non-discrepant aminoglycosides (combined subclasses)	no
aph(3')-IIb	304	Kanamycin	no	yes	TN	Other non-discrepant aminoglycosides (combined subclasses)	no
aph(3')-IIb	17	Kanamycin	no	yes	TP	Other non-discrepant aminoglycosides (combined subclasses)	no
aph(3')-IIc	0	Kanamycin	no	yes	FN	Other non-discrepant aminoglycosides (combined subclasses)	no
aph(3')-IIc	0	Kanamycin	no	yes	FP	Other non-discrepant aminoglycosides (combined subclasses)	no
aph(3')-IIc	314	Kanamycin	no	yes	TN	Other non-discrepant aminoglycosides (combined subclasses)	no
aph(3')-IIc	7	Kanamycin	no	yes	TP	Other non-discrepant aminoglycosides (combined subclasses)	no
aph(3')-IIIa	0	Amikacin/Kanamycin	no	yes	FN	Other discrepant aminoglycosides (combined subclasses)	yes
aph(3')-IIIa	0	Amikacin/Kanamycin	no	yes	FP	Other discrepant aminoglycosides (combined subclasses)	yes
aph(3')-IIIa	284	Amikacin/Kanamycin	no	yes	TN	Other discrepant aminoglycosides (combined subclasses)	yes
aph(3')-IIIa	37	Amikacin/Kanamycin	no	yes	TP	Other discrepant aminoglycosides (combined subclasses)	yes
aph(3')-VI	0	Amikacin/Kanamycin	no	yes	FN	Other discrepant aminoglycosides (combined subclasses)	yes
aph(3')-VI	0	Amikacin/Kanamycin	no	yes	FP	Other discrepant aminoglycosides (combined subclasses)	yes
aph(3')-VI	316	Amikacin/Kanamycin	no	yes	TN	Other discrepant aminoglycosides (combined subclasses)	yes
aph(3')-VI	5	Amikacin/Kanamycin	no	yes	TP	Other discrepant aminoglycosides (combined subclasses)	yes
aph(3')-VIa	1	Amikacin/Kanamycin	yes	yes	FN	Other discrepant aminoglycosides (combined subclasses)	yes
aph(3')-VIa	0	Amikacin/Kanamycin	yes	yes	FP	Other discrepant aminoglycosides (combined subclasses)	yes
aph(3')-VIa	310	Amikacin/Kanamycin	yes	yes	TN	Other discrepant aminoglycosides (combined subclasses)	yes
aph(3')-VIa	10	Amikacin/Kanamycin	yes	yes	TP	Other discrepant aminoglycosides (combined subclasses)	yes
aph(3')-VIb	0	Amikacin/Kanamycin	no	yes	FN	Other discrepant aminoglycosides (combined subclasses)	yes
aph(3')-VIb	0	Amikacin/Kanamycin	no	yes	FP	Other discrepant aminoglycosides (combined subclasses)	yes
aph(3')-VIb	320	Amikacin/Kanamycin	no	yes	TN	Other discrepant aminoglycosides (combined subclasses)	yes
aph(3')-VIb	1	Amikacin/Kanamycin	no	yes	TP	Other discrepant aminoglycosides (combined subclasses)	yes
aph(3')-XV	0	Amikacin/Kanamycin	no	yes	FN	Other discrepant aminoglycosides (combined subclasses)	yes
aph(3')-XV	0	Amikacin/Kanamycin	no	yes	FP	Other discrepant aminoglycosides (combined subclasses)	yes
aph(3')-XV	319	Amikacin/Kanamycin	no	yes	TN	Other discrepant aminoglycosides (combined subclasses)	yes
aph(3')-XV	2	Amikacin/Kanamycin	no	yes	TP	Other discrepant aminoglycosides (combined subclasses)	yes
aph(4)-Ia	0	Aminoglycosides	no	yes	FN	Other discrepant aminoglycosides (combined subclasses)	yes
aph(4)-Ia	0	Aminoglycosides	no	yes	FP	Other discrepant aminoglycosides (combined subclasses)	yes
aph(4)-Ia	305	Aminoglycosides	no	yes	TN	Other discrepant aminoglycosides (combined subclasses)	yes
aph(4)-Ia	16	Aminoglycosides	no	yes	TP	Other discrepant aminoglycosides (combined subclasses)	yes
aph(6)	0	Aminoglycosides	no	yes	FN	Other discrepant aminoglycosides (combined subclasses)	yes
aph(6)	0	Aminoglycosides	no	yes	FP	Other discrepant aminoglycosides (combined subclasses)	yes
aph(6)	314	Aminoglycosides	no	yes	TN	Other discrepant aminoglycosides (combined subclasses)	yes
aph(6)	7	Aminoglycosides	no	yes	TP	Other discrepant aminoglycosides (combined subclasses)	yes
aph(6)-Id	2	Streptomycin	yes	yes	FN	Other discrepant aminoglycosides (combined subclasses)	yes
aph(6)-Id	0	Streptomycin	yes	yes	FP	Other discrepant aminoglycosides (combined subclasses)	yes
aph(6)-Id	244	Streptomycin	yes	yes	TN	Other discrepant aminoglycosides (combined subclasses)	yes
aph(6)-Id	75	Streptomycin	yes	yes	TP	Other discrepant aminoglycosides (combined subclasses)	yes
aphA16	0	Amikacin/Kanamycin	no	yes	FN	Other discrepant aminoglycosides (combined subclasses)	yes
aphA16	0	Amikacin/Kanamycin	no	yes	FP	Other discrepant aminoglycosides (combined subclasses)	yes
aphA16	320	Amikacin/Kanamycin	no	yes	TN	Other discrepant aminoglycosides (combined subclasses)	yes
aphA16	1	Amikacin/Kanamycin	no	yes	TP	Other discrepant aminoglycosides (combined subclasses)	yes
armA	0	Aminoglycosides (Ribosomal methyltransferase)	no	no	FN	Aminoglycosides (Ribosomal methyltransferase)	n/a
armA	0	Aminoglycosides (Ribosomal methyltransferase)	no	no	FP	Aminoglycosides (Ribosomal methyltransferase)	n/a
armA	296	Aminoglycosides (Ribosomal methyltransferase)	no	no	TN	Aminoglycosides (Ribosomal methyltransferase)	n/a
armA	25	Aminoglycosides (Ribosomal methyltransferase)	no	no	TP	Aminoglycosides (Ribosomal methyltransferase)	n/a
arr	0	Rifamycin	no	yes	FN	Rifamycin	n/a
arr	0	Rifamycin	no	yes	FP	Rifamycin	n/a
arr	315	Rifamycin	no	yes	TN	Rifamycin	n/a
arr	6	Rifamycin	no	yes	TP	Rifamycin	n/a
arr-2	0	Rifamycin	no	yes	FN	Rifamycin	n/a
arr-2	0	Rifamycin	no	yes	FP	Rifamycin	n/a
arr-2	304	Rifamycin	no	yes	TN	Rifamycin	n/a
arr-2	17	Rifamycin	no	yes	TP	Rifamycin	n/a
arr-3	1	Rifamycin	yes	yes	FN	Rifamycin	n/a
arr-3	0	Rifamycin	yes	yes	FP	Rifamycin	n/a
arr-3	294	Rifamycin	yes	yes	TN	Rifamycin	n/a
arr-3	26	Rifamycin	yes	yes	TP	Rifamycin	n/a
blaA	0	Beta-lactamase (not ESBL or carbapenemase)	no	yes	FN	Other beta-lactamase	n/a
blaA	0	Beta-lactamase (not ESBL or carbapenemase)	no	yes	FP	Other beta-lactamase	n/a
blaA	315	Beta-lactamase (not ESBL or carbapenemase)	no	yes	TN	Other beta-lactamase	n/a
blaA	6	Beta-lactamase (not ESBL or carbapenemase)	no	yes	TP	Other beta-lactamase	n/a
blaEC	0	ESBL (AmpC type)	no	no	FN	ESBL (AmpC type)	n/a
blaEC	0	ESBL (AmpC type)	no	no	FP	ESBL (AmpC type)	n/a
blaEC	313	ESBL (AmpC type)	no	no	TN	ESBL (AmpC type)	n/a
blaEC	8	ESBL (AmpC type)	no	no	TP	ESBL (AmpC type)	n/a
blaI	0	Penicillin resistance (Staphylococcus aureus)	no	yes	FN	Penicillin resistance (Staphylococcus aureus)	n/a
blaI	0	Penicillin resistance (Staphylococcus aureus)	no	yes	FP	Penicillin resistance (Staphylococcus aureus)	n/a
blaI	286	Penicillin resistance (Staphylococcus aureus)	no	yes	TN	Penicillin resistance (Staphylococcus aureus)	n/a
blaI	35	Penicillin resistance (Staphylococcus aureus)	no	yes	TP	Penicillin resistance (Staphylococcus aureus)	n/a
blaL1	0	Carbapenemase (MBL)	no	yes	FN	Carbapenemase	n/a
blaL1	0	Carbapenemase (MBL)	no	yes	FP	Carbapenemase	n/a
blaL1	314	Carbapenemase (MBL)	no	yes	TN	Carbapenemase	n/a
blaL1	7	Carbapenemase (MBL)	no	yes	TP	Carbapenemase	n/a
blaL2	0	ESBL	no	yes	FN	ESBL	n/a
blaL2	0	ESBL	no	yes	FP	ESBL	n/a
blaL2	318	ESBL	no	yes	TN	ESBL	n/a
blaL2	3	ESBL	no	yes	TP	ESBL	n/a
blaR1	1	Penicillin resistance (Staphylococcus aureus)	yes	yes	FN	Penicillin resistance (Staphylococcus aureus)	n/a
blaR1	0	Penicillin resistance (Staphylococcus aureus)	yes	yes	FP	Penicillin resistance (Staphylococcus aureus)	n/a
blaR1	297	Penicillin resistance (Staphylococcus aureus)	yes	yes	TN	Penicillin resistance (Staphylococcus aureus)	n/a
blaR1	23	Penicillin resistance (Staphylococcus aureus)	yes	yes	TP	Penicillin resistance (Staphylococcus aureus)	n/a
blaZ	0	Penicillin resistance (Staphylococcus aureus)	no	yes	FN	Penicillin resistance (Staphylococcus aureus)	n/a
blaZ	0	Penicillin resistance (Staphylococcus aureus)	no	yes	FP	Penicillin resistance (Staphylococcus aureus)	n/a
blaZ	297	Penicillin resistance (Staphylococcus aureus)	no	yes	TN	Penicillin resistance (Staphylococcus aureus)	n/a
blaZ	24	Penicillin resistance (Staphylococcus aureus)	no	yes	TP	Penicillin resistance (Staphylococcus aureus)	n/a
ble	0	Other	no	yes	FN	Other	n/a
ble	0	Other	no	yes	FP	Other	n/a
ble	289	Other	no	yes	TN	Other	n/a
ble	32	Other	no	yes	TP	Other	n/a
bleO	1	Other	yes	yes	FN	Other	n/a
bleO	0	Other	yes	yes	FP	Other	n/a
bleO	301	Other	yes	yes	TN	Other	n/a
bleO	19	Other	yes	yes	TP	Other	n/a
CARB-16	0	Beta-lactamase (not ESBL or carbapenemase)	no	yes	FN	Other beta-lactamase	n/a
CARB-16	0	Beta-lactamase (not ESBL or carbapenemase)	no	yes	FP	Other beta-lactamase	n/a
CARB-16	320	Beta-lactamase (not ESBL or carbapenemase)	no	yes	TN	Other beta-lactamase	n/a
CARB-16	1	Beta-lactamase (not ESBL or carbapenemase)	no	yes	TP	Other beta-lactamase	n/a
CARB-18	0	Beta-lactamase (not ESBL or carbapenemase)	no	yes	FN	Other beta-lactamase	n/a
CARB-18	0	Beta-lactamase (not ESBL or carbapenemase)	no	yes	FP	Other beta-lactamase	n/a
CARB-18	319	Beta-lactamase (not ESBL or carbapenemase)	no	yes	TN	Other beta-lactamase	n/a
CARB-18	2	Beta-lactamase (not ESBL or carbapenemase)	no	yes	TP	Other beta-lactamase	n/a
CARB-2	0	Beta-lactamase (not ESBL or carbapenemase)	no	yes	FN	Other beta-lactamase	n/a
CARB-2	0	Beta-lactamase (not ESBL or carbapenemase)	no	yes	FP	Other beta-lactamase	n/a
CARB-2	318	Beta-lactamase (not ESBL or carbapenemase)	no	yes	TN	Other beta-lactamase	n/a
CARB-2	3	Beta-lactamase (not ESBL or carbapenemase)	no	yes	TP	Other beta-lactamase	n/a
CARB-21	0	Beta-lactamase (not ESBL or carbapenemase)	no	yes	FN	Other beta-lactamase	n/a
CARB-21	0	Beta-lactamase (not ESBL or carbapenemase)	no	yes	FP	Other beta-lactamase	n/a
CARB-21	320	Beta-lactamase (not ESBL or carbapenemase)	no	yes	TN	Other beta-lactamase	n/a
CARB-21	1	Beta-lactamase (not ESBL or carbapenemase)	no	yes	TP	Other beta-lactamase	n/a
CARB-4	0	Beta-lactamase (not ESBL or carbapenemase)	no	yes	FN	Other beta-lactamase	n/a
CARB-4	0	Beta-lactamase (not ESBL or carbapenemase)	no	yes	FP	Other beta-lactamase	n/a
CARB-4	320	Beta-lactamase (not ESBL or carbapenemase)	no	yes	TN	Other beta-lactamase	n/a
CARB-4	1	Beta-lactamase (not ESBL or carbapenemase)	no	yes	TP	Other beta-lactamase	n/a
CARB-42	0	Beta-lactamase (not ESBL or carbapenemase)	no	yes	FN	Other beta-lactamase	n/a
CARB-42	0	Beta-lactamase (not ESBL or carbapenemase)	no	yes	FP	Other beta-lactamase	n/a
CARB-42	320	Beta-lactamase (not ESBL or carbapenemase)	no	yes	TN	Other beta-lactamase	n/a
CARB-42	1	Beta-lactamase (not ESBL or carbapenemase)	no	yes	TP	Other beta-lactamase	n/a
CARB-9	0	Beta-lactamase (not ESBL or carbapenemase)	no	yes	FN	Other beta-lactamase	n/a
CARB-9	0	Beta-lactamase (not ESBL or carbapenemase)	no	yes	FP	Other beta-lactamase	n/a
CARB-9	320	Beta-lactamase (not ESBL or carbapenemase)	no	yes	TN	Other beta-lactamase	n/a
CARB-9	1	Beta-lactamase (not ESBL or carbapenemase)	no	yes	TP	Other beta-lactamase	n/a
catA	0	Chloramphenicol	no	yes	FN	Phenicols	n/a
catA	0	Chloramphenicol	no	yes	FP	Phenicols	n/a
catA	313	Chloramphenicol	no	yes	TN	Phenicols	n/a
catA	8	Chloramphenicol	no	yes	TP	Phenicols	n/a
catA1	1	Chloramphenicol	yes	yes	FN	Phenicols	n/a
catA1	0	Chloramphenicol	yes	yes	FP	Phenicols	n/a
catA1	296	Chloramphenicol	yes	yes	TN	Phenicols	n/a
catA1	24	Chloramphenicol	yes	yes	TP	Phenicols	n/a
catA13	0	Chloramphenicol	no	yes	FN	Phenicols	n/a
catA13	0	Chloramphenicol	no	yes	FP	Phenicols	n/a
catA13	319	Chloramphenicol	no	yes	TN	Phenicols	n/a
catA13	2	Chloramphenicol	no	yes	TP	Phenicols	n/a
catA2	1	Chloramphenicol	yes	yes	FN	Phenicols	n/a
catA2	0	Chloramphenicol	yes	yes	FP	Phenicols	n/a
catA2	306	Chloramphenicol	yes	yes	TN	Phenicols	n/a
catA2	14	Chloramphenicol	yes	yes	TP	Phenicols	n/a
catA3	0	Chloramphenicol	no	yes	FN	Phenicols	n/a
catA3	0	Chloramphenicol	no	yes	FP	Phenicols	n/a
catA3	319	Chloramphenicol	no	yes	TN	Phenicols	n/a
catA3	2	Chloramphenicol	no	yes	TP	Phenicols	n/a
catB	0	Chloramphenicol	no	yes	FN	Phenicols	n/a
catB	0	Chloramphenicol	no	yes	FP	Phenicols	n/a
catB	314	Chloramphenicol	no	yes	TN	Phenicols	n/a
catB	7	Chloramphenicol	no	yes	TP	Phenicols	n/a
catB11	0	Chloramphenicol	no	yes	FN	Phenicols	n/a
catB11	0	Chloramphenicol	no	yes	FP	Phenicols	n/a
catB11	320	Chloramphenicol	no	yes	TN	Phenicols	n/a
catB11	1	Chloramphenicol	no	yes	TP	Phenicols	n/a
catB2	0	Chloramphenicol	no	yes	FN	Phenicols	n/a
catB2	0	Chloramphenicol	no	yes	FP	Phenicols	n/a
catB2	319	Chloramphenicol	no	yes	TN	Phenicols	n/a
catB2	2	Chloramphenicol	no	yes	TP	Phenicols	n/a
catB3	2	Chloramphenicol	yes	yes	FN	Phenicols	n/a
catB3	0	Chloramphenicol	yes	yes	FP	Phenicols	n/a
catB3	301	Chloramphenicol	yes	yes	TN	Phenicols	n/a
catB3	18	Chloramphenicol	yes	yes	TP	Phenicols	n/a
catB7	0	Chloramphenicol	no	yes	FN	Phenicols	n/a
catB7	0	Chloramphenicol	no	yes	FP	Phenicols	n/a
catB7	304	Chloramphenicol	no	yes	TN	Phenicols	n/a
catB7	17	Chloramphenicol	no	yes	TP	Phenicols	n/a
catB8	0	Chloramphenicol	no	yes	FN	Phenicols	n/a
catB8	0	Chloramphenicol	no	yes	FP	Phenicols	n/a
catB8	315	Chloramphenicol	no	yes	TN	Phenicols	n/a
catB8	6	Chloramphenicol	no	yes	TP	Phenicols	n/a
catB9	0	Chloramphenicol	no	yes	FN	Phenicols	n/a
catB9	0	Chloramphenicol	no	yes	FP	Phenicols	n/a
catB9	318	Chloramphenicol	no	yes	TN	Phenicols	n/a
catB9	3	Chloramphenicol	no	yes	TP	Phenicols	n/a
CDD-1	0	ESBL	no	yes	FN	ESBL	n/a
CDD-1	0	ESBL	no	yes	FP	ESBL	n/a
CDD-1	318	ESBL	no	yes	TN	ESBL	n/a
CDD-1	3	ESBL	no	yes	TP	ESBL	n/a
CDD-2	0	ESBL	no	yes	FN	ESBL	n/a
CDD-2	0	ESBL	no	yes	FP	ESBL	n/a
CDD-2	317	ESBL	no	yes	TN	ESBL	n/a
CDD-2	4	ESBL	no	yes	TP	ESBL	n/a
CFE-1	0	ESBL (AmpC type)	no	no	FN	ESBL (AmpC type)	n/a
CFE-1	0	ESBL (AmpC type)	no	no	FP	ESBL (AmpC type)	n/a
CFE-1	320	ESBL (AmpC type)	no	no	TN	ESBL (AmpC type)	n/a
CFE-1	1	ESBL (AmpC type)	no	no	TP	ESBL (AmpC type)	n/a
cfr	0	Oxazolidinone & phenicol resistance	no	no	FN	Oxazolidinone & phenicol resistance	n/a
cfr	0	Oxazolidinone & phenicol resistance	no	no	FP	Oxazolidinone & phenicol resistance	n/a
cfr	319	Oxazolidinone & phenicol resistance	no	no	TN	Oxazolidinone & phenicol resistance	n/a
cfr	2	Oxazolidinone & phenicol resistance	no	no	TP	Oxazolidinone & phenicol resistance	n/a
cfr(B)	0	Oxazolidinone & phenicol resistance	no	no	FN	Oxazolidinone & phenicol resistance	n/a
cfr(B)	0	Oxazolidinone & phenicol resistance	no	no	FP	Oxazolidinone & phenicol resistance	n/a
cfr(B)	320	Oxazolidinone & phenicol resistance	no	no	TN	Oxazolidinone & phenicol resistance	n/a
cfr(B)	1	Oxazolidinone & phenicol resistance	no	no	TP	Oxazolidinone & phenicol resistance	n/a
cfr(C)	0	Oxazolidinone & phenicol resistance	no	no	FN	Oxazolidinone & phenicol resistance	n/a
cfr(C)	0	Oxazolidinone & phenicol resistance	no	no	FP	Oxazolidinone & phenicol resistance	n/a
cfr(C)	320	Oxazolidinone & phenicol resistance	no	no	TN	Oxazolidinone & phenicol resistance	n/a
cfr(C)	1	Oxazolidinone & phenicol resistance	no	no	TP	Oxazolidinone & phenicol resistance	n/a
cmlA1	0	Chloramphenicol	no	yes	FN	Phenicols	n/a
cmlA1	0	Chloramphenicol	no	yes	FP	Phenicols	n/a
cmlA1	313	Chloramphenicol	no	yes	TN	Phenicols	n/a
cmlA1	8	Chloramphenicol	no	yes	TP	Phenicols	n/a
cmlA5	0	Chloramphenicol	no	yes	FN	Phenicols	n/a
cmlA5	0	Chloramphenicol	no	yes	FP	Phenicols	n/a
cmlA5	309	Chloramphenicol	no	yes	TN	Phenicols	n/a
cmlA5	12	Chloramphenicol	no	yes	TP	Phenicols	n/a
cmlA6	0	Chloramphenicol	no	yes	FN	Phenicols	n/a
cmlA6	0	Chloramphenicol	no	yes	FP	Phenicols	n/a
cmlA6	317	Chloramphenicol	no	yes	TN	Phenicols	n/a
cmlA6	4	Chloramphenicol	no	yes	TP	Phenicols	n/a
cmx	0	Chloramphenicol	no	yes	FN	Phenicols	n/a
cmx	0	Chloramphenicol	no	yes	FP	Phenicols	n/a
cmx	320	Chloramphenicol	no	yes	TN	Phenicols	n/a
cmx	1	Chloramphenicol	no	yes	TP	Phenicols	n/a
CMY-101	0	ESBL (AmpC type)	no	no	FN	ESBL (AmpC type)	n/a
CMY-101	0	ESBL (AmpC type)	no	no	FP	ESBL (AmpC type)	n/a
CMY-101	320	ESBL (AmpC type)	no	no	TN	ESBL (AmpC type)	n/a
CMY-101	1	ESBL (AmpC type)	no	no	TP	ESBL (AmpC type)	n/a
CMY-109	0	ESBL (AmpC type)	no	no	FN	ESBL (AmpC type)	n/a
CMY-109	0	ESBL (AmpC type)	no	no	FP	ESBL (AmpC type)	n/a
CMY-109	319	ESBL (AmpC type)	no	no	TN	ESBL (AmpC type)	n/a
CMY-109	2	ESBL (AmpC type)	no	no	TP	ESBL (AmpC type)	n/a
CMY-159	0	ESBL (AmpC type)	no	no	FN	ESBL (AmpC type)	n/a
CMY-159	0	ESBL (AmpC type)	no	no	FP	ESBL (AmpC type)	n/a
CMY-159	320	ESBL (AmpC type)	no	no	TN	ESBL (AmpC type)	n/a
CMY-159	1	ESBL (AmpC type)	no	no	TP	ESBL (AmpC type)	n/a
CMY-16	0	ESBL (AmpC type)	no	no	FN	ESBL (AmpC type)	n/a
CMY-16	0	ESBL (AmpC type)	no	no	FP	ESBL (AmpC type)	n/a
CMY-16	319	ESBL (AmpC type)	no	no	TN	ESBL (AmpC type)	n/a
CMY-16	2	ESBL (AmpC type)	no	no	TP	ESBL (AmpC type)	n/a
CMY-2	0	ESBL (AmpC type)	no	no	FN	ESBL (AmpC type)	n/a
CMY-2	0	ESBL (AmpC type)	no	no	FP	ESBL (AmpC type)	n/a
CMY-2	313	ESBL (AmpC type)	no	no	TN	ESBL (AmpC type)	n/a
CMY-2	8	ESBL (AmpC type)	no	no	TP	ESBL (AmpC type)	n/a
CMY-4	0	ESBL (AmpC type)	no	no	FN	ESBL (AmpC type)	n/a
CMY-4	0	ESBL (AmpC type)	no	no	FP	ESBL (AmpC type)	n/a
CMY-4	320	ESBL (AmpC type)	no	no	TN	ESBL (AmpC type)	n/a
CMY-4	1	ESBL (AmpC type)	no	no	TP	ESBL (AmpC type)	n/a
CMY-42	0	ESBL (AmpC type)	no	no	FN	ESBL (AmpC type)	n/a
CMY-42	0	ESBL (AmpC type)	no	no	FP	ESBL (AmpC type)	n/a
CMY-42	319	ESBL (AmpC type)	no	no	TN	ESBL (AmpC type)	n/a
CMY-42	2	ESBL (AmpC type)	no	no	TP	ESBL (AmpC type)	n/a
CMY-48	0	ESBL (AmpC type)	no	no	FN	ESBL (AmpC type)	n/a
CMY-48	0	ESBL (AmpC type)	no	no	FP	ESBL (AmpC type)	n/a
CMY-48	319	ESBL (AmpC type)	no	no	TN	ESBL (AmpC type)	n/a
CMY-48	2	ESBL (AmpC type)	no	no	TP	ESBL (AmpC type)	n/a
CMY-6	0	ESBL (AmpC type)	no	no	FN	ESBL (AmpC type)	n/a
CMY-6	0	ESBL (AmpC type)	no	no	FP	ESBL (AmpC type)	n/a
CMY-6	319	ESBL (AmpC type)	no	no	TN	ESBL (AmpC type)	n/a
CMY-6	2	ESBL (AmpC type)	no	no	TP	ESBL (AmpC type)	n/a
CMY-8	0	ESBL (AmpC type)	no	no	FN	ESBL (AmpC type)	n/a
CMY-8	0	ESBL (AmpC type)	no	no	FP	ESBL (AmpC type)	n/a
CMY-8	320	ESBL (AmpC type)	no	no	TN	ESBL (AmpC type)	n/a
CMY-8	1	ESBL (AmpC type)	no	no	TP	ESBL (AmpC type)	n/a
CMY-97	0	ESBL (AmpC type)	no	no	FN	ESBL (AmpC type)	n/a
CMY-97	0	ESBL (AmpC type)	no	no	FP	ESBL (AmpC type)	n/a
CMY-97	320	ESBL (AmpC type)	no	no	TN	ESBL (AmpC type)	n/a
CMY-97	1	ESBL (AmpC type)	no	no	TP	ESBL (AmpC type)	n/a
crpP	0	Quinolone	no	yes	FN	Quinolone	n/a
crpP	0	Quinolone	no	yes	FP	Quinolone	n/a
crpP	308	Quinolone	no	yes	TN	Quinolone	n/a
crpP	13	Quinolone	no	yes	TP	Quinolone	n/a
CSA-2	0	ESBL (AmpC type)	no	no	FN	ESBL (AmpC type)	n/a
CSA-2	0	ESBL (AmpC type)	no	no	FP	ESBL (AmpC type)	n/a
CSA-2	320	ESBL (AmpC type)	no	no	TN	ESBL (AmpC type)	n/a
CSA-2	1	ESBL (AmpC type)	no	no	TP	ESBL (AmpC type)	n/a
CTX-M-14	2	ESBL	yes	yes	FN	ESBL	n/a
CTX-M-14	0	ESBL	yes	yes	FP	ESBL	n/a
CTX-M-14	311	ESBL	yes	yes	TN	ESBL	n/a
CTX-M-14	8	ESBL	yes	yes	TP	ESBL	n/a
CTX-M-15	0	ESBL	no	yes	FN	ESBL	n/a
CTX-M-15	0	ESBL	no	yes	FP	ESBL	n/a
CTX-M-15	301	ESBL	no	yes	TN	ESBL	n/a
CTX-M-15	20	ESBL	no	yes	TP	ESBL	n/a
CTX-M-199	0	ESBL	no	yes	FN	ESBL	n/a
CTX-M-199	0	ESBL	no	yes	FP	ESBL	n/a
CTX-M-199	320	ESBL	no	yes	TN	ESBL	n/a
CTX-M-199	1	ESBL	no	yes	TP	ESBL	n/a
CTX-M-2	0	ESBL	no	yes	FN	ESBL	n/a
CTX-M-2	0	ESBL	no	yes	FP	ESBL	n/a
CTX-M-2	320	ESBL	no	yes	TN	ESBL	n/a
CTX-M-2	1	ESBL	no	yes	TP	ESBL	n/a
CTX-M-21	0	ESBL	yes	yes	FN	ESBL	n/a
CTX-M-21	1	ESBL	yes	yes	FP	ESBL	n/a
CTX-M-21	320	ESBL	yes	yes	TN	ESBL	n/a
CTX-M-21	0	ESBL	yes	yes	TP	ESBL	n/a
CTX-M-24	0	ESBL	yes	yes	FN	ESBL	n/a
CTX-M-24	1	ESBL	yes	yes	FP	ESBL	n/a
CTX-M-24	319	ESBL	yes	yes	TN	ESBL	n/a
CTX-M-24	1	ESBL	yes	yes	TP	ESBL	n/a
CTX-M-27	0	ESBL	no	yes	FN	ESBL	n/a
CTX-M-27	0	ESBL	no	yes	FP	ESBL	n/a
CTX-M-27	320	ESBL	no	yes	TN	ESBL	n/a
CTX-M-27	1	ESBL	no	yes	TP	ESBL	n/a
CTX-M-3	0	ESBL	no	yes	FN	ESBL	n/a
CTX-M-3	0	ESBL	no	yes	FP	ESBL	n/a
CTX-M-3	316	ESBL	no	yes	TN	ESBL	n/a
CTX-M-3	5	ESBL	no	yes	TP	ESBL	n/a
CTX-M-55	0	ESBL	no	yes	FN	ESBL	n/a
CTX-M-55	0	ESBL	no	yes	FP	ESBL	n/a
CTX-M-55	316	ESBL	no	yes	TN	ESBL	n/a
CTX-M-55	5	ESBL	no	yes	TP	ESBL	n/a
CTX-M-65	1	ESBL	yes	yes	FN	ESBL	n/a
CTX-M-65	0	ESBL	yes	yes	FP	ESBL	n/a
CTX-M-65	309	ESBL	yes	yes	TN	ESBL	n/a
CTX-M-65	11	ESBL	yes	yes	TP	ESBL	n/a
CTX-M-9	0	ESBL	no	yes	FN	ESBL	n/a
CTX-M-9	0	ESBL	no	yes	FP	ESBL	n/a
CTX-M-9	320	ESBL	no	yes	TN	ESBL	n/a
CTX-M-9	1	ESBL	no	yes	TP	ESBL	n/a
dfr7	0	Trimethoprim	no	no	FN	Trimethoprim	n/a
dfr7	0	Trimethoprim	no	no	FP	Trimethoprim	n/a
dfr7	320	Trimethoprim	no	no	TN	Trimethoprim	n/a
dfr7	1	Trimethoprim	no	no	TP	Trimethoprim	n/a
dfrA1	0	Trimethoprim	no	no	FN	Trimethoprim	n/a
dfrA1	0	Trimethoprim	no	no	FP	Trimethoprim	n/a
dfrA1	287	Trimethoprim	no	no	TN	Trimethoprim	n/a
dfrA1	34	Trimethoprim	no	no	TP	Trimethoprim	n/a
dfrA12	0	Trimethoprim	no	no	FN	Trimethoprim	n/a
dfrA12	0	Trimethoprim	no	no	FP	Trimethoprim	n/a
dfrA12	291	Trimethoprim	no	no	TN	Trimethoprim	n/a
dfrA12	30	Trimethoprim	no	no	TP	Trimethoprim	n/a
dfrA14	0	Trimethoprim	no	no	FN	Trimethoprim	n/a
dfrA14	0	Trimethoprim	no	no	FP	Trimethoprim	n/a
dfrA14	301	Trimethoprim	no	no	TN	Trimethoprim	n/a
dfrA14	20	Trimethoprim	no	no	TP	Trimethoprim	n/a
dfrA15	0	Trimethoprim	no	no	FN	Trimethoprim	n/a
dfrA15	0	Trimethoprim	no	no	FP	Trimethoprim	n/a
dfrA15	320	Trimethoprim	no	no	TN	Trimethoprim	n/a
dfrA15	1	Trimethoprim	no	no	TP	Trimethoprim	n/a
dfrA16	0	Trimethoprim	no	no	FN	Trimethoprim	n/a
dfrA16	0	Trimethoprim	no	no	FP	Trimethoprim	n/a
dfrA16	319	Trimethoprim	no	no	TN	Trimethoprim	n/a
dfrA16	2	Trimethoprim	no	no	TP	Trimethoprim	n/a
dfrA17	0	Trimethoprim	no	no	FN	Trimethoprim	n/a
dfrA17	0	Trimethoprim	no	no	FP	Trimethoprim	n/a
dfrA17	304	Trimethoprim	no	no	TN	Trimethoprim	n/a
dfrA17	17	Trimethoprim	no	no	TP	Trimethoprim	n/a
dfrA19	0	Trimethoprim	no	no	FN	Trimethoprim	n/a
dfrA19	0	Trimethoprim	no	no	FP	Trimethoprim	n/a
dfrA19	310	Trimethoprim	no	no	TN	Trimethoprim	n/a
dfrA19	11	Trimethoprim	no	no	TP	Trimethoprim	n/a
dfrA23	0	Trimethoprim	no	no	FN	Trimethoprim	n/a
dfrA23	0	Trimethoprim	no	no	FP	Trimethoprim	n/a
dfrA23	319	Trimethoprim	no	no	TN	Trimethoprim	n/a
dfrA23	2	Trimethoprim	no	no	TP	Trimethoprim	n/a
dfrA27	0	Trimethoprim	no	no	FN	Trimethoprim	n/a
dfrA27	0	Trimethoprim	no	no	FP	Trimethoprim	n/a
dfrA27	311	Trimethoprim	no	no	TN	Trimethoprim	n/a
dfrA27	10	Trimethoprim	no	no	TP	Trimethoprim	n/a
dfrA30	0	Trimethoprim	no	no	FN	Trimethoprim	n/a
dfrA30	0	Trimethoprim	no	no	FP	Trimethoprim	n/a
dfrA30	320	Trimethoprim	no	no	TN	Trimethoprim	n/a
dfrA30	1	Trimethoprim	no	no	TP	Trimethoprim	n/a
dfrA31	0	Trimethoprim	no	no	FN	Trimethoprim	n/a
dfrA31	0	Trimethoprim	no	no	FP	Trimethoprim	n/a
dfrA31	320	Trimethoprim	no	no	TN	Trimethoprim	n/a
dfrA31	1	Trimethoprim	no	no	TP	Trimethoprim	n/a
dfrA32	0	Trimethoprim	no	no	FN	Trimethoprim	n/a
dfrA32	0	Trimethoprim	no	no	FP	Trimethoprim	n/a
dfrA32	320	Trimethoprim	no	no	TN	Trimethoprim	n/a
dfrA32	1	Trimethoprim	no	no	TP	Trimethoprim	n/a
dfrA35	0	Trimethoprim	no	no	FN	Trimethoprim	n/a
dfrA35	0	Trimethoprim	no	no	FP	Trimethoprim	n/a
dfrA35	320	Trimethoprim	no	no	TN	Trimethoprim	n/a
dfrA35	1	Trimethoprim	no	no	TP	Trimethoprim	n/a
dfrA5	0	Trimethoprim	no	no	FN	Trimethoprim	n/a
dfrA5	0	Trimethoprim	no	no	FP	Trimethoprim	n/a
dfrA5	320	Trimethoprim	no	no	TN	Trimethoprim	n/a
dfrA5	1	Trimethoprim	no	no	TP	Trimethoprim	n/a
dfrA6	0	Trimethoprim	no	no	FN	Trimethoprim	n/a
dfrA6	0	Trimethoprim	no	no	FP	Trimethoprim	n/a
dfrA6	320	Trimethoprim	no	no	TN	Trimethoprim	n/a
dfrA6	1	Trimethoprim	no	no	TP	Trimethoprim	n/a
dfrA7	0	Trimethoprim	no	no	FN	Trimethoprim	n/a
dfrA7	0	Trimethoprim	no	no	FP	Trimethoprim	n/a
dfrA7	319	Trimethoprim	no	no	TN	Trimethoprim	n/a
dfrA7	2	Trimethoprim	no	no	TP	Trimethoprim	n/a
dfrB1	0	Trimethoprim	no	no	FN	Trimethoprim	n/a
dfrB1	0	Trimethoprim	no	no	FP	Trimethoprim	n/a
dfrB1	320	Trimethoprim	no	no	TN	Trimethoprim	n/a
dfrB1	1	Trimethoprim	no	no	TP	Trimethoprim	n/a
dfrB2	0	Trimethoprim	no	no	FN	Trimethoprim	n/a
dfrB2	0	Trimethoprim	no	no	FP	Trimethoprim	n/a
dfrB2	319	Trimethoprim	no	no	TN	Trimethoprim	n/a
dfrB2	2	Trimethoprim	no	no	TP	Trimethoprim	n/a
dfrB3	0	Trimethoprim	no	no	FN	Trimethoprim	n/a
dfrB3	0	Trimethoprim	no	no	FP	Trimethoprim	n/a
dfrB3	320	Trimethoprim	no	no	TN	Trimethoprim	n/a
dfrB3	1	Trimethoprim	no	no	TP	Trimethoprim	n/a
dfrB4	0	Trimethoprim	no	no	FN	Trimethoprim	n/a
dfrB4	0	Trimethoprim	no	no	FP	Trimethoprim	n/a
dfrB4	320	Trimethoprim	no	no	TN	Trimethoprim	n/a
dfrB4	1	Trimethoprim	no	no	TP	Trimethoprim	n/a
dfrB5	0	Trimethoprim	no	no	FN	Trimethoprim	n/a
dfrB5	0	Trimethoprim	no	no	FP	Trimethoprim	n/a
dfrB5	317	Trimethoprim	no	no	TN	Trimethoprim	n/a
dfrB5	4	Trimethoprim	no	no	TP	Trimethoprim	n/a
dfrC	0	Trimethoprim	no	no	FN	Trimethoprim	n/a
dfrC	0	Trimethoprim	no	no	FP	Trimethoprim	n/a
dfrC	316	Trimethoprim	no	no	TN	Trimethoprim	n/a
dfrC	5	Trimethoprim	no	no	TP	Trimethoprim	n/a
dfrF	0	Trimethoprim	no	no	FN	Trimethoprim	n/a
dfrF	0	Trimethoprim	no	no	FP	Trimethoprim	n/a
dfrF	311	Trimethoprim	no	no	TN	Trimethoprim	n/a
dfrF	10	Trimethoprim	no	no	TP	Trimethoprim	n/a
dfrG	0	Trimethoprim	no	no	FN	Trimethoprim	n/a
dfrG	0	Trimethoprim	no	no	FP	Trimethoprim	n/a
dfrG	308	Trimethoprim	no	no	TN	Trimethoprim	n/a
dfrG	13	Trimethoprim	no	no	TP	Trimethoprim	n/a
DHA-1	0	ESBL (AmpC type)	no	no	FN	ESBL (AmpC type)	n/a
DHA-1	0	ESBL (AmpC type)	no	no	FP	ESBL (AmpC type)	n/a
DHA-1	312	ESBL (AmpC type)	no	no	TN	ESBL (AmpC type)	n/a
DHA-1	9	ESBL (AmpC type)	no	no	TP	ESBL (AmpC type)	n/a
DHA-13	0	ESBL (AmpC type)	no	no	FN	ESBL (AmpC type)	n/a
DHA-13	0	ESBL (AmpC type)	no	no	FP	ESBL (AmpC type)	n/a
DHA-13	320	ESBL (AmpC type)	no	no	TN	ESBL (AmpC type)	n/a
DHA-13	1	ESBL (AmpC type)	no	no	TP	ESBL (AmpC type)	n/a
DIM-1	0	Carbapenemase (MBL)	no	yes	FN	Carbapenemase	n/a
DIM-1	0	Carbapenemase (MBL)	no	yes	FP	Carbapenemase	n/a
DIM-1	319	Carbapenemase (MBL)	no	yes	TN	Carbapenemase	n/a
DIM-1	2	Carbapenemase (MBL)	no	yes	TP	Carbapenemase	n/a
eat(A)	0	Other	no	yes	FN	Other	n/a
eat(A)	0	Other	no	yes	FP	Other	n/a
eat(A)	294	Other	no	yes	TN	Other	n/a
eat(A)	27	Other	no	yes	TP	Other	n/a
EC-15	0	ESBL (AmpC type)	no	no	FN	ESBL (AmpC type)	n/a
EC-15	0	ESBL (AmpC type)	no	no	FP	ESBL (AmpC type)	n/a
EC-15	305	ESBL (AmpC type)	no	no	TN	ESBL (AmpC type)	n/a
EC-15	16	ESBL (AmpC type)	no	no	TP	ESBL (AmpC type)	n/a
EC-18	0	ESBL (AmpC type)	no	no	FN	ESBL (AmpC type)	n/a
EC-18	0	ESBL (AmpC type)	no	no	FP	ESBL (AmpC type)	n/a
EC-18	320	ESBL (AmpC type)	no	no	TN	ESBL (AmpC type)	n/a
EC-18	1	ESBL (AmpC type)	no	no	TP	ESBL (AmpC type)	n/a
EC-5	0	ESBL (AmpC type)	no	no	FN	ESBL (AmpC type)	n/a
EC-5	0	ESBL (AmpC type)	no	no	FP	ESBL (AmpC type)	n/a
EC-5	318	ESBL (AmpC type)	no	no	TN	ESBL (AmpC type)	n/a
EC-5	3	ESBL (AmpC type)	no	no	TP	ESBL (AmpC type)	n/a
EC-8	0	ESBL (AmpC type)	no	no	FN	ESBL (AmpC type)	n/a
EC-8	0	ESBL (AmpC type)	no	no	FP	ESBL (AmpC type)	n/a
EC-8	318	ESBL (AmpC type)	no	no	TN	ESBL (AmpC type)	n/a
EC-8	3	ESBL (AmpC type)	no	no	TP	ESBL (AmpC type)	n/a
emtA	0	Other	no	yes	FN	Other	n/a
emtA	0	Other	no	yes	FP	Other	n/a
emtA	319	Other	no	yes	TN	Other	n/a
emtA	2	Other	no	yes	TP	Other	n/a
ere(A)	0	Macrolides	no	yes	FN	Macrolides, lincosamides & streptogramins	n/a
ere(A)	0	Macrolides	no	yes	FP	Macrolides, lincosamides & streptogramins	n/a
ere(A)	318	Macrolides	no	yes	TN	Macrolides, lincosamides & streptogramins	n/a
ere(A)	3	Macrolides	no	yes	TP	Macrolides, lincosamides & streptogramins	n/a
erm(37)	0	Macrolides	no	yes	FN	Macrolides, lincosamides & streptogramins	n/a
erm(37)	0	Macrolides	no	yes	FP	Macrolides, lincosamides & streptogramins	n/a
erm(37)	317	Macrolides	no	yes	TN	Macrolides, lincosamides & streptogramins	n/a
erm(37)	4	Macrolides	no	yes	TP	Macrolides, lincosamides & streptogramins	n/a
erm(42)	0	Macrolides	no	yes	FN	Macrolides, lincosamides & streptogramins	n/a
erm(42)	0	Macrolides	no	yes	FP	Macrolides, lincosamides & streptogramins	n/a
erm(42)	320	Macrolides	no	yes	TN	Macrolides, lincosamides & streptogramins	n/a
erm(42)	1	Macrolides	no	yes	TP	Macrolides, lincosamides & streptogramins	n/a
erm(A)	2	Macrolides	yes	yes	FN	Macrolides, lincosamides & streptogramins	n/a
erm(A)	0	Macrolides	yes	yes	FP	Macrolides, lincosamides & streptogramins	n/a
erm(A)	301	Macrolides	yes	yes	TN	Macrolides, lincosamides & streptogramins	n/a
erm(A)	18	Macrolides	yes	yes	TP	Macrolides, lincosamides & streptogramins	n/a
erm(B)	0	Macrolides	no	yes	FN	Macrolides, lincosamides & streptogramins	n/a
erm(B)	0	Macrolides	no	yes	FP	Macrolides, lincosamides & streptogramins	n/a
erm(B)	287	Macrolides	no	yes	TN	Macrolides, lincosamides & streptogramins	n/a
erm(B)	34	Macrolides	no	yes	TP	Macrolides, lincosamides & streptogramins	n/a
erm(C)	0	Macrolides	no	yes	FN	Macrolides, lincosamides & streptogramins	n/a
erm(C)	0	Macrolides	no	yes	FP	Macrolides, lincosamides & streptogramins	n/a
erm(C)	315	Macrolides	no	yes	TN	Macrolides, lincosamides & streptogramins	n/a
erm(C)	6	Macrolides	no	yes	TP	Macrolides, lincosamides & streptogramins	n/a
erm(T)	0	Macrolides	no	yes	FN	Macrolides, lincosamides & streptogramins	n/a
erm(T)	0	Macrolides	no	yes	FP	Macrolides, lincosamides & streptogramins	n/a
erm(T)	317	Macrolides	no	yes	TN	Macrolides, lincosamides & streptogramins	n/a
erm(T)	4	Macrolides	no	yes	TP	Macrolides, lincosamides & streptogramins	n/a
fexA	0	Chloramphenicol/Florfenicol	no	no	FN	Phenicols	n/a
fexA	0	Chloramphenicol/Florfenicol	no	no	FP	Phenicols	n/a
fexA	320	Chloramphenicol/Florfenicol	no	no	TN	Phenicols	n/a
fexA	1	Chloramphenicol/Florfenicol	no	no	TP	Phenicols	n/a
FLC-1	0	Carbapenemase	no	yes	FN	Carbapenemase	n/a
FLC-1	0	Carbapenemase	no	yes	FP	Carbapenemase	n/a
FLC-1	320	Carbapenemase	no	yes	TN	Carbapenemase	n/a
FLC-1	1	Carbapenemase	no	yes	TP	Carbapenemase	n/a
floR	0	Chloramphenicol/Florfenicol	no	no	FN	Phenicols	n/a
floR	0	Chloramphenicol/Florfenicol	no	no	FP	Phenicols	n/a
floR	283	Chloramphenicol/Florfenicol	no	no	TN	Phenicols	n/a
floR	38	Chloramphenicol/Florfenicol	no	no	TP	Phenicols	n/a
floR2	0	Chloramphenicol/Florfenicol	no	no	FN	Phenicols	n/a
floR2	0	Chloramphenicol/Florfenicol	no	no	FP	Phenicols	n/a
floR2	313	Chloramphenicol/Florfenicol	no	no	TN	Phenicols	n/a
floR2	8	Chloramphenicol/Florfenicol	no	no	TP	Phenicols	n/a
FONA-5	0	ESBL	no	yes	FN	ESBL	n/a
FONA-5	0	ESBL	no	yes	FP	ESBL	n/a
FONA-5	320	ESBL	no	yes	TN	ESBL	n/a
FONA-5	1	ESBL	no	yes	TP	ESBL	n/a
fosA	0	Fosfomycin	no	no	FN	Fosfomycin	n/a
fosA	0	Fosfomycin	no	no	FP	Fosfomycin	n/a
fosA	264	Fosfomycin	no	no	TN	Fosfomycin	n/a
fosA	57	Fosfomycin	no	no	TP	Fosfomycin	n/a
fosA2	0	Fosfomycin	no	no	FN	Fosfomycin	n/a
fosA2	0	Fosfomycin	no	no	FP	Fosfomycin	n/a
fosA2	316	Fosfomycin	no	no	TN	Fosfomycin	n/a
fosA2	5	Fosfomycin	no	no	TP	Fosfomycin	n/a
fosA3	0	Fosfomycin	no	no	FN	Fosfomycin	n/a
fosA3	0	Fosfomycin	no	no	FP	Fosfomycin	n/a
fosA3	306	Fosfomycin	no	no	TN	Fosfomycin	n/a
fosA3	15	Fosfomycin	no	no	TP	Fosfomycin	n/a
fosA7	0	Fosfomycin	no	no	FN	Fosfomycin	n/a
fosA7	0	Fosfomycin	no	no	FP	Fosfomycin	n/a
fosA7	318	Fosfomycin	no	no	TN	Fosfomycin	n/a
fosA7	3	Fosfomycin	no	no	TP	Fosfomycin	n/a
fosB	0	Fosfomycin	no	no	FN	Fosfomycin	n/a
fosB	0	Fosfomycin	no	no	FP	Fosfomycin	n/a
fosB	289	Fosfomycin	no	no	TN	Fosfomycin	n/a
fosB	32	Fosfomycin	no	no	TP	Fosfomycin	n/a
fosX	0	Fosfomycin	no	no	FN	Fosfomycin	n/a
fosX	0	Fosfomycin	no	no	FP	Fosfomycin	n/a
fosX	316	Fosfomycin	no	no	TN	Fosfomycin	n/a
fosX	5	Fosfomycin	no	no	TP	Fosfomycin	n/a
FOX-5	0	ESBL (AmpC type)	no	no	FN	ESBL (AmpC type)	n/a
FOX-5	0	ESBL (AmpC type)	no	no	FP	ESBL (AmpC type)	n/a
FOX-5	319	ESBL (AmpC type)	no	no	TN	ESBL (AmpC type)	n/a
FOX-5	2	ESBL (AmpC type)	no	no	TP	ESBL (AmpC type)	n/a
FRI-4	0	Carbapenemase	no	yes	FN	Carbapenemase	n/a
FRI-4	0	Carbapenemase	no	yes	FP	Carbapenemase	n/a
FRI-4	320	Carbapenemase	no	yes	TN	Carbapenemase	n/a
FRI-4	1	Carbapenemase	no	yes	TP	Carbapenemase	n/a
fusB	0	Fusidic Acid	no	no	FN	Fusidic Acid	n/a
fusB	0	Fusidic Acid	no	no	FP	Fusidic Acid	n/a
fusB	319	Fusidic Acid	no	no	TN	Fusidic Acid	n/a
fusB	2	Fusidic Acid	no	no	TP	Fusidic Acid	n/a
fusC	0	Fusidic Acid	no	no	FN	Fusidic Acid	n/a
fusC	0	Fusidic Acid	no	no	FP	Fusidic Acid	n/a
fusC	311	Fusidic Acid	no	no	TN	Fusidic Acid	n/a
fusC	10	Fusidic Acid	no	no	TP	Fusidic Acid	n/a
GES-1	0	ESBL	no	yes	FN	ESBL	n/a
GES-1	0	ESBL	no	yes	FP	ESBL	n/a
GES-1	320	ESBL	no	yes	TN	ESBL	n/a
GES-1	1	ESBL	no	yes	TP	ESBL	n/a
GES-11	0	ESBL	no	yes	FN	ESBL	n/a
GES-11	0	ESBL	no	yes	FP	ESBL	n/a
GES-11	320	ESBL	no	yes	TN	ESBL	n/a
GES-11	1	ESBL	no	yes	TP	ESBL	n/a
GES-19	1	ESBL	yes	yes	FN	ESBL	n/a
GES-19	0	ESBL	yes	yes	FP	ESBL	n/a
GES-19	319	ESBL	yes	yes	TN	ESBL	n/a
GES-19	1	ESBL	yes	yes	TP	ESBL	n/a
GES-20	1	Carbapenemase	yes	yes	FN	Carbapenemase	n/a
GES-20	0	Carbapenemase	yes	yes	FP	Carbapenemase	n/a
GES-20	319	Carbapenemase	yes	yes	TN	Carbapenemase	n/a
GES-20	1	Carbapenemase	yes	yes	TP	Carbapenemase	n/a
GES-5	0	Carbapenemase	no	yes	FN	Carbapenemase	n/a
GES-5	0	Carbapenemase	no	yes	FP	Carbapenemase	n/a
GES-5	320	Carbapenemase	no	yes	TN	Carbapenemase	n/a
GES-5	1	Carbapenemase	no	yes	TP	Carbapenemase	n/a
GIM-1	0	Carbapenemase (MBL)	no	yes	FN	Carbapenemase	n/a
GIM-1	0	Carbapenemase (MBL)	no	yes	FP	Carbapenemase	n/a
GIM-1	320	Carbapenemase (MBL)	no	yes	TN	Carbapenemase	n/a
GIM-1	1	Carbapenemase (MBL)	no	yes	TP	Carbapenemase	n/a
IMI-2	0	Carbapenemase	no	yes	FN	Carbapenemase	n/a
IMI-2	0	Carbapenemase	no	yes	FP	Carbapenemase	n/a
IMI-2	320	Carbapenemase	no	yes	TN	Carbapenemase	n/a
IMI-2	1	Carbapenemase	no	yes	TP	Carbapenemase	n/a
IMP-1	0	Carbapenemase (MBL)	no	yes	FN	Carbapenemase	n/a
IMP-1	0	Carbapenemase (MBL)	no	yes	FP	Carbapenemase	n/a
IMP-1	317	Carbapenemase (MBL)	no	yes	TN	Carbapenemase	n/a
IMP-1	4	Carbapenemase (MBL)	no	yes	TP	Carbapenemase	n/a
IMP-13	0	Carbapenemase (MBL)	no	yes	FN	Carbapenemase	n/a
IMP-13	0	Carbapenemase (MBL)	no	yes	FP	Carbapenemase	n/a
IMP-13	320	Carbapenemase (MBL)	no	yes	TN	Carbapenemase	n/a
IMP-13	1	Carbapenemase (MBL)	no	yes	TP	Carbapenemase	n/a
IMP-14	0	Carbapenemase (MBL)	no	yes	FN	Carbapenemase	n/a
IMP-14	0	Carbapenemase (MBL)	no	yes	FP	Carbapenemase	n/a
IMP-14	320	Carbapenemase (MBL)	no	yes	TN	Carbapenemase	n/a
IMP-14	1	Carbapenemase (MBL)	no	yes	TP	Carbapenemase	n/a
IMP-26	0	Carbapenemase (MBL)	no	yes	FN	Carbapenemase	n/a
IMP-26	0	Carbapenemase (MBL)	no	yes	FP	Carbapenemase	n/a
IMP-26	320	Carbapenemase (MBL)	no	yes	TN	Carbapenemase	n/a
IMP-26	1	Carbapenemase (MBL)	no	yes	TP	Carbapenemase	n/a
IMP-4	0	Carbapenemase (MBL)	no	yes	FN	Carbapenemase	n/a
IMP-4	0	Carbapenemase (MBL)	no	yes	FP	Carbapenemase	n/a
IMP-4	317	Carbapenemase (MBL)	no	yes	TN	Carbapenemase	n/a
IMP-4	4	Carbapenemase (MBL)	no	yes	TP	Carbapenemase	n/a
IMP-45	0	Carbapenemase (MBL)	no	yes	FN	Carbapenemase	n/a
IMP-45	0	Carbapenemase (MBL)	no	yes	FP	Carbapenemase	n/a
IMP-45	319	Carbapenemase (MBL)	no	yes	TN	Carbapenemase	n/a
IMP-45	2	Carbapenemase (MBL)	no	yes	TP	Carbapenemase	n/a
IMP-8	0	Carbapenemase (MBL)	no	yes	FN	Carbapenemase	n/a
IMP-8	0	Carbapenemase (MBL)	no	yes	FP	Carbapenemase	n/a
IMP-8	320	Carbapenemase (MBL)	no	yes	TN	Carbapenemase	n/a
IMP-8	1	Carbapenemase (MBL)	no	yes	TP	Carbapenemase	n/a
KPC-2	0	Carbapenemase	no	yes	FN	Carbapenemase	n/a
KPC-2	0	Carbapenemase	no	yes	FP	Carbapenemase	n/a
KPC-2	304	Carbapenemase	no	yes	TN	Carbapenemase	n/a
KPC-2	17	Carbapenemase	no	yes	TP	Carbapenemase	n/a
KPC-3	0	Carbapenemase	no	yes	FN	Carbapenemase	n/a
KPC-3	0	Carbapenemase	no	yes	FP	Carbapenemase	n/a
KPC-3	318	Carbapenemase	no	yes	TN	Carbapenemase	n/a
KPC-3	3	Carbapenemase	no	yes	TP	Carbapenemase	n/a
KPC-6	0	Carbapenemase	no	yes	FN	Carbapenemase	n/a
KPC-6	0	Carbapenemase	no	yes	FP	Carbapenemase	n/a
KPC-6	320	Carbapenemase	no	yes	TN	Carbapenemase	n/a
KPC-6	1	Carbapenemase	no	yes	TP	Carbapenemase	n/a
LAP-2	0	Beta-lactamase (not ESBL or carbapenemase)	no	yes	FN	Other beta-lactamase	n/a
LAP-2	0	Beta-lactamase (not ESBL or carbapenemase)	no	yes	FP	Other beta-lactamase	n/a
LAP-2	318	Beta-lactamase (not ESBL or carbapenemase)	no	yes	TN	Other beta-lactamase	n/a
LAP-2	3	Beta-lactamase (not ESBL or carbapenemase)	no	yes	TP	Other beta-lactamase	n/a
lin	0	Lincosamides	no	no	FN	Macrolides, lincosamides & streptogramins	n/a
lin	0	Lincosamides	no	no	FP	Macrolides, lincosamides & streptogramins	n/a
lin	316	Lincosamides	no	no	TN	Macrolides, lincosamides & streptogramins	n/a
lin	5	Lincosamides	no	no	TP	Macrolides, lincosamides & streptogramins	n/a
lnu(B)	0	Lincosamides	no	no	FN	Macrolides, lincosamides & streptogramins	n/a
lnu(B)	0	Lincosamides	no	no	FP	Macrolides, lincosamides & streptogramins	n/a
lnu(B)	314	Lincosamides	no	no	TN	Macrolides, lincosamides & streptogramins	n/a
lnu(B)	7	Lincosamides	no	no	TP	Macrolides, lincosamides & streptogramins	n/a
lnu(F)	0	Lincosamides	no	no	FN	Macrolides, lincosamides & streptogramins	n/a
lnu(F)	0	Lincosamides	no	no	FP	Macrolides, lincosamides & streptogramins	n/a
lnu(F)	317	Lincosamides	no	no	TN	Macrolides, lincosamides & streptogramins	n/a
lnu(F)	4	Lincosamides	no	no	TP	Macrolides, lincosamides & streptogramins	n/a
lsa(E)	0	Lincosamides/Streptogramin	no	no	FN	Macrolides, lincosamides & streptogramins	n/a
lsa(E)	0	Lincosamides/Streptogramin	no	no	FP	Macrolides, lincosamides & streptogramins	n/a
lsa(E)	312	Lincosamides/Streptogramin	no	no	TN	Macrolides, lincosamides & streptogramins	n/a
lsa(E)	9	Lincosamides/Streptogramin	no	no	TP	Macrolides, lincosamides & streptogramins	n/a
mcr-1.1	0	Colistin	no	no	FN	Colistin	n/a
mcr-1.1	0	Colistin	no	no	FP	Colistin	n/a
mcr-1.1	312	Colistin	no	no	TN	Colistin	n/a
mcr-1.1	9	Colistin	no	no	TP	Colistin	n/a
mcr-1.19	0	Colistin	no	no	FN	Colistin	n/a
mcr-1.19	0	Colistin	no	no	FP	Colistin	n/a
mcr-1.19	320	Colistin	no	no	TN	Colistin	n/a
mcr-1.19	1	Colistin	no	no	TP	Colistin	n/a
mcr-10.1	0	Amikacin/Gentamicin/Kanamycin/Tobramycin	no	no	FN	Other non-discrepant aminoglycosides (combined subclasses)	no
mcr-10.1	0	Amikacin/Gentamicin/Kanamycin/Tobramycin	no	no	FP	Other non-discrepant aminoglycosides (combined subclasses)	no
mcr-10.1	320	Amikacin/Gentamicin/Kanamycin/Tobramycin	no	no	TN	Other non-discrepant aminoglycosides (combined subclasses)	no
mcr-10.1	1	Amikacin/Gentamicin/Kanamycin/Tobramycin	no	no	TP	Other non-discrepant aminoglycosides (combined subclasses)	no
mcr-3.21	0	Colistin	no	no	FN	Colistin	n/a
mcr-3.21	0	Colistin	no	no	FP	Colistin	n/a
mcr-3.21	320	Colistin	no	no	TN	Colistin	n/a
mcr-3.21	1	Colistin	no	no	TP	Colistin	n/a
mcr-3.22	0	Colistin	no	no	FN	Colistin	n/a
mcr-3.22	0	Colistin	no	no	FP	Colistin	n/a
mcr-3.22	320	Colistin	no	no	TN	Colistin	n/a
mcr-3.22	1	Colistin	no	no	TP	Colistin	n/a
mcr-3.5	0	Colistin	no	no	FN	Colistin	n/a
mcr-3.5	0	Colistin	no	no	FP	Colistin	n/a
mcr-3.5	319	Colistin	no	no	TN	Colistin	n/a
mcr-3.5	2	Colistin	no	no	TP	Colistin	n/a
mcr-5.1	0	Colistin	no	no	FN	Colistin	n/a
mcr-5.1	0	Colistin	no	no	FP	Colistin	n/a
mcr-5.1	320	Colistin	no	no	TN	Colistin	n/a
mcr-5.1	1	Colistin	no	no	TP	Colistin	n/a
mcr-8.2	0	Colistin	no	no	FN	Colistin	n/a
mcr-8.2	0	Colistin	no	no	FP	Colistin	n/a
mcr-8.2	320	Colistin	no	no	TN	Colistin	n/a
mcr-8.2	1	Colistin	no	no	TP	Colistin	n/a
mcr-9.1	0	Colistin	no	no	FN	Colistin	n/a
mcr-9.1	0	Colistin	no	no	FP	Colistin	n/a
mcr-9.1	310	Colistin	no	no	TN	Colistin	n/a
mcr-9.1	11	Colistin	no	no	TP	Colistin	n/a
mecA	0	Methicillin	no	no	FN	Methicillin	n/a
mecA	0	Methicillin	no	no	FP	Methicillin	n/a
mecA	285	Methicillin	no	no	TN	Methicillin	n/a
mecA	36	Methicillin	no	no	TP	Methicillin	n/a
mecC	0	Methicillin	no	no	FN	Methicillin	n/a
mecC	0	Methicillin	no	no	FP	Methicillin	n/a
mecC	319	Methicillin	no	no	TN	Methicillin	n/a
mecC	2	Methicillin	no	no	TP	Methicillin	n/a
mecI	0	Methicillin	no	no	FN	Methicillin	n/a
mecI	0	Methicillin	no	no	FP	Methicillin	n/a
mecI	310	Methicillin	no	no	TN	Methicillin	n/a
mecI	11	Methicillin	no	no	TP	Methicillin	n/a
mecR1	0	Methicillin	no	no	FN	Methicillin	n/a
mecR1	0	Methicillin	no	no	FP	Methicillin	n/a
mecR1	306	Methicillin	no	no	TN	Methicillin	n/a
mecR1	15	Methicillin	no	no	TP	Methicillin	n/a
mef(B)	0	Macrolides	no	yes	FN	Macrolides, lincosamides & streptogramins	n/a
mef(B)	0	Macrolides	no	yes	FP	Macrolides, lincosamides & streptogramins	n/a
mef(B)	320	Macrolides	no	yes	TN	Macrolides, lincosamides & streptogramins	n/a
mef(B)	1	Macrolides	no	yes	TP	Macrolides, lincosamides & streptogramins	n/a
mph(A)	2	Macrolides	yes	yes	FN	Macrolides, lincosamides & streptogramins	n/a
mph(A)	0	Macrolides	yes	yes	FP	Macrolides, lincosamides & streptogramins	n/a
mph(A)	275	Macrolides	yes	yes	TN	Macrolides, lincosamides & streptogramins	n/a
mph(A)	44	Macrolides	yes	yes	TP	Macrolides, lincosamides & streptogramins	n/a
mph(C)	0	Macrolides	no	yes	FN	Macrolides, lincosamides & streptogramins	n/a
mph(C)	0	Macrolides	no	yes	FP	Macrolides, lincosamides & streptogramins	n/a
mph(C)	316	Macrolides	no	yes	TN	Macrolides, lincosamides & streptogramins	n/a
mph(C)	5	Macrolides	no	yes	TP	Macrolides, lincosamides & streptogramins	n/a
mph(E)	0	Macrolides	no	yes	FN	Macrolides, lincosamides & streptogramins	n/a
mph(E)	0	Macrolides	no	yes	FP	Macrolides, lincosamides & streptogramins	n/a
mph(E)	292	Macrolides	no	yes	TN	Macrolides, lincosamides & streptogramins	n/a
mph(E)	29	Macrolides	no	yes	TP	Macrolides, lincosamides & streptogramins	n/a
mph(F)	0	Macrolides	no	yes	FN	Macrolides, lincosamides & streptogramins	n/a
mph(F)	0	Macrolides	no	yes	FP	Macrolides, lincosamides & streptogramins	n/a
mph(F)	320	Macrolides	no	yes	TN	Macrolides, lincosamides & streptogramins	n/a
mph(F)	1	Macrolides	no	yes	TP	Macrolides, lincosamides & streptogramins	n/a
msr(A)	0	Macrolides	no	yes	FN	Macrolides, lincosamides & streptogramins	n/a
msr(A)	0	Macrolides	no	yes	FP	Macrolides, lincosamides & streptogramins	n/a
msr(A)	316	Macrolides	no	yes	TN	Macrolides, lincosamides & streptogramins	n/a
msr(A)	5	Macrolides	no	yes	TP	Macrolides, lincosamides & streptogramins	n/a
msr(C)	0	Macrolides	no	yes	FN	Macrolides, lincosamides & streptogramins	n/a
msr(C)	0	Macrolides	no	yes	FP	Macrolides, lincosamides & streptogramins	n/a
msr(C)	295	Macrolides	no	yes	TN	Macrolides, lincosamides & streptogramins	n/a
msr(C)	26	Macrolides	no	yes	TP	Macrolides, lincosamides & streptogramins	n/a
msr(E)	0	Macrolides	no	yes	FN	Macrolides, lincosamides & streptogramins	n/a
msr(E)	0	Macrolides	no	yes	FP	Macrolides, lincosamides & streptogramins	n/a
msr(E)	292	Macrolides	no	yes	TN	Macrolides, lincosamides & streptogramins	n/a
msr(E)	29	Macrolides	no	yes	TP	Macrolides, lincosamides & streptogramins	n/a
mupA	0	Mupirocin	no	no	FN	Mupirocin	n/a
mupA	0	Mupirocin	no	no	FP	Mupirocin	n/a
mupA	314	Mupirocin	no	no	TN	Mupirocin	n/a
mupA	7	Mupirocin	no	no	TP	Mupirocin	n/a
NDM-1	1	Carbapenemase (MBL)	yes	yes	FN	Carbapenemase	n/a
NDM-1	0	Carbapenemase (MBL)	yes	yes	FP	Carbapenemase	n/a
NDM-1	298	Carbapenemase (MBL)	yes	yes	TN	Carbapenemase	n/a
NDM-1	22	Carbapenemase (MBL)	yes	yes	TP	Carbapenemase	n/a
NDM-5	1	Carbapenemase (MBL)	yes	yes	FN	Carbapenemase	n/a
NDM-5	0	Carbapenemase (MBL)	yes	yes	FP	Carbapenemase	n/a
NDM-5	311	Carbapenemase (MBL)	yes	yes	TN	Carbapenemase	n/a
NDM-5	9	Carbapenemase (MBL)	yes	yes	TP	Carbapenemase	n/a
NDM-7	0	Carbapenemase (MBL)	no	yes	FN	Carbapenemase	n/a
NDM-7	0	Carbapenemase (MBL)	no	yes	FP	Carbapenemase	n/a
NDM-7	319	Carbapenemase (MBL)	no	yes	TN	Carbapenemase	n/a
NDM-7	2	Carbapenemase (MBL)	no	yes	TP	Carbapenemase	n/a
NDM-9	0	Carbapenemase (MBL)	no	yes	FN	Carbapenemase	n/a
NDM-9	0	Carbapenemase (MBL)	no	yes	FP	Carbapenemase	n/a
NDM-9	320	Carbapenemase (MBL)	no	yes	TN	Carbapenemase	n/a
NDM-9	1	Carbapenemase (MBL)	no	yes	TP	Carbapenemase	n/a
NMC-A	0	Carbapenemase	no	yes	FN	Carbapenemase	n/a
NMC-A	0	Carbapenemase	no	yes	FP	Carbapenemase	n/a
NMC-A	319	Carbapenemase	no	yes	TN	Carbapenemase	n/a
NMC-A	2	Carbapenemase	no	yes	TP	Carbapenemase	n/a
OKP-B-3	0	Beta-lactamase (not ESBL or carbapenemase)	no	yes	FN	Other beta-lactamase	n/a
OKP-B-3	0	Beta-lactamase (not ESBL or carbapenemase)	no	yes	FP	Other beta-lactamase	n/a
OKP-B-3	320	Beta-lactamase (not ESBL or carbapenemase)	no	yes	TN	Other beta-lactamase	n/a
OKP-B-3	1	Beta-lactamase (not ESBL or carbapenemase)	no	yes	TP	Other beta-lactamase	n/a
optrA	0	Oxazolidinone & phenicol resistance	no	no	FN	Oxazolidinone & phenicol resistance	n/a
optrA	0	Oxazolidinone & phenicol resistance	no	no	FP	Oxazolidinone & phenicol resistance	n/a
optrA	318	Oxazolidinone & phenicol resistance	no	no	TN	Oxazolidinone & phenicol resistance	n/a
optrA	3	Oxazolidinone & phenicol resistance	no	no	TP	Oxazolidinone & phenicol resistance	n/a
oqxA	0	Phenicol/Quinolone	no	no	FN	Phenicols	n/a
oqxA	0	Phenicol/Quinolone	no	no	FP	Phenicols	n/a
oqxA	270	Phenicol/Quinolone	no	no	TN	Phenicols	n/a
oqxA	51	Phenicol/Quinolone	no	no	TP	Phenicols	n/a
oqxA10	0	Phenicol/Quinolone	no	no	FN	Phenicols	n/a
oqxA10	0	Phenicol/Quinolone	no	no	FP	Phenicols	n/a
oqxA10	320	Phenicol/Quinolone	no	no	TN	Phenicols	n/a
oqxA10	1	Phenicol/Quinolone	no	no	TP	Phenicols	n/a
oqxA2	0	Phenicol/Quinolone	no	no	FN	Phenicols	n/a
oqxA2	0	Phenicol/Quinolone	no	no	FP	Phenicols	n/a
oqxA2	317	Phenicol/Quinolone	no	no	TN	Phenicols	n/a
oqxA2	4	Phenicol/Quinolone	no	no	TP	Phenicols	n/a
oqxB	0	Phenicol/Quinolone	no	no	FN	Phenicols	n/a
oqxB	0	Phenicol/Quinolone	no	no	FP	Phenicols	n/a
oqxB	303	Phenicol/Quinolone	no	no	TN	Phenicols	n/a
oqxB	18	Phenicol/Quinolone	no	no	TP	Phenicols	n/a
oqxB19	0	Phenicol/Quinolone	no	no	FN	Phenicols	n/a
oqxB19	0	Phenicol/Quinolone	no	no	FP	Phenicols	n/a
oqxB19	317	Phenicol/Quinolone	no	no	TN	Phenicols	n/a
oqxB19	4	Phenicol/Quinolone	no	no	TP	Phenicols	n/a
oqxB2	0	Phenicol/Quinolone	no	no	FN	Phenicols	n/a
oqxB2	0	Phenicol/Quinolone	no	no	FP	Phenicols	n/a
oqxB2	319	Phenicol/Quinolone	no	no	TN	Phenicols	n/a
oqxB2	2	Phenicol/Quinolone	no	no	TP	Phenicols	n/a
oqxB20	0	Phenicol/Quinolone	no	no	FN	Phenicols	n/a
oqxB20	0	Phenicol/Quinolone	no	no	FP	Phenicols	n/a
oqxB20	318	Phenicol/Quinolone	no	no	TN	Phenicols	n/a
oqxB20	3	Phenicol/Quinolone	no	no	TP	Phenicols	n/a
oqxB25	0	Phenicol/Quinolone	no	no	FN	Phenicols	n/a
oqxB25	0	Phenicol/Quinolone	no	no	FP	Phenicols	n/a
oqxB25	316	Phenicol/Quinolone	no	no	TN	Phenicols	n/a
oqxB25	5	Phenicol/Quinolone	no	no	TP	Phenicols	n/a
oqxB27	0	Phenicol/Quinolone	no	no	FN	Phenicols	n/a
oqxB27	0	Phenicol/Quinolone	no	no	FP	Phenicols	n/a
oqxB27	320	Phenicol/Quinolone	no	no	TN	Phenicols	n/a
oqxB27	1	Phenicol/Quinolone	no	no	TP	Phenicols	n/a
oqxB3	0	Phenicol/Quinolone	no	no	FN	Phenicols	n/a
oqxB3	0	Phenicol/Quinolone	no	no	FP	Phenicols	n/a
oqxB3	320	Phenicol/Quinolone	no	no	TN	Phenicols	n/a
oqxB3	1	Phenicol/Quinolone	no	no	TP	Phenicols	n/a
oqxB32	0	Phenicol/Quinolone	no	no	FN	Phenicols	n/a
oqxB32	0	Phenicol/Quinolone	no	no	FP	Phenicols	n/a
oqxB32	317	Phenicol/Quinolone	no	no	TN	Phenicols	n/a
oqxB32	4	Phenicol/Quinolone	no	no	TP	Phenicols	n/a
oqxB9	0	Phenicol/Quinolone	no	no	FN	Phenicols	n/a
oqxB9	0	Phenicol/Quinolone	no	no	FP	Phenicols	n/a
oqxB9	305	Phenicol/Quinolone	no	no	TN	Phenicols	n/a
oqxB9	16	Phenicol/Quinolone	no	no	TP	Phenicols	n/a
ORN-1	0	ESBL	no	yes	FN	ESBL	n/a
ORN-1	0	ESBL	no	yes	FP	ESBL	n/a
ORN-1	320	ESBL	no	yes	TN	ESBL	n/a
ORN-1	1	ESBL	no	yes	TP	ESBL	n/a
OXA-1	0	Beta-lactamase (not ESBL or carbapenemase)	no	yes	FN	Other beta-lactamase	n/a
OXA-1	0	Beta-lactamase (not ESBL or carbapenemase)	no	yes	FP	Other beta-lactamase	n/a
OXA-1	289	Beta-lactamase (not ESBL or carbapenemase)	no	yes	TN	Other beta-lactamase	n/a
OXA-1	32	Beta-lactamase (not ESBL or carbapenemase)	no	yes	TP	Other beta-lactamase	n/a
OXA-10	0	Beta-lactamase (not ESBL or carbapenemase)	no	yes	FN	Other beta-lactamase	n/a
OXA-10	0	Beta-lactamase (not ESBL or carbapenemase)	no	yes	FP	Other beta-lactamase	n/a
OXA-10	311	Beta-lactamase (not ESBL or carbapenemase)	no	yes	TN	Other beta-lactamase	n/a
OXA-10	10	Beta-lactamase (not ESBL or carbapenemase)	no	yes	TP	Other beta-lactamase	n/a
OXA-129	0	Beta-lactamase (unknown spectrum)	no	yes	FN	Other beta-lactamase	n/a
OXA-129	0	Beta-lactamase (unknown spectrum)	no	yes	FP	Other beta-lactamase	n/a
OXA-129	320	Beta-lactamase (unknown spectrum)	no	yes	TN	Other beta-lactamase	n/a
OXA-129	1	Beta-lactamase (unknown spectrum)	no	yes	TP	Other beta-lactamase	n/a
OXA-164	0	Carbapenemase	no	yes	FN	Carbapenemase	n/a
OXA-164	0	Carbapenemase	no	yes	FP	Carbapenemase	n/a
OXA-164	320	Carbapenemase	no	yes	TN	Carbapenemase	n/a
OXA-164	1	Carbapenemase	no	yes	TP	Carbapenemase	n/a
OXA-181	0	Carbapenemase	no	yes	FN	Carbapenemase	n/a
OXA-181	0	Carbapenemase	no	yes	FP	Carbapenemase	n/a
OXA-181	318	Carbapenemase	no	yes	TN	Carbapenemase	n/a
OXA-181	3	Carbapenemase	no	yes	TP	Carbapenemase	n/a
OXA-193	0	Beta-lactamase (unknown spectrum)	no	yes	FN	Other beta-lactamase	n/a
OXA-193	0	Beta-lactamase (unknown spectrum)	no	yes	FP	Other beta-lactamase	n/a
OXA-193	319	Beta-lactamase (unknown spectrum)	no	yes	TN	Other beta-lactamase	n/a
OXA-193	2	Beta-lactamase (unknown spectrum)	no	yes	TP	Other beta-lactamase	n/a
OXA-2	0	Beta-lactamase (not ESBL or carbapenemase)	no	yes	FN	Other beta-lactamase	n/a
OXA-2	0	Beta-lactamase (not ESBL or carbapenemase)	no	yes	FP	Other beta-lactamase	n/a
OXA-2	316	Beta-lactamase (not ESBL or carbapenemase)	no	yes	TN	Other beta-lactamase	n/a
OXA-2	5	Beta-lactamase (not ESBL or carbapenemase)	no	yes	TP	Other beta-lactamase	n/a
OXA-20	0	Beta-lactamase (not ESBL or carbapenemase)	no	yes	FN	Other beta-lactamase	n/a
OXA-20	0	Beta-lactamase (not ESBL or carbapenemase)	no	yes	FP	Other beta-lactamase	n/a
OXA-20	320	Beta-lactamase (not ESBL or carbapenemase)	no	yes	TN	Other beta-lactamase	n/a
OXA-20	1	Beta-lactamase (not ESBL or carbapenemase)	no	yes	TP	Other beta-lactamase	n/a
OXA-23	0	Carbapenemase	no	yes	FN	Carbapenemase	n/a
OXA-23	0	Carbapenemase	no	yes	FP	Carbapenemase	n/a
OXA-23	308	Carbapenemase	no	yes	TN	Carbapenemase	n/a
OXA-23	13	Carbapenemase	no	yes	TP	Carbapenemase	n/a
OXA-232	0	Carbapenemase	no	yes	FN	Carbapenemase	n/a
OXA-232	0	Carbapenemase	no	yes	FP	Carbapenemase	n/a
OXA-232	312	Carbapenemase	no	yes	TN	Carbapenemase	n/a
OXA-232	9	Carbapenemase	no	yes	TP	Carbapenemase	n/a
OXA-29	0	Beta-lactamase (not ESBL or carbapenemase)	no	yes	FN	Other beta-lactamase	n/a
OXA-29	0	Beta-lactamase (not ESBL or carbapenemase)	no	yes	FP	Other beta-lactamase	n/a
OXA-29	319	Beta-lactamase (not ESBL or carbapenemase)	no	yes	TN	Other beta-lactamase	n/a
OXA-29	2	Beta-lactamase (not ESBL or carbapenemase)	no	yes	TP	Other beta-lactamase	n/a
OXA-395	0	Beta-lactamase (not ESBL or carbapenemase)	no	yes	FN	Other beta-lactamase	n/a
OXA-395	0	Beta-lactamase (not ESBL or carbapenemase)	no	yes	FP	Other beta-lactamase	n/a
OXA-395	318	Beta-lactamase (not ESBL or carbapenemase)	no	yes	TN	Other beta-lactamase	n/a
OXA-395	3	Beta-lactamase (not ESBL or carbapenemase)	no	yes	TP	Other beta-lactamase	n/a
OXA-4	0	Beta-lactamase (not ESBL or carbapenemase)	no	yes	FN	Other beta-lactamase	n/a
OXA-4	0	Beta-lactamase (not ESBL or carbapenemase)	no	yes	FP	Other beta-lactamase	n/a
OXA-4	319	Beta-lactamase (not ESBL or carbapenemase)	no	yes	TN	Other beta-lactamase	n/a
OXA-4	2	Beta-lactamase (not ESBL or carbapenemase)	no	yes	TP	Other beta-lactamase	n/a
OXA-421	0	Carbapenemase	no	yes	FN	Carbapenemase	n/a
OXA-421	0	Carbapenemase	no	yes	FP	Carbapenemase	n/a
OXA-421	320	Carbapenemase	no	yes	TN	Carbapenemase	n/a
OXA-421	1	Carbapenemase	no	yes	TP	Carbapenemase	n/a
OXA-447	0	Beta-lactamase (unknown spectrum)	no	yes	FN	Other beta-lactamase	n/a
OXA-447	0	Beta-lactamase (unknown spectrum)	no	yes	FP	Other beta-lactamase	n/a
OXA-447	320	Beta-lactamase (unknown spectrum)	no	yes	TN	Other beta-lactamase	n/a
OXA-447	1	Beta-lactamase (unknown spectrum)	no	yes	TP	Other beta-lactamase	n/a
OXA-460	0	Beta-lactamase (unknown spectrum)	no	yes	FN	Other beta-lactamase	n/a
OXA-460	0	Beta-lactamase (unknown spectrum)	no	yes	FP	Other beta-lactamase	n/a
OXA-460	320	Beta-lactamase (unknown spectrum)	no	yes	TN	Other beta-lactamase	n/a
OXA-460	1	Beta-lactamase (unknown spectrum)	no	yes	TP	Other beta-lactamase	n/a
OXA-465	0	Beta-lactamase (unknown spectrum)	no	yes	FN	Other beta-lactamase	n/a
OXA-465	0	Beta-lactamase (unknown spectrum)	no	yes	FP	Other beta-lactamase	n/a
OXA-465	320	Beta-lactamase (unknown spectrum)	no	yes	TN	Other beta-lactamase	n/a
OXA-465	1	Beta-lactamase (unknown spectrum)	no	yes	TP	Other beta-lactamase	n/a
OXA-48	0	Carbapenemase	no	yes	FN	Carbapenemase	n/a
OXA-48	0	Carbapenemase	no	yes	FP	Carbapenemase	n/a
OXA-48	315	Carbapenemase	no	yes	TN	Carbapenemase	n/a
OXA-48	6	Carbapenemase	no	yes	TP	Carbapenemase	n/a
OXA-486	0	Beta-lactamase (not ESBL or carbapenemase)	no	yes	FN	Other beta-lactamase	n/a
OXA-486	0	Beta-lactamase (not ESBL or carbapenemase)	no	yes	FP	Other beta-lactamase	n/a
OXA-486	317	Beta-lactamase (not ESBL or carbapenemase)	no	yes	TN	Other beta-lactamase	n/a
OXA-486	4	Beta-lactamase (not ESBL or carbapenemase)	no	yes	TP	Other beta-lactamase	n/a
OXA-488	0	Beta-lactamase (not ESBL or carbapenemase)	no	yes	FN	Other beta-lactamase	n/a
OXA-488	0	Beta-lactamase (not ESBL or carbapenemase)	no	yes	FP	Other beta-lactamase	n/a
OXA-488	319	Beta-lactamase (not ESBL or carbapenemase)	no	yes	TN	Other beta-lactamase	n/a
OXA-488	2	Beta-lactamase (not ESBL or carbapenemase)	no	yes	TP	Other beta-lactamase	n/a
OXA-494	0	Beta-lactamase (unknown spectrum)	no	yes	FN	Other beta-lactamase	n/a
OXA-494	0	Beta-lactamase (unknown spectrum)	no	yes	FP	Other beta-lactamase	n/a
OXA-494	319	Beta-lactamase (unknown spectrum)	no	yes	TN	Other beta-lactamase	n/a
OXA-494	2	Beta-lactamase (unknown spectrum)	no	yes	TP	Other beta-lactamase	n/a
OXA-50	0	Beta-lactamase (not ESBL or carbapenemase)	no	yes	FN	Other beta-lactamase	n/a
OXA-50	0	Beta-lactamase (not ESBL or carbapenemase)	no	yes	FP	Other beta-lactamase	n/a
OXA-50	319	Beta-lactamase (not ESBL or carbapenemase)	no	yes	TN	Other beta-lactamase	n/a
OXA-50	2	Beta-lactamase (not ESBL or carbapenemase)	no	yes	TP	Other beta-lactamase	n/a
OXA-500	0	Carbapenemase	no	yes	FN	Carbapenemase	n/a
OXA-500	0	Carbapenemase	no	yes	FP	Carbapenemase	n/a
OXA-500	320	Carbapenemase	no	yes	TN	Carbapenemase	n/a
OXA-500	1	Carbapenemase	no	yes	TP	Carbapenemase	n/a
OXA-56	0	Beta-lactamase (not ESBL or carbapenemase)	no	yes	FN	Other beta-lactamase	n/a
OXA-56	0	Beta-lactamase (not ESBL or carbapenemase)	no	yes	FP	Other beta-lactamase	n/a
OXA-56	320	Beta-lactamase (not ESBL or carbapenemase)	no	yes	TN	Other beta-lactamase	n/a
OXA-56	1	Beta-lactamase (not ESBL or carbapenemase)	no	yes	TP	Other beta-lactamase	n/a
OXA-58	0	Carbapenemase	no	yes	FN	Carbapenemase	n/a
OXA-58	0	Carbapenemase	no	yes	FP	Carbapenemase	n/a
OXA-58	315	Carbapenemase	no	yes	TN	Carbapenemase	n/a
OXA-58	6	Carbapenemase	no	yes	TP	Carbapenemase	n/a
OXA-631	0	Beta-lactamase (unknown spectrum)	no	yes	FN	Other beta-lactamase	n/a
OXA-631	0	Beta-lactamase (unknown spectrum)	no	yes	FP	Other beta-lactamase	n/a
OXA-631	320	Beta-lactamase (unknown spectrum)	no	yes	TN	Other beta-lactamase	n/a
OXA-631	1	Beta-lactamase (unknown spectrum)	no	yes	TP	Other beta-lactamase	n/a
OXA-64	0	Carbapenemase (OXA-51 family)	no	no	FN	Carbapenemase	n/a
OXA-64	0	Carbapenemase (OXA-51 family)	no	no	FP	Carbapenemase	n/a
OXA-64	320	Carbapenemase (OXA-51 family)	no	no	TN	Carbapenemase	n/a
OXA-64	1	Carbapenemase (OXA-51 family)	no	no	TP	Carbapenemase	n/a
OXA-65	0	Carbapenemase (OXA-51 family)	no	no	FN	Carbapenemase	n/a
OXA-65	0	Carbapenemase (OXA-51 family)	no	no	FP	Carbapenemase	n/a
OXA-65	319	Carbapenemase (OXA-51 family)	no	no	TN	Carbapenemase	n/a
OXA-65	2	Carbapenemase (OXA-51 family)	no	no	TP	Carbapenemase	n/a
OXA-66	0	Carbapenemase (OXA-51 family)	no	no	FN	Carbapenemase	n/a
OXA-66	0	Carbapenemase (OXA-51 family)	no	no	FP	Carbapenemase	n/a
OXA-66	310	Carbapenemase (OXA-51 family)	no	no	TN	Carbapenemase	n/a
OXA-66	11	Carbapenemase (OXA-51 family)	no	no	TP	Carbapenemase	n/a
OXA-677	0	Beta-lactamase (unknown spectrum)	no	yes	FN	Other beta-lactamase	n/a
OXA-677	0	Beta-lactamase (unknown spectrum)	no	yes	FP	Other beta-lactamase	n/a
OXA-677	320	Beta-lactamase (unknown spectrum)	no	yes	TN	Other beta-lactamase	n/a
OXA-677	1	Beta-lactamase (unknown spectrum)	no	yes	TP	Other beta-lactamase	n/a
OXA-679	0	Beta-lactamase (unknown spectrum)	no	yes	FN	Other beta-lactamase	n/a
OXA-679	0	Beta-lactamase (unknown spectrum)	no	yes	FP	Other beta-lactamase	n/a
OXA-679	320	Beta-lactamase (unknown spectrum)	no	yes	TN	Other beta-lactamase	n/a
OXA-679	1	Beta-lactamase (unknown spectrum)	no	yes	TP	Other beta-lactamase	n/a
OXA-68	0	Carbapenemase (OXA-51 family)	no	no	FN	Carbapenemase	n/a
OXA-68	0	Carbapenemase (OXA-51 family)	no	no	FP	Carbapenemase	n/a
OXA-68	320	Carbapenemase (OXA-51 family)	no	no	TN	Carbapenemase	n/a
OXA-68	1	Carbapenemase (OXA-51 family)	no	no	TP	Carbapenemase	n/a
OXA-69	0	Carbapenemase (OXA-51 family)	no	no	FN	Carbapenemase	n/a
OXA-69	0	Carbapenemase (OXA-51 family)	no	no	FP	Carbapenemase	n/a
OXA-69	318	Carbapenemase (OXA-51 family)	no	no	TN	Carbapenemase	n/a
OXA-69	3	Carbapenemase (OXA-51 family)	no	no	TP	Carbapenemase	n/a
OXA-822	0	Carbapenemase	no	yes	FN	Carbapenemase	n/a
OXA-822	0	Carbapenemase	no	yes	FP	Carbapenemase	n/a
OXA-822	320	Carbapenemase	no	yes	TN	Carbapenemase	n/a
OXA-822	1	Carbapenemase	no	yes	TP	Carbapenemase	n/a
OXA-846	0	Beta-lactamase (not ESBL or carbapenemase)	no	yes	FN	Other beta-lactamase	n/a
OXA-846	0	Beta-lactamase (not ESBL or carbapenemase)	no	yes	FP	Other beta-lactamase	n/a
OXA-846	317	Beta-lactamase (not ESBL or carbapenemase)	no	yes	TN	Other beta-lactamase	n/a
OXA-846	4	Beta-lactamase (not ESBL or carbapenemase)	no	yes	TP	Other beta-lactamase	n/a
OXA-9	0	Beta-lactamase (not ESBL or carbapenemase)	no	yes	FN	Other beta-lactamase	n/a
OXA-9	0	Beta-lactamase (not ESBL or carbapenemase)	no	yes	FP	Other beta-lactamase	n/a
OXA-9	315	Beta-lactamase (not ESBL or carbapenemase)	no	yes	TN	Other beta-lactamase	n/a
OXA-9	6	Beta-lactamase (not ESBL or carbapenemase)	no	yes	TP	Other beta-lactamase	n/a
OXA-90	0	Carbapenemase (OXA-51 family)	no	no	FN	Carbapenemase	n/a
OXA-90	0	Carbapenemase (OXA-51 family)	no	no	FP	Carbapenemase	n/a
OXA-90	320	Carbapenemase (OXA-51 family)	no	no	TN	Carbapenemase	n/a
OXA-90	1	Carbapenemase (OXA-51 family)	no	no	TP	Carbapenemase	n/a
OXA-92	0	Carbapenemase (OXA-51 family)	no	no	FN	Carbapenemase	n/a
OXA-92	0	Carbapenemase (OXA-51 family)	no	no	FP	Carbapenemase	n/a
OXA-92	320	Carbapenemase (OXA-51 family)	no	no	TN	Carbapenemase	n/a
OXA-92	1	Carbapenemase (OXA-51 family)	no	no	TP	Carbapenemase	n/a
OXY-1-1	0	ESBL	no	yes	FN	ESBL	n/a
OXY-1-1	0	ESBL	no	yes	FP	ESBL	n/a
OXY-1-1	319	ESBL	no	yes	TN	ESBL	n/a
OXY-1-1	2	ESBL	no	yes	TP	ESBL	n/a
OXY-2-4	0	ESBL	no	yes	FN	ESBL	n/a
OXY-2-4	0	ESBL	no	yes	FP	ESBL	n/a
OXY-2-4	319	ESBL	no	yes	TN	ESBL	n/a
OXY-2-4	2	ESBL	no	yes	TP	ESBL	n/a
PC1	1	Penicillin resistance (Staphylococcus aureus)	yes	yes	FN	Penicillin resistance (Staphylococcus aureus)	n/a
PC1	0	Penicillin resistance (Staphylococcus aureus)	yes	yes	FP	Penicillin resistance (Staphylococcus aureus)	n/a
PC1	309	Penicillin resistance (Staphylococcus aureus)	yes	yes	TN	Penicillin resistance (Staphylococcus aureus)	n/a
PC1	11	Penicillin resistance (Staphylococcus aureus)	yes	yes	TP	Penicillin resistance (Staphylococcus aureus)	n/a
PDC-1	0	ESBL (AmpC type)	no	no	FN	ESBL (AmpC type)	n/a
PDC-1	0	ESBL (AmpC type)	no	no	FP	ESBL (AmpC type)	n/a
PDC-1	320	ESBL (AmpC type)	no	no	TN	ESBL (AmpC type)	n/a
PDC-1	1	ESBL (AmpC type)	no	no	TP	ESBL (AmpC type)	n/a
PDC-11	0	ESBL (AmpC type)	no	no	FN	ESBL (AmpC type)	n/a
PDC-11	0	ESBL (AmpC type)	no	no	FP	ESBL (AmpC type)	n/a
PDC-11	319	ESBL (AmpC type)	no	no	TN	ESBL (AmpC type)	n/a
PDC-11	2	ESBL (AmpC type)	no	no	TP	ESBL (AmpC type)	n/a
PDC-16	0	ESBL (AmpC type)	no	no	FN	ESBL (AmpC type)	n/a
PDC-16	0	ESBL (AmpC type)	no	no	FP	ESBL (AmpC type)	n/a
PDC-16	320	ESBL (AmpC type)	no	no	TN	ESBL (AmpC type)	n/a
PDC-16	1	ESBL (AmpC type)	no	no	TP	ESBL (AmpC type)	n/a
PDC-19a	0	ESBL (AmpC type)	no	no	FN	ESBL (AmpC type)	n/a
PDC-19a	0	ESBL (AmpC type)	no	no	FP	ESBL (AmpC type)	n/a
PDC-19a	316	ESBL (AmpC type)	no	no	TN	ESBL (AmpC type)	n/a
PDC-19a	5	ESBL (AmpC type)	no	no	TP	ESBL (AmpC type)	n/a
PDC-3	0	ESBL (AmpC type)	no	no	FN	ESBL (AmpC type)	n/a
PDC-3	0	ESBL (AmpC type)	no	no	FP	ESBL (AmpC type)	n/a
PDC-3	319	ESBL (AmpC type)	no	no	TN	ESBL (AmpC type)	n/a
PDC-3	2	ESBL (AmpC type)	no	no	TP	ESBL (AmpC type)	n/a
PDC-31	0	ESBL (AmpC type)	no	no	FN	ESBL (AmpC type)	n/a
PDC-31	0	ESBL (AmpC type)	no	no	FP	ESBL (AmpC type)	n/a
PDC-31	319	ESBL (AmpC type)	no	no	TN	ESBL (AmpC type)	n/a
PDC-31	2	ESBL (AmpC type)	no	no	TP	ESBL (AmpC type)	n/a
PDC-36	0	ESBL (AmpC type)	no	no	FN	ESBL (AmpC type)	n/a
PDC-36	0	ESBL (AmpC type)	no	no	FP	ESBL (AmpC type)	n/a
PDC-36	320	ESBL (AmpC type)	no	no	TN	ESBL (AmpC type)	n/a
PDC-36	1	ESBL (AmpC type)	no	no	TP	ESBL (AmpC type)	n/a
PDC-5	0	ESBL (AmpC type)	no	no	FN	ESBL (AmpC type)	n/a
PDC-5	0	ESBL (AmpC type)	no	no	FP	ESBL (AmpC type)	n/a
PDC-5	318	ESBL (AmpC type)	no	no	TN	ESBL (AmpC type)	n/a
PDC-5	3	ESBL (AmpC type)	no	no	TP	ESBL (AmpC type)	n/a
penA	0	Carbapenemase	no	yes	FN	Carbapenemase	n/a
penA	0	Carbapenemase	no	yes	FP	Carbapenemase	n/a
penA	317	Carbapenemase	no	yes	TN	Carbapenemase	n/a
penA	4	Carbapenemase	no	yes	TP	Carbapenemase	n/a
PER-1	0	ESBL	no	yes	FN	ESBL	n/a
PER-1	0	ESBL	no	yes	FP	ESBL	n/a
PER-1	320	ESBL	no	yes	TN	ESBL	n/a
PER-1	1	ESBL	no	yes	TP	ESBL	n/a
PER-7	0	ESBL	no	yes	FN	ESBL	n/a
PER-7	0	ESBL	no	yes	FP	ESBL	n/a
PER-7	318	ESBL	no	yes	TN	ESBL	n/a
PER-7	3	ESBL	no	yes	TP	ESBL	n/a
PME-1	0	ESBL	no	yes	FN	ESBL	n/a
PME-1	0	ESBL	no	yes	FP	ESBL	n/a
PME-1	320	ESBL	no	yes	TN	ESBL	n/a
PME-1	1	ESBL	no	yes	TP	ESBL	n/a
qepA1	0	Quinolone	no	yes	FN	Quinolone	n/a
qepA1	0	Quinolone	no	yes	FP	Quinolone	n/a
qepA1	319	Quinolone	no	yes	TN	Quinolone	n/a
qepA1	2	Quinolone	no	yes	TP	Quinolone	n/a
qepA7	0	Quinolone	no	yes	FN	Quinolone	n/a
qepA7	0	Quinolone	no	yes	FP	Quinolone	n/a
qepA7	320	Quinolone	no	yes	TN	Quinolone	n/a
qepA7	1	Quinolone	no	yes	TP	Quinolone	n/a
qepA8	0	Quinolone	no	yes	FN	Quinolone	n/a
qepA8	0	Quinolone	no	yes	FP	Quinolone	n/a
qepA8	320	Quinolone	no	yes	TN	Quinolone	n/a
qepA8	1	Quinolone	no	yes	TP	Quinolone	n/a
qnrA1	0	Quinolone	no	yes	FN	Quinolone	n/a
qnrA1	0	Quinolone	no	yes	FP	Quinolone	n/a
qnrA1	315	Quinolone	no	yes	TN	Quinolone	n/a
qnrA1	6	Quinolone	no	yes	TP	Quinolone	n/a
qnrB1	0	Quinolone	no	yes	FN	Quinolone	n/a
qnrB1	0	Quinolone	no	yes	FP	Quinolone	n/a
qnrB1	315	Quinolone	no	yes	TN	Quinolone	n/a
qnrB1	6	Quinolone	no	yes	TP	Quinolone	n/a
qnrB12	0	Quinolone	no	yes	FN	Quinolone	n/a
qnrB12	0	Quinolone	no	yes	FP	Quinolone	n/a
qnrB12	320	Quinolone	no	yes	TN	Quinolone	n/a
qnrB12	1	Quinolone	no	yes	TP	Quinolone	n/a
qnrB19	0	Quinolone	no	yes	FN	Quinolone	n/a
qnrB19	0	Quinolone	no	yes	FP	Quinolone	n/a
qnrB19	319	Quinolone	no	yes	TN	Quinolone	n/a
qnrB19	2	Quinolone	no	yes	TP	Quinolone	n/a
qnrB2	0	Quinolone	no	yes	FN	Quinolone	n/a
qnrB2	0	Quinolone	no	yes	FP	Quinolone	n/a
qnrB2	317	Quinolone	no	yes	TN	Quinolone	n/a
qnrB2	4	Quinolone	no	yes	TP	Quinolone	n/a
qnrB28	0	Quinolone	no	yes	FN	Quinolone	n/a
qnrB28	0	Quinolone	no	yes	FP	Quinolone	n/a
qnrB28	320	Quinolone	no	yes	TN	Quinolone	n/a
qnrB28	1	Quinolone	no	yes	TP	Quinolone	n/a
qnrB38	0	Quinolone	no	yes	FN	Quinolone	n/a
qnrB38	0	Quinolone	no	yes	FP	Quinolone	n/a
qnrB38	319	Quinolone	no	yes	TN	Quinolone	n/a
qnrB38	2	Quinolone	no	yes	TP	Quinolone	n/a
qnrB4	0	Quinolone	no	yes	FN	Quinolone	n/a
qnrB4	0	Quinolone	no	yes	FP	Quinolone	n/a
qnrB4	313	Quinolone	no	yes	TN	Quinolone	n/a
qnrB4	8	Quinolone	no	yes	TP	Quinolone	n/a
qnrB6	1	Quinolone	yes	yes	FN	Quinolone	n/a
qnrB6	0	Quinolone	yes	yes	FP	Quinolone	n/a
qnrB6	319	Quinolone	yes	yes	TN	Quinolone	n/a
qnrB6	1	Quinolone	yes	yes	TP	Quinolone	n/a
qnrB91	0	Quinolone	no	yes	FN	Quinolone	n/a
qnrB91	0	Quinolone	no	yes	FP	Quinolone	n/a
qnrB91	320	Quinolone	no	yes	TN	Quinolone	n/a
qnrB91	1	Quinolone	no	yes	TP	Quinolone	n/a
qnrE1	0	Quinolone	no	yes	FN	Quinolone	n/a
qnrE1	0	Quinolone	no	yes	FP	Quinolone	n/a
qnrE1	320	Quinolone	no	yes	TN	Quinolone	n/a
qnrE1	1	Quinolone	no	yes	TP	Quinolone	n/a
qnrS1	0	Quinolone	no	yes	FN	Quinolone	n/a
qnrS1	0	Quinolone	no	yes	FP	Quinolone	n/a
qnrS1	308	Quinolone	no	yes	TN	Quinolone	n/a
qnrS1	13	Quinolone	no	yes	TP	Quinolone	n/a
qnrS2	0	Quinolone	no	yes	FN	Quinolone	n/a
qnrS2	0	Quinolone	no	yes	FP	Quinolone	n/a
qnrS2	320	Quinolone	no	yes	TN	Quinolone	n/a
qnrS2	1	Quinolone	no	yes	TP	Quinolone	n/a
qnrVC1	0	Quinolone	no	yes	FN	Quinolone	n/a
qnrVC1	0	Quinolone	no	yes	FP	Quinolone	n/a
qnrVC1	318	Quinolone	no	yes	TN	Quinolone	n/a
qnrVC1	3	Quinolone	no	yes	TP	Quinolone	n/a
qnrVC4	0	Quinolone	no	yes	FN	Quinolone	n/a
qnrVC4	0	Quinolone	no	yes	FP	Quinolone	n/a
qnrVC4	320	Quinolone	no	yes	TN	Quinolone	n/a
qnrVC4	1	Quinolone	no	yes	TP	Quinolone	n/a
qnrVC5	0	Quinolone	no	yes	FN	Quinolone	n/a
qnrVC5	0	Quinolone	no	yes	FP	Quinolone	n/a
qnrVC5	320	Quinolone	no	yes	TN	Quinolone	n/a
qnrVC5	1	Quinolone	no	yes	TP	Quinolone	n/a
qnrVC6	0	Quinolone	no	yes	FN	Quinolone	n/a
qnrVC6	0	Quinolone	no	yes	FP	Quinolone	n/a
qnrVC6	320	Quinolone	no	yes	TN	Quinolone	n/a
qnrVC6	1	Quinolone	no	yes	TP	Quinolone	n/a
rmtB1	0	Aminoglycosides (Ribosomal methyltransferase)	no	no	FN	Aminoglycosides (Ribosomal methyltransferase)	n/a
rmtB1	0	Aminoglycosides (Ribosomal methyltransferase)	no	no	FP	Aminoglycosides (Ribosomal methyltransferase)	n/a
rmtB1	308	Aminoglycosides (Ribosomal methyltransferase)	no	no	TN	Aminoglycosides (Ribosomal methyltransferase)	n/a
rmtB1	13	Aminoglycosides (Ribosomal methyltransferase)	no	no	TP	Aminoglycosides (Ribosomal methyltransferase)	n/a
rmtC	0	Aminoglycosides (Ribosomal methyltransferase)	no	no	FN	Aminoglycosides (Ribosomal methyltransferase)	n/a
rmtC	0	Aminoglycosides (Ribosomal methyltransferase)	no	no	FP	Aminoglycosides (Ribosomal methyltransferase)	n/a
rmtC	318	Aminoglycosides (Ribosomal methyltransferase)	no	no	TN	Aminoglycosides (Ribosomal methyltransferase)	n/a
rmtC	3	Aminoglycosides (Ribosomal methyltransferase)	no	no	TP	Aminoglycosides (Ribosomal methyltransferase)	n/a
rmtD1	0	Aminoglycosides (Ribosomal methyltransferase)	no	no	FN	Aminoglycosides (Ribosomal methyltransferase)	n/a
rmtD1	0	Aminoglycosides (Ribosomal methyltransferase)	no	no	FP	Aminoglycosides (Ribosomal methyltransferase)	n/a
rmtD1	320	Aminoglycosides (Ribosomal methyltransferase)	no	no	TN	Aminoglycosides (Ribosomal methyltransferase)	n/a
rmtD1	1	Aminoglycosides (Ribosomal methyltransferase)	no	no	TP	Aminoglycosides (Ribosomal methyltransferase)	n/a
rmtD2	0	Aminoglycosides (Ribosomal methyltransferase)	no	no	FN	Aminoglycosides (Ribosomal methyltransferase)	n/a
rmtD2	0	Aminoglycosides (Ribosomal methyltransferase)	no	no	FP	Aminoglycosides (Ribosomal methyltransferase)	n/a
rmtD2	320	Aminoglycosides (Ribosomal methyltransferase)	no	no	TN	Aminoglycosides (Ribosomal methyltransferase)	n/a
rmtD2	1	Aminoglycosides (Ribosomal methyltransferase)	no	no	TP	Aminoglycosides (Ribosomal methyltransferase)	n/a
rmtF1	0	Aminoglycosides (Ribosomal methyltransferase)	no	no	FN	Aminoglycosides (Ribosomal methyltransferase)	n/a
rmtF1	0	Aminoglycosides (Ribosomal methyltransferase)	no	no	FP	Aminoglycosides (Ribosomal methyltransferase)	n/a
rmtF1	316	Aminoglycosides (Ribosomal methyltransferase)	no	no	TN	Aminoglycosides (Ribosomal methyltransferase)	n/a
rmtF1	5	Aminoglycosides (Ribosomal methyltransferase)	no	no	TP	Aminoglycosides (Ribosomal methyltransferase)	n/a
sat2	0	Other	no	yes	FN	Other	n/a
sat2	0	Other	no	yes	FP	Other	n/a
sat2	304	Other	no	yes	TN	Other	n/a
sat2	17	Other	no	yes	TP	Other	n/a
sat4	1	Other	yes	yes	FN	Other	n/a
sat4	1	Other	yes	yes	FP	Other	n/a
sat4	298	Other	yes	yes	TN	Other	n/a
sat4	21	Other	yes	yes	TP	Other	n/a
SCO-1	0	Beta-lactamase (not ESBL or carbapenemase)	no	yes	FN	Other beta-lactamase	n/a
SCO-1	0	Beta-lactamase (not ESBL or carbapenemase)	no	yes	FP	Other beta-lactamase	n/a
SCO-1	320	Beta-lactamase (not ESBL or carbapenemase)	no	yes	TN	Other beta-lactamase	n/a
SCO-1	1	Beta-lactamase (not ESBL or carbapenemase)	no	yes	TP	Other beta-lactamase	n/a
SED	0	Beta-lactamase (not ESBL or carbapenemase)	no	yes	FN	Other beta-lactamase	n/a
SED	0	Beta-lactamase (not ESBL or carbapenemase)	no	yes	FP	Other beta-lactamase	n/a
SED	319	Beta-lactamase (not ESBL or carbapenemase)	no	yes	TN	Other beta-lactamase	n/a
SED	2	Beta-lactamase (not ESBL or carbapenemase)	no	yes	TP	Other beta-lactamase	n/a
SFO-1	0	ESBL	no	yes	FN	ESBL	n/a
SFO-1	0	ESBL	no	yes	FP	ESBL	n/a
SFO-1	319	ESBL	no	yes	TN	ESBL	n/a
SFO-1	2	ESBL	no	yes	TP	ESBL	n/a
SHV-1	0	Beta-lactamase (not ESBL or carbapenemase)	no	yes	FN	Other beta-lactamase	n/a
SHV-1	0	Beta-lactamase (not ESBL or carbapenemase)	no	yes	FP	Other beta-lactamase	n/a
SHV-1	311	Beta-lactamase (not ESBL or carbapenemase)	no	yes	TN	Other beta-lactamase	n/a
SHV-1	10	Beta-lactamase (not ESBL or carbapenemase)	no	yes	TP	Other beta-lactamase	n/a
SHV-11	3	Beta-lactamase (not ESBL or carbapenemase)	yes	yes	FN	Other beta-lactamase	n/a
SHV-11	0	Beta-lactamase (not ESBL or carbapenemase)	yes	yes	FP	Other beta-lactamase	n/a
SHV-11	306	Beta-lactamase (not ESBL or carbapenemase)	yes	yes	TN	Other beta-lactamase	n/a
SHV-11	12	Beta-lactamase (not ESBL or carbapenemase)	yes	yes	TP	Other beta-lactamase	n/a
SHV-12	2	ESBL	yes	yes	FN	ESBL	n/a
SHV-12	0	ESBL	yes	yes	FP	ESBL	n/a
SHV-12	312	ESBL	yes	yes	TN	ESBL	n/a
SHV-12	7	ESBL	yes	yes	TP	ESBL	n/a
SHV-27	0	ESBL	no	yes	FN	ESBL	n/a
SHV-27	0	ESBL	no	yes	FP	ESBL	n/a
SHV-27	320	ESBL	no	yes	TN	ESBL	n/a
SHV-27	1	ESBL	no	yes	TP	ESBL	n/a
SHV-28	2	Beta-lactamase (unknown spectrum)	yes	yes	FN	Other beta-lactamase	n/a
SHV-28	0	Beta-lactamase (unknown spectrum)	yes	yes	FP	Other beta-lactamase	n/a
SHV-28	319	Beta-lactamase (unknown spectrum)	yes	yes	TN	Other beta-lactamase	n/a
SHV-28	0	Beta-lactamase (unknown spectrum)	yes	yes	TP	Other beta-lactamase	n/a
SHV-30	1	ESBL	yes	yes	FN	ESBL	n/a
SHV-30	0	ESBL	yes	yes	FP	ESBL	n/a
SHV-30	317	ESBL	yes	yes	TN	ESBL	n/a
SHV-30	3	ESBL	yes	yes	TP	ESBL	n/a
SHV-5	0	ESBL	no	yes	FN	ESBL	n/a
SHV-5	0	ESBL	no	yes	FP	ESBL	n/a
SHV-5	319	ESBL	no	yes	TN	ESBL	n/a
SHV-5	2	ESBL	no	yes	TP	ESBL	n/a
SHV-7	0	ESBL	no	yes	FN	ESBL	n/a
SHV-7	0	ESBL	no	yes	FP	ESBL	n/a
SHV-7	320	ESBL	no	yes	TN	ESBL	n/a
SHV-7	1	ESBL	no	yes	TP	ESBL	n/a
SME-4	0	Carbapenemase	no	yes	FN	Carbapenemase	n/a
SME-4	0	Carbapenemase	no	yes	FP	Carbapenemase	n/a
SME-4	312	Carbapenemase	no	yes	TN	Carbapenemase	n/a
SME-4	9	Carbapenemase	no	yes	TP	Carbapenemase	n/a
SPM-1	0	Carbapenemase (MBL)	no	yes	FN	Carbapenemase	n/a
SPM-1	0	Carbapenemase (MBL)	no	yes	FP	Carbapenemase	n/a
SPM-1	320	Carbapenemase (MBL)	no	yes	TN	Carbapenemase	n/a
SPM-1	1	Carbapenemase (MBL)	no	yes	TP	Carbapenemase	n/a
spw	0	Aminoglycosides	no	yes	FN	Other discrepant aminoglycosides (combined subclasses)	yes
spw	0	Aminoglycosides	no	yes	FP	Other discrepant aminoglycosides (combined subclasses)	yes
spw	317	Aminoglycosides	no	yes	TN	Other discrepant aminoglycosides (combined subclasses)	yes
spw	4	Aminoglycosides	no	yes	TP	Other discrepant aminoglycosides (combined subclasses)	yes
SRT	0	ESBL (AmpC type)	no	no	FN	ESBL (AmpC type)	n/a
SRT	0	ESBL (AmpC type)	no	no	FP	ESBL (AmpC type)	n/a
SRT	316	ESBL (AmpC type)	no	no	TN	ESBL (AmpC type)	n/a
SRT	5	ESBL (AmpC type)	no	no	TP	ESBL (AmpC type)	n/a
SRT-2	0	ESBL (AmpC type)	no	no	FN	ESBL (AmpC type)	n/a
SRT-2	0	ESBL (AmpC type)	no	no	FP	ESBL (AmpC type)	n/a
SRT-2	314	ESBL (AmpC type)	no	no	TN	ESBL (AmpC type)	n/a
SRT-2	7	ESBL (AmpC type)	no	no	TP	ESBL (AmpC type)	n/a
SST-1	0	ESBL (AmpC type)	no	no	FN	ESBL (AmpC type)	n/a
SST-1	0	ESBL (AmpC type)	no	no	FP	ESBL (AmpC type)	n/a
SST-1	319	ESBL (AmpC type)	no	no	TN	ESBL (AmpC type)	n/a
SST-1	2	ESBL (AmpC type)	no	no	TP	ESBL (AmpC type)	n/a
str	0	Streptomycin	no	yes	FN	Other discrepant aminoglycosides (combined subclasses)	yes
str	0	Streptomycin	no	yes	FP	Other discrepant aminoglycosides (combined subclasses)	yes
str	320	Streptomycin	no	yes	TN	Other discrepant aminoglycosides (combined subclasses)	yes
str	1	Streptomycin	no	yes	TP	Other discrepant aminoglycosides (combined subclasses)	yes
sul1	9	Sulfonamide	yes	yes	FN	Sulfonamide	n/a
sul1	0	Sulfonamide	yes	yes	FP	Sulfonamide	n/a
sul1	204	Sulfonamide	yes	yes	TN	Sulfonamide	n/a
sul1	108	Sulfonamide	yes	yes	TP	Sulfonamide	n/a
sul2	0	Sulfonamide	no	yes	FN	Sulfonamide	n/a
sul2	0	Sulfonamide	no	yes	FP	Sulfonamide	n/a
sul2	245	Sulfonamide	no	yes	TN	Sulfonamide	n/a
sul2	76	Sulfonamide	no	yes	TP	Sulfonamide	n/a
sul3	0	Sulfonamide	no	yes	FN	Sulfonamide	n/a
sul3	0	Sulfonamide	no	yes	FP	Sulfonamide	n/a
sul3	311	Sulfonamide	no	yes	TN	Sulfonamide	n/a
sul3	10	Sulfonamide	no	yes	TP	Sulfonamide	n/a
TEM-1	5	Beta-lactamase (not ESBL or carbapenemase)	yes	yes	FN	Other beta-lactamase	n/a
TEM-1	0	Beta-lactamase (not ESBL or carbapenemase)	yes	yes	FP	Other beta-lactamase	n/a
TEM-1	244	Beta-lactamase (not ESBL or carbapenemase)	yes	yes	TN	Other beta-lactamase	n/a
TEM-1	72	Beta-lactamase (not ESBL or carbapenemase)	yes	yes	TP	Other beta-lactamase	n/a
TEM-135	0	Beta-lactamase (not ESBL or carbapenemase)	no	yes	FN	Other beta-lactamase	n/a
TEM-135	0	Beta-lactamase (not ESBL or carbapenemase)	no	yes	FP	Other beta-lactamase	n/a
TEM-135	320	Beta-lactamase (not ESBL or carbapenemase)	no	yes	TN	Other beta-lactamase	n/a
TEM-135	1	Beta-lactamase (not ESBL or carbapenemase)	no	yes	TP	Other beta-lactamase	n/a
TEM-40	0	Beta-lactamase (not ESBL or carbapenemase)	no	yes	FN	Other beta-lactamase	n/a
TEM-40	0	Beta-lactamase (not ESBL or carbapenemase)	no	yes	FP	Other beta-lactamase	n/a
TEM-40	320	Beta-lactamase (not ESBL or carbapenemase)	no	yes	TN	Other beta-lactamase	n/a
TEM-40	1	Beta-lactamase (not ESBL or carbapenemase)	no	yes	TP	Other beta-lactamase	n/a
tet(34)	0	Tetracycline	no	yes	FN	Tetracycline	n/a
tet(34)	0	Tetracycline	no	yes	FP	Tetracycline	n/a
tet(34)	315	Tetracycline	no	yes	TN	Tetracycline	n/a
tet(34)	6	Tetracycline	no	yes	TP	Tetracycline	n/a
tet(35)	0	Tetracycline	no	yes	FN	Tetracycline	n/a
tet(35)	0	Tetracycline	no	yes	FP	Tetracycline	n/a
tet(35)	317	Tetracycline	no	yes	TN	Tetracycline	n/a
tet(35)	4	Tetracycline	no	yes	TP	Tetracycline	n/a
tet(38)	0	Tetracycline	no	yes	FN	Tetracycline	n/a
tet(38)	0	Tetracycline	no	yes	FP	Tetracycline	n/a
tet(38)	276	Tetracycline	no	yes	TN	Tetracycline	n/a
tet(38)	45	Tetracycline	no	yes	TP	Tetracycline	n/a
tet(40)	0	Tetracycline	no	yes	FN	Tetracycline	n/a
tet(40)	0	Tetracycline	no	yes	FP	Tetracycline	n/a
tet(40)	320	Tetracycline	no	yes	TN	Tetracycline	n/a
tet(40)	1	Tetracycline	no	yes	TP	Tetracycline	n/a
tet(41)	0	Tetracycline	no	yes	FN	Tetracycline	n/a
tet(41)	0	Tetracycline	no	yes	FP	Tetracycline	n/a
tet(41)	316	Tetracycline	no	yes	TN	Tetracycline	n/a
tet(41)	5	Tetracycline	no	yes	TP	Tetracycline	n/a
tet(A)	1	Tetracycline	yes	yes	FN	Tetracycline	n/a
tet(A)	0	Tetracycline	yes	yes	FP	Tetracycline	n/a
tet(A)	275	Tetracycline	yes	yes	TN	Tetracycline	n/a
tet(A)	45	Tetracycline	yes	yes	TP	Tetracycline	n/a
tet(B)	0	Tetracycline	no	yes	FN	Tetracycline	n/a
tet(B)	0	Tetracycline	no	yes	FP	Tetracycline	n/a
tet(B)	293	Tetracycline	no	yes	TN	Tetracycline	n/a
tet(B)	28	Tetracycline	no	yes	TP	Tetracycline	n/a
tet(C)	0	Tetracycline	no	yes	FN	Tetracycline	n/a
tet(C)	0	Tetracycline	no	yes	FP	Tetracycline	n/a
tet(C)	318	Tetracycline	no	yes	TN	Tetracycline	n/a
tet(C)	3	Tetracycline	no	yes	TP	Tetracycline	n/a
tet(D)	0	Tetracycline	no	yes	FN	Tetracycline	n/a
tet(D)	0	Tetracycline	no	yes	FP	Tetracycline	n/a
tet(D)	307	Tetracycline	no	yes	TN	Tetracycline	n/a
tet(D)	14	Tetracycline	no	yes	TP	Tetracycline	n/a
tet(G)	0	Tetracycline	no	yes	FN	Tetracycline	n/a
tet(G)	0	Tetracycline	no	yes	FP	Tetracycline	n/a
tet(G)	310	Tetracycline	no	yes	TN	Tetracycline	n/a
tet(G)	11	Tetracycline	no	yes	TP	Tetracycline	n/a
tet(J)	0	Tetracycline	no	yes	FN	Tetracycline	n/a
tet(J)	0	Tetracycline	no	yes	FP	Tetracycline	n/a
tet(J)	313	Tetracycline	no	yes	TN	Tetracycline	n/a
tet(J)	8	Tetracycline	no	yes	TP	Tetracycline	n/a
tet(K)	0	Tetracycline	no	yes	FN	Tetracycline	n/a
tet(K)	0	Tetracycline	no	yes	FP	Tetracycline	n/a
tet(K)	313	Tetracycline	no	yes	TN	Tetracycline	n/a
tet(K)	8	Tetracycline	no	yes	TP	Tetracycline	n/a
tet(L)	1	Tetracycline	yes	yes	FN	Tetracycline	n/a
tet(L)	0	Tetracycline	yes	yes	FP	Tetracycline	n/a
tet(L)	311	Tetracycline	yes	yes	TN	Tetracycline	n/a
tet(L)	9	Tetracycline	yes	yes	TP	Tetracycline	n/a
tet(M)	5	Tetracycline	yes	yes	FN	Tetracycline	n/a
tet(M)	0	Tetracycline	yes	yes	FP	Tetracycline	n/a
tet(M)	288	Tetracycline	yes	yes	TN	Tetracycline	n/a
tet(M)	28	Tetracycline	yes	yes	TP	Tetracycline	n/a
tet(O)	1	Tetracycline	yes	yes	FN	Tetracycline	n/a
tet(O)	0	Tetracycline	yes	yes	FP	Tetracycline	n/a
tet(O)	317	Tetracycline	yes	yes	TN	Tetracycline	n/a
tet(O)	3	Tetracycline	yes	yes	TP	Tetracycline	n/a
tet(S)	0	Tetracycline	no	yes	FN	Tetracycline	n/a
tet(S)	0	Tetracycline	no	yes	FP	Tetracycline	n/a
tet(S)	319	Tetracycline	no	yes	TN	Tetracycline	n/a
tet(S)	2	Tetracycline	no	yes	TP	Tetracycline	n/a
tetA(D)	0	Tetracycline	no	yes	FN	Tetracycline	n/a
tetA(D)	0	Tetracycline	no	yes	FP	Tetracycline	n/a
tetA(D)	319	Tetracycline	no	yes	TN	Tetracycline	n/a
tetA(D)	2	Tetracycline	no	yes	TP	Tetracycline	n/a
vanA	0	Vancomycin	no	no	FN	Vancomycin	n/a
vanA	0	Vancomycin	no	no	FP	Vancomycin	n/a
vanA	309	Vancomycin	no	no	TN	Vancomycin	n/a
vanA	12	Vancomycin	no	no	TP	Vancomycin	n/a
vanB	0	Vancomycin	no	no	FN	Vancomycin	n/a
vanB	0	Vancomycin	no	no	FP	Vancomycin	n/a
vanB	311	Vancomycin	no	no	TN	Vancomycin	n/a
vanB	10	Vancomycin	no	no	TP	Vancomycin	n/a
vanG	0	Vancomycin	no	no	FN	Vancomycin	n/a
vanG	0	Vancomycin	no	no	FP	Vancomycin	n/a
vanG	315	Vancomycin	no	no	TN	Vancomycin	n/a
vanG	6	Vancomycin	no	no	TP	Vancomycin	n/a
vanH-A	0	Vancomycin	no	no	FN	Vancomycin	n/a
vanH-A	0	Vancomycin	no	no	FP	Vancomycin	n/a
vanH-A	309	Vancomycin	no	no	TN	Vancomycin	n/a
vanH-A	12	Vancomycin	no	no	TP	Vancomycin	n/a
vanH-B	0	Vancomycin	no	no	FN	Vancomycin	n/a
vanH-B	0	Vancomycin	no	no	FP	Vancomycin	n/a
vanH-B	311	Vancomycin	no	no	TN	Vancomycin	n/a
vanH-B	10	Vancomycin	no	no	TP	Vancomycin	n/a
vanR	0	Vancomycin	no	no	FN	Vancomycin	n/a
vanR	0	Vancomycin	no	no	FP	Vancomycin	n/a
vanR	295	Vancomycin	no	no	TN	Vancomycin	n/a
vanR	26	Vancomycin	no	no	TP	Vancomycin	n/a
vanS	0	Vancomycin	no	no	FN	Vancomycin	n/a
vanS	0	Vancomycin	no	no	FP	Vancomycin	n/a
vanS	296	Vancomycin	no	no	TN	Vancomycin	n/a
vanS	25	Vancomycin	no	no	TP	Vancomycin	n/a
vanT	0	Vancomycin	no	no	FN	Vancomycin	n/a
vanT	0	Vancomycin	no	no	FP	Vancomycin	n/a
vanT	315	Vancomycin	no	no	TN	Vancomycin	n/a
vanT	6	Vancomycin	no	no	TP	Vancomycin	n/a
vanU	0	Vancomycin	no	no	FN	Vancomycin	n/a
vanU	0	Vancomycin	no	no	FP	Vancomycin	n/a
vanU	320	Vancomycin	no	no	TN	Vancomycin	n/a
vanU	1	Vancomycin	no	no	TP	Vancomycin	n/a
vanW	0	Vancomycin	no	no	FN	Vancomycin	n/a
vanW	0	Vancomycin	no	no	FP	Vancomycin	n/a
vanW	311	Vancomycin	no	no	TN	Vancomycin	n/a
vanW	10	Vancomycin	no	no	TP	Vancomycin	n/a
vanX-A	0	Vancomycin	no	no	FN	Vancomycin	n/a
vanX-A	0	Vancomycin	no	no	FP	Vancomycin	n/a
vanX-A	309	Vancomycin	no	no	TN	Vancomycin	n/a
vanX-A	12	Vancomycin	no	no	TP	Vancomycin	n/a
vanX-B	0	Vancomycin	no	no	FN	Vancomycin	n/a
vanX-B	0	Vancomycin	no	no	FP	Vancomycin	n/a
vanX-B	311	Vancomycin	no	no	TN	Vancomycin	n/a
vanX-B	10	Vancomycin	no	no	TP	Vancomycin	n/a
vanXY	0	Vancomycin	no	no	FN	Vancomycin	n/a
vanXY	0	Vancomycin	no	no	FP	Vancomycin	n/a
vanXY	320	Vancomycin	no	no	TN	Vancomycin	n/a
vanXY	1	Vancomycin	no	no	TP	Vancomycin	n/a
vanY-A	0	Vancomycin	no	no	FN	Vancomycin	n/a
vanY-A	0	Vancomycin	no	no	FP	Vancomycin	n/a
vanY-A	310	Vancomycin	no	no	TN	Vancomycin	n/a
vanY-A	11	Vancomycin	no	no	TP	Vancomycin	n/a
vanY-B	0	Vancomycin	no	no	FN	Vancomycin	n/a
vanY-B	0	Vancomycin	no	no	FP	Vancomycin	n/a
vanY-B	311	Vancomycin	no	no	TN	Vancomycin	n/a
vanY-B	10	Vancomycin	no	no	TP	Vancomycin	n/a
vanY-G1	0	Vancomycin	no	no	FN	Vancomycin	n/a
vanY-G1	0	Vancomycin	no	no	FP	Vancomycin	n/a
vanY-G1	320	Vancomycin	no	no	TN	Vancomycin	n/a
vanY-G1	1	Vancomycin	no	no	TP	Vancomycin	n/a
vanZ-A	0	Vancomycin	no	no	FN	Vancomycin	n/a
vanZ-A	0	Vancomycin	no	no	FP	Vancomycin	n/a
vanZ-A	311	Vancomycin	no	no	TN	Vancomycin	n/a
vanZ-A	10	Vancomycin	no	no	TP	Vancomycin	n/a
vanZ1	0	Vancomycin	no	no	FN	Vancomycin	n/a
vanZ1	0	Vancomycin	no	no	FP	Vancomycin	n/a
vanZ1	315	Vancomycin	no	no	TN	Vancomycin	n/a
vanZ1	6	Vancomycin	no	no	TP	Vancomycin	n/a
varG	0	Carbapenemase (MBL)	no	yes	FN	Carbapenemase	n/a
varG	0	Carbapenemase (MBL)	no	yes	FP	Carbapenemase	n/a
varG	318	Carbapenemase (MBL)	no	yes	TN	Carbapenemase	n/a
varG	3	Carbapenemase (MBL)	no	yes	TP	Carbapenemase	n/a
VEB-1	0	ESBL	no	yes	FN	ESBL	n/a
VEB-1	0	ESBL	no	yes	FP	ESBL	n/a
VEB-1	320	ESBL	no	yes	TN	ESBL	n/a
VEB-1	1	ESBL	no	yes	TP	ESBL	n/a
VEB-9	0	ESBL	no	yes	FN	ESBL	n/a
VEB-9	0	ESBL	no	yes	FP	ESBL	n/a
VEB-9	319	ESBL	no	yes	TN	ESBL	n/a
VEB-9	2	ESBL	no	yes	TP	ESBL	n/a
VIM-1	0	Carbapenemase (MBL)	no	yes	FN	Carbapenemase	n/a
VIM-1	0	Carbapenemase (MBL)	no	yes	FP	Carbapenemase	n/a
VIM-1	313	Carbapenemase (MBL)	no	yes	TN	Carbapenemase	n/a
VIM-1	8	Carbapenemase (MBL)	no	yes	TP	Carbapenemase	n/a
VIM-2	0	Carbapenemase (MBL)	no	yes	FN	Carbapenemase	n/a
VIM-2	0	Carbapenemase (MBL)	no	yes	FP	Carbapenemase	n/a
VIM-2	319	Carbapenemase (MBL)	no	yes	TN	Carbapenemase	n/a
VIM-2	2	Carbapenemase (MBL)	no	yes	TP	Carbapenemase	n/a
VIM-27	0	Carbapenemase (MBL)	no	yes	FN	Carbapenemase	n/a
VIM-27	0	Carbapenemase (MBL)	no	yes	FP	Carbapenemase	n/a
VIM-27	320	Carbapenemase (MBL)	no	yes	TN	Carbapenemase	n/a
VIM-27	1	Carbapenemase (MBL)	no	yes	TP	Carbapenemase	n/a
VIM-4	0	Carbapenemase (MBL)	no	yes	FN	Carbapenemase	n/a
VIM-4	0	Carbapenemase (MBL)	no	yes	FP	Carbapenemase	n/a
VIM-4	320	Carbapenemase (MBL)	no	yes	TN	Carbapenemase	n/a
VIM-4	1	Carbapenemase (MBL)	no	yes	TP	Carbapenemase	n/a

## Sheet: fig6_data
Antimicrobial	Type	Number
Ampicillin	True positive	394
Ampicillin	True negative	461
Ampicillin	False positive	5
Ampicillin	False negative	3
Cefotaxime	True positive	44
Cefotaxime	True negative	817
Cefotaxime	False positive	1
Cefotaxime	False negative	0
Meropenem	True positive	2
Meropenem	True negative	787
Meropenem	False positive	0
Meropenem	False negative	0
Gentamicin	True positive	27
Gentamicin	True negative	817
Gentamicin	False positive	2
Gentamicin	False negative	0
Kanamycin	True positive	46
Kanamycin	True negative	818
Kanamycin	False positive	0
Kanamycin	False negative	0
Streptomycin	True positive	239
Streptomycin	True negative	445
Streptomycin	False positive	30
Streptomycin	False negative	2
Sulfathiazole	True positive	327
Sulfathiazole	True negative	527
Sulfathiazole	False positive	3
Sulfathiazole	False negative	7
Trimethoprim	True positive	147
Trimethoprim	True negative	713
Trimethoprim	False positive	4
Trimethoprim	False negative	0
Trim-Sulfa	True positive	125
Trim-Sulfa	True negative	731
Trim-Sulfa	False positive	4
Trim-Sulfa	False negative	4
Tetracycline	True positive	355
Tetracycline	True negative	491
Tetracycline	False positive	11
Tetracycline	False negative	2
Chloramphenicol	True positive	109
Chloramphenicol	True negative	743
Chloramphenicol	False positive	6
Chloramphenicol	False negative	0
Azithromycin	True positive	29
Azithromycin	True negative	828
Azithromycin	False positive	2
Azithromycin	False negative	5
Ciprofloxacin	True positive	462
Ciprofloxacin	True negative	374
Ciprofloxacin	False positive	26
Ciprofloxacin	False negative	2

## Sheet: supp_3and4_data
ID	Species	Genes by PCR
AUSMDU00007287	Enterobacter cloacae complex	IMI
AUSMDU00007288	Enterobacter cloacae complex	IMI
AUSMDU00011490	Enterobacter cloacae complex	IMI
AUSMDU00022273	Enterobacter cloacae complex	IMI
AUSMDU00005828	Escherichia coli	IMP
AUSMDU00005872	Klebsiella pneumoniae	IMP
AUSMDU00005919	Serratia marcescens	IMP
AUSMDU00005957	Klebsiella pneumoniae	IMP
AUSMDU00006000	Serratia marcescens	IMP
AUSMDU00006001	Serratia marcescens	IMP
AUSMDU00006002	Serratia marcescens	IMP
AUSMDU00006004	Serratia marcescens	IMP
AUSMDU00006005	Serratia marcescens	IMP
AUSMDU00006006	Serratia marcescens	IMP
AUSMDU00048817	Serratia marcescens	IMP
AUSMDU00006007	Serratia marcescens	IMP
AUSMDU00006008	Serratia marcescens	IMP
AUSMDU00006009	Serratia marcescens	IMP
AUSMDU00006010	Serratia marcescens	IMP
AUSMDU00006011	Serratia marcescens	IMP
AUSMDU00006012	Serratia marcescens	IMP
AUSMDU00006343	Klebsiella pneumoniae	IMP
AUSMDU00006420	Serratia marcescens	IMP
AUSMDU00006421	Serratia marcescens	IMP
AUSMDU00006422	Serratia marcescens	IMP
AUSMDU00006423	Serratia marcescens	IMP
AUSMDU00006424	Serratia marcescens	IMP
AUSMDU00006425	Serratia marcescens	IMP
AUSMDU00006426	Serratia marcescens	IMP
AUSMDU00006427	Serratia marcescens	IMP
AUSMDU00006428	Serratia marcescens	IMP
AUSMDU00006429	Serratia marcescens	IMP
AUSMDU00006430	Serratia marcescens	IMP
AUSMDU00006431	Serratia marcescens	IMP
AUSMDU00006432	Serratia marcescens	IMP
AUSMDU00006433	Serratia marcescens	IMP
AUSMDU00006434	Serratia marcescens	IMP
AUSMDU00006435	Serratia marcescens	IMP
AUSMDU00006437	Serratia marcescens	IMP
AUSMDU00006407	Serratia marcescens	IMP
AUSMDU00006410	Serratia marcescens	IMP
AUSMDU00006411	Serratia marcescens	IMP
AUSMDU00006468	Enterobacter cloacae complex	IMP
AUSMDU00006523	Serratia marcescens	IMP
AUSMDU00006649	Serratia marcescens	IMP
AUSMDU00006650	Serratia marcescens	IMP
AUSMDU00006651	Serratia marcescens	IMP
AUSMDU00006652	Serratia marcescens	IMP
AUSMDU00006653	Serratia marcescens	IMP
AUSMDU00006689	Serratia marcescens	IMP
AUSMDU00006584	Serratia marcescens	IMP
AUSMDU00006585	Serratia marcescens	IMP
AUSMDU00006586	Serratia marcescens	IMP
AUSMDU00006587	Serratia marcescens	IMP
AUSMDU00006594	Klebsiella pneumoniae	IMP
AUSMDU00006591	Enterobacter cloacae complex	IMP
AUSMDU00006695	Enterobacter cloacae complex	IMP
AUSMDU00006754	Serratia marcescens	IMP
AUSMDU00006755	Serratia marcescens	IMP
AUSMDU00006756	Serratia marcescens	IMP
AUSMDU00006757	Serratia marcescens	IMP
AUSMDU00006758	Serratia marcescens	IMP
AUSMDU00006760	Serratia marcescens	IMP
AUSMDU00008473	Serratia marcescens	IMP
AUSMDU00008474	Serratia marcescens	IMP
AUSMDU00008475	Serratia marcescens	IMP
AUSMDU00008476	Serratia marcescens	IMP
AUSMDU00006761	Serratia marcescens	IMP
AUSMDU00008477	Serratia marcescens	IMP
AUSMDU00008478	Serratia marcescens	IMP
AUSMDU00008479	Serratia marcescens	IMP
AUSMDU00008480	Serratia marcescens	IMP
AUSMDU00008481	Serratia marcescens	IMP
AUSMDU00008482	Serratia marcescens	IMP
AUSMDU00008483	Serratia marcescens	IMP
AUSMDU00006764	Serratia marcescens	IMP
AUSMDU00007352	Enterobacter cloacae complex	IMP
AUSMDU00007377	Enterobacter cloacae complex	IMP
AUSMDU00007382	Klebsiella pneumoniae	IMP
AUSMDU00007475	Klebsiella pneumoniae	IMP
AUSMDU00007528	Serratia marcescens	IMP
AUSMDU00007529	Serratia marcescens	IMP
AUSMDU00007979	Serratia marcescens	IMP
AUSMDU00008012	Serratia marcescens	IMP
AUSMDU00008695	Serratia marcescens	IMP
AUSMDU00008741	Enterobacter aerogenes	IMP
AUSMDU00008973	Escherichia coli	IMP
AUSMDU00009109	Serratia marcescens	IMP
AUSMDU00009502	Serratia marcescens	IMP
AUSMDU00009507	Enterobacter cloacae complex	IMP
AUSMDU00009508	Citrobacter freundii	IMP, CMY, CTX-M group 1
AUSMDU00009631	Serratia marcescens	IMP
AUSMDU00010135	Escherichia coli	IMP
AUSMDU00010159	Serratia marcescens	IMP
AUSMDU00010076	Serratia marcescens	IMP
AUSMDU00010585	Citrobacter freundii	IMP, CMY
AUSMDU00010519	Klebsiella oxytoca	IMP
AUSMDU00010712	Enterobacter cloacae complex	IMP, CTX-M group 9
AUSMDU00011217	Citrobacter freundii	IMP, CMY
AUSMDU00011887	Enterobacter cloacae complex	IMP
AUSMDU00013571	Serratia marcescens	IMP
AUSMDU00013971	Serratia marcescens	IMP
AUSMDU00015324	Serratia marcescens	IMP
AUSMDU00015325	Serratia marcescens	IMP
AUSMDU00015326	Serratia marcescens	IMP
AUSMDU00015327	Serratia marcescens	IMP
AUSMDU00015613	Serratia marcescens	IMP
AUSMDU00015614	Serratia marcescens	IMP
AUSMDU00015615	Serratia marcescens	IMP
AUSMDU00016266	Klebsiella pneumoniae	IMP
AUSMDU00016342	Escherichia coli	IMP
AUSMDU00016368	Klebsiella oxytoca	IMP
AUSMDU00016647	Citrobacter freundii	IMP, CMY
AUSMDU00048774	Klebsiella pneumoniae	IMP, CTX-M group 1
AUSMDU00017152	Escherichia coli	IMP
AUSMDU00017691	Proteus mirabilis	IMP
AUSMDU00017995	Serratia marcescens	IMP
AUSMDU00018663	Klebsiella pneumoniae	IMP
AUSMDU00019524	Klebsiella pneumoniae	IMP
AUSMDU00019840	Serratia marcescens	IMP
AUSMDU00048775	Escherichia coli	IMP, CMY
AUSMDU00020331	Serratia marcescens	IMP
AUSMDU00020682	Serratia marcescens	IMP
AUSMDU00020943	Serratia marcescens	IMP
AUSMDU00020977	Serratia marcescens	IMP
AUSMDU00021541	Serratia marcescens	IMP
AUSMDU00021542	Serratia marcescens	IMP
AUSMDU00021543	Serratia marcescens	IMP
AUSMDU00021544	Serratia marcescens	IMP
AUSMDU00021596	Enterobacter asburiae	IMP
AUSMDU00021886	Enterobacter cloacae complex	IMP
AUSMDU00022146	Enterobacter hormaechei	IMP
AUSMDU00022928	Escherichia coli	IMP
AUSMDU00023505	Serratia marcescens	IMP
AUSMDU00048897	Serratia marcescens	IMP
AUSMDU00023594	Serratia marcescens	IMP
AUSMDU00023507	Serratia marcescens	IMP
AUSMDU00023816	Serratia marcescens	IMP
AUSMDU00023817	Serratia marcescens	IMP
AUSMDU00023818	Serratia marcescens	IMP
AUSMDU00023819	Serratia marcescens	IMP
AUSMDU00023820	Serratia marcescens	IMP
AUSMDU00023821	Serratia marcescens	IMP
AUSMDU00023822	Serratia marcescens	IMP
AUSMDU00023823	Serratia marcescens	IMP
AUSMDU00023824	Serratia marcescens	IMP
AUSMDU00023825	Serratia marcescens	IMP
AUSMDU00023826	Serratia marcescens	IMP
AUSMDU00024018	Klebsiella oxytoca	IMP
AUSMDU00024358	Escherichia coli	IMP
AUSMDU00024416	Serratia marcescens	IMP
AUSMDU00024417	Serratia marcescens	IMP
AUSMDU00024418	Serratia marcescens	IMP
AUSMDU00024998	Escherichia coli	IMP
AUSMDU00025005	Enterobacter cloacae complex	IMP
AUSMDU00025029	Klebsiella pneumoniae	IMP
AUSMDU00025031	Escherichia coli	IMP
AUSMDU00025183	Serratia marcescens	IMP
AUSMDU00025184	Serratia marcescens	IMP
AUSMDU00025185	Enterobacter cloacae complex	IMP, CTX-M group 9
AUSMDU00025421	Enterobacter cloacae complex	IMP, CTX-M group 9
AUSMDU00025422	Enterobacter cloacae complex	IMP
AUSMDU00027289	Serratia marcescens	IMP
AUSMDU00027290	Serratia marcescens	IMP
AUSMDU00026717	Enterobacter cloacae complex	IMP
AUSMDU00027069	Klebsiella pneumoniae	IMP
AUSMDU00027221	Klebsiella pneumoniae	IMP
AUSMDU00005753	Klebsiella oxytoca	IMP
AUSMDU00006017	Citrobacter freundii	IMP, CMY
AUSMDU00006021	Citrobacter werkmanii	IMP, CMY
AUSMDU00006348	Klebsiella pneumoniae	IMP, CTX-M group 1
AUSMDU00006465	Enterobacter cloacae complex	IMP, CTX-M group 9
AUSMDU00006527	Enterobacter cloacae complex	IMP, CTX-M group 9
AUSMDU00006572	Enterobacter cloacae complex	IMP, CTX-M group 9
AUSMDU00006654	Enterobacter cloacae complex	IMP
AUSMDU00006596	Klebsiella pneumoniae	IMP, CTX-M group 1
AUSMDU00007196	Enterobacter cloacae complex	IMP
AUSMDU00007242	Enterobacter cloacae complex	IMP
AUSMDU00007243	Enterobacter cloacae complex	IMP
AUSMDU00007284	Enterobacter cloacae complex	IMP, CTX-M group 9
AUSMDU00007357	Providencia rettgeri	IMP
AUSMDU00007490	Enterobacter cloacae complex	IMP, CTX-M group 9
AUSMDU00007495	Enterobacter cloacae complex	IMP, CTX-M group 9
AUSMDU00048771	Enterobacter cloacae complex	IMP
AUSMDU00007874	Enterobacter cloacae complex	IMP, CTX-M group 9
AUSMDU00048772	Enterobacter cloacae complex	IMP
AUSMDU00008217	Enterobacter cloacae complex	IMP
AUSMDU00008653	Enterobacter cloacae complex	IMP
AUSMDU00008694	Enterobacter cloacae complex	IMP, CTX-M group 9
AUSMDU00008748	Enterobacter cloacae complex	IMP, CTX-M group 1
AUSMDU00008951	Enterobacter cloacae complex	IMP, CTX-M group 9
AUSMDU00008952	Enterobacter cloacae complex	IMP
AUSMDU00008967	Enterobacter cloacae complex	IMP, CTX-M group 1
AUSMDU00009701	Enterobacter cloacae complex	IMP, CTX-M group 9
AUSMDU00009845	Enterobacter cloacae complex	IMP, CTX-M group 9
AUSMDU00010828	Enterobacter cloacae complex	IMP, CTX-M group 1
AUSMDU00010924	Klebsiella oxytoca	IMP
AUSMDU00012233	Enterobacter asburiae	IMP
AUSMDU00012245	Enterobacter cloacae complex	IMP, CTX-M group 9
AUSMDU00012369	Enterobacter cloacae complex	IMP
AUSMDU00012807	Enterobacter cloacae complex	IMP, CTX-M group 9
AUSMDU00013542	Enterobacter cloacae complex	IMP, CTX-M group 9
AUSMDU00013457	Klebsiella oxytoca	IMP, CTX-M group 9
AUSMDU00014824	Enterobacter cloacae complex	IMP, CTX-M group 9
AUSMDU00015616	Klebsiella oxytoca	IMP, CTX-M group 9
AUSMDU00015632	Enterobacter cloacae complex	IMP
AUSMDU00016006	Klebsiella pneumoniae	IMP, CTX-M group 1
AUSMDU00016377	Enterobacter cloacae complex	IMP
AUSMDU00017555	Enterobacter cloacae complex	IMP, CTX-M group 9
AUSMDU00020468	Enterobacter cloacae complex	IMP, CTX-M group 1
AUSMDU00021524	Enterobacter hormaechei	IMP
AUSMDU00021551	Enterobacter cloacae complex	IMP
AUSMDU00021552	Enterobacter cloacae complex	IMP
AUSMDU00021553	Enterobacter cloacae complex	IMP, CTX-M group 9
AUSMDU00049267	Enterobacter cloacae complex	IMP
AUSMDU00021923	Enterobacter cloacae complex	IMP
AUSMDU00022104	Enterobacter cloacae complex	IMP
AUSMDU00022106	Enterobacter cloacae complex	IMP
AUSMDU00022107	Enterobacter cloacae complex	IMP
AUSMDU00022152	Enterobacter cloacae complex	IMP
AUSMDU00022142	Enterobacter cloacae complex	IMP
AUSMDU00022272	Escherichia coli	IMP
AUSMDU00022274	Enterobacter cloacae complex	IMP
AUSMDU00022531	Enterobacter cloacae complex	IMP
AUSMDU00022934	Enterobacter cloacae complex	IMP, CTX-M group 9
AUSMDU00023045	Enterobacter cloacae complex	IMP
AUSMDU00023410	Enterobacter cloacae complex	IMP, CTX-M group 9
AUSMDU00023411	Enterobacter cloacae complex	IMP
AUSMDU00023508	Enterobacter cloacae complex	IMP
AUSMDU00023680	Enterobacter cloacae complex	IMP
AUSMDU00023828	Enterobacter cloacae complex	IMP, CTX-M group 9
AUSMDU00023838	Enterobacter cloacae complex	IMP
AUSMDU00023883	Enterobacter cloacae complex	IMP
AUSMDU00023906	Enterobacter cloacae complex	IMP, CTX-M group 9
AUSMDU00023950	Enterobacter cloacae complex	IMP, CTX-M group 9
AUSMDU00023951	Enterobacter cloacae complex	IMP, CTX-M group 9
AUSMDU00023952	Enterobacter cloacae complex	IMP
AUSMDU00024019	Enterobacter cloacae complex	IMP
AUSMDU00024020	Enterobacter cloacae complex	IMP
AUSMDU00024047	Enterobacter cloacae complex	IMP
AUSMDU00024054	Enterobacter cloacae complex	IMP
AUSMDU00024156	Enterobacter cloacae complex	IMP
AUSMDU00024170	Enterobacter cloacae complex	IMP
AUSMDU00024176	Enterobacter cloacae complex	IMP
AUSMDU00024341	Enterobacter cloacae complex	IMP
AUSMDU00024934	Enterobacter cloacae complex	IMP
AUSMDU00024947	Enterobacter cloacae complex	IMP
AUSMDU00024964	Enterobacter cloacae complex	IMP, CTX-M group 9
AUSMDU00025002	Enterobacter cloacae complex	IMP
AUSMDU00025003	Enterobacter cloacae complex	IMP
AUSMDU00025004	Enterobacter cloacae complex	IMP, CTX-M group 9
AUSMDU00025028	Enterobacter cloacae complex	IMP
AUSMDU00025030	Enterobacter cloacae complex	IMP
AUSMDU00025102	Enterobacter cloacae complex	IMP
AUSMDU00025105	Enterobacter cloacae complex	IMP
AUSMDU00025107	Enterobacter cloacae complex	IMP
AUSMDU00025211	Enterobacter cloacae complex	IMP
AUSMDU00025212	Enterobacter cloacae complex	IMP, CTX-M group 9
AUSMDU00025213	Enterobacter cloacae complex	IMP, CTX-M group 9
AUSMDU00025214	Enterobacter cloacae complex	IMP, CTX-M group 9
AUSMDU00025294	Enterobacter cloacae complex	IMP, CTX-M group 9
AUSMDU00025332	Enterobacter cloacae complex	IMP
AUSMDU00025333	Enterobacter cloacae complex	IMP
AUSMDU00025446	Enterobacter cloacae complex	IMP
AUSMDU00025448	Escherichia coli	IMP, CTX-M group 9
AUSMDU00025452	Enterobacter cloacae complex	IMP
AUSMDU00025611	Enterobacter cloacae complex	IMP
AUSMDU00025618	Enterobacter cloacae complex	IMP
AUSMDU00025627	Enterobacter cloacae complex	IMP
AUSMDU00025675	Enterobacter cloacae complex	IMP
AUSMDU00025706	Enterobacter cloacae complex	IMP, CTX-M group 9
AUSMDU00025723	Enterobacter cloacae complex	IMP
AUSMDU00025724	Enterobacter cloacae complex	IMP, CTX-M group 9
AUSMDU00025758	Enterobacter cloacae complex	IMP, CTX-M group 9
AUSMDU00025951	Enterobacter cloacae complex	IMP
AUSMDU00025952	Enterobacter cloacae complex	IMP
AUSMDU00026153	Enterobacter cloacae complex	IMP
AUSMDU00026286	Enterobacter cloacae complex	IMP, CTX-M group 9
AUSMDU00026287	Enterobacter cloacae complex	IMP
AUSMDU00026289	Enterobacter cloacae complex	IMP, CTX-M group 9
AUSMDU00026290	Enterobacter cloacae complex	IMP, CTX-M group 9
AUSMDU00026321	Enterobacter cloacae complex	IMP, CTX-M group 9
AUSMDU00026322	Enterobacter cloacae complex	IMP
AUSMDU00026323	Enterobacter cloacae complex	IMP
AUSMDU00026324	Enterobacter cloacae complex	IMP
AUSMDU00026818	Enterobacter cloacae complex	IMP
AUSMDU00026568	Enterobacter cloacae complex	IMP
AUSMDU00026579	Enterobacter cloacae complex	IMP
AUSMDU00027288	Enterobacter cloacae complex	IMP
AUSMDU00026650	Enterobacter cloacae complex	IMP
AUSMDU00027216	Enterobacter cloacae complex	IMP
AUSMDU00026752	Enterobacter cloacae complex	IMP
AUSMDU00026714	Enterobacter cloacae complex	IMP
AUSMDU00026715	Enterobacter cloacae complex	IMP
AUSMDU00026716	Enterobacter cloacae complex	IMP
AUSMDU00027085	Enterobacter cloacae complex	IMP
AUSMDU00027101	Enterobacter cloacae complex	IMP, CTX-M group 9
AUSMDU00027109	Enterobacter cloacae complex	IMP
AUSMDU00027061	Enterobacter cloacae complex	IMP
AUSMDU00027188	Enterobacter cloacae complex	IMP
AUSMDU00027212	Enterobacter cloacae complex	IMP
AUSMDU00027247	Enterobacter cloacae complex	IMP
AUSMDU00027248	Enterobacter cloacae complex	IMP
AUSMDU00023679	Enterobacter cloacae complex	IMP, NDM
AUSMDU00009917	Citrobacter freundii	IMP, CMY
AUSMDU00021953	Citrobacter freundii	IMP, CMY
AUSMDU00022868	Citrobacter freundii	IMP, CMY
AUSMDU00010835	Pseudomonas aeruginosa	IMP
AUSMDU00011216	Pseudomonas aeruginosa	IMP
AUSMDU00014822	Pseudomonas aeruginosa	IMP
AUSMDU00022052	Acinetobacter baumannii complex	IMP, OXA-58-like
AUSMDU00023503	Acinetobacter ursingii	IMP, OXA-58-like
AUSMDU00025414	Acinetobacter ursingii	IMP, OXA-58-like
AUSMDU00006690	Acinetobacter calcoaceticus	IMP, OXA-58-like
AUSMDU00006003	Serratia marcescens	IMP
AUSMDU00025104	Pseudomonas putida	IMP
AUSMDU00007245	Klebsiella pneumoniae	KPC
AUSMDU00007246	Klebsiella pneumoniae	KPC
AUSMDU00007358	Klebsiella pneumoniae	KPC
AUSMDU00007378	Klebsiella pneumoniae	KPC, CMY, CTX-M group 9
AUSMDU00007380	Escherichia coli	KPC, CTX-M group 9
AUSMDU00008011	Klebsiella pneumoniae	KPC, CTX-M group 9
AUSMDU00008683	Klebsiella pneumoniae	KPC
AUSMDU00008693	Klebsiella pneumoniae	KPC
AUSMDU00009922	Klebsiella pneumoniae	KPC
AUSMDU00010746	Klebsiella pneumoniae	KPC
AUSMDU00010748	Klebsiella pneumoniae	KPC
AUSMDU00010827	Klebsiella pneumoniae	KPC
AUSMDU00011488	Klebsiella pneumoniae	KPC
AUSMDU00017272	Klebsiella pneumoniae	KPC
AUSMDU00005959	Klebsiella pneumoniae	KPC
AUSMDU00006382	Klebsiella pneumoniae	KPC
AUSMDU00006440	Klebsiella pneumoniae	KPC
AUSMDU00006529	Klebsiella pneumoniae	KPC
AUSMDU00006617	Klebsiella pneumoniae	KPC
AUSMDU00007214	Klebsiella pneumoniae	KPC
AUSMDU00007215	Klebsiella pneumoniae	KPC
AUSMDU00007216	Klebsiella pneumoniae	KPC
AUSMDU00007217	Klebsiella pneumoniae	KPC
AUSMDU00008216	Klebsiella pneumoniae	KPC
AUSMDU00009004	Klebsiella pneumoniae	KPC
AUSMDU00009007	Klebsiella pneumoniae	KPC
AUSMDU00009008	Klebsiella pneumoniae	KPC
AUSMDU00012530	Klebsiella pneumoniae	KPC
AUSMDU00012532	Klebsiella pneumoniae	KPC
AUSMDU00012713	Klebsiella pneumoniae	KPC
AUSMDU00013097	Klebsiella pneumoniae	KPC
AUSMDU00014695	Klebsiella pneumoniae	KPC
AUSMDU00014845	Klebsiella pneumoniae	KPC
AUSMDU00014846	Klebsiella pneumoniae	KPC
AUSMDU00014847	Klebsiella pneumoniae	KPC
AUSMDU00014848	Klebsiella pneumoniae	KPC
AUSMDU00014849	Klebsiella pneumoniae	KPC
AUSMDU00015194	Klebsiella pneumoniae	KPC
AUSMDU00015195	Klebsiella pneumoniae	KPC
AUSMDU00015196	Klebsiella pneumoniae	KPC
AUSMDU00015535	Klebsiella pneumoniae	KPC
AUSMDU00015537	Klebsiella pneumoniae	KPC
AUSMDU00017411	Klebsiella pneumoniae	KPC
AUSMDU00018386	Klebsiella pneumoniae	KPC
AUSMDU00018672	Klebsiella pneumoniae	KPC
AUSMDU00018717	Klebsiella pneumoniae	KPC
AUSMDU00018773	Klebsiella pneumoniae	KPC
AUSMDU00022066	Klebsiella pneumoniae	KPC
AUSMDU00022536	Klebsiella pneumoniae	KPC
AUSMDU00022733	Klebsiella pneumoniae	KPC
AUSMDU00006399	Klebsiella pneumoniae	NDM
AUSMDU00025399	Klebsiella pneumoniae	KPC
AUSMDU00030659	Klebsiella pneumoniae	KPC
AUSMDU00005961	Escherichia coli	NDM
AUSMDU00006022	Escherichia coli	NDM, CTX-M group 1
AUSMDU00006569	Escherichia coli	NDM, CTX-M group 1
AUSMDU00007194	Escherichia coli	NDM
AUSMDU00008743	Citrobacter freundii	NDM, CMY
AUSMDU00010273	Escherichia coli	NDM, CMY, CTX-M group 1
AUSMDU00010326	Klebsiella pneumoniae	NDM
AUSMDU00010722	Klebsiella pneumoniae	NDM, CTX-M group 1
AUSMDU00018147	Citrobacter koseri	NDM
AUSMDU00018716	Proteus mirabilis	NDM
AUSMDU00022811	Klebsiella pneumoniae	NDM, CMY, CTX-M group 1
AUSMDU00024944	Klebsiella pneumoniae	NDM
AUSMDU00026096	Klebsiella pneumoniae	NDM, CTX-M group 1
AUSMDU00006398	Klebsiella pneumoniae	KPC
AUSMDU00009770	Enterobacter cloacae complex	NDM, VIM
AUSMDU00009802	Enterobacter cloacae complex	NDM, VIM
AUSMDU00007283	Escherichia coli	NDM, OXA-48-like
AUSMDU00016867	Pseudomonas aeruginosa	NDM
AUSMDU00025848	Pseudomonas aeruginosa	NDM
AUSMDU00006346	Pseudomonas aeruginosa	NDM
AUSMDU00008752	Pseudomonas aeruginosa	IMP, NDM
AUSMDU00020274	Pseudomonas aeruginosa	IMP, NDM
AUSMDU00012242	Acinetobacter baumannii complex	NDM, OXA-51-like, OXA-58-like
AUSMDU00019762	Acinetobacter pittii	NDM, OXA-58-like
AUSMDU00026950	Citrobacter freundii	NDM, CMY
AUSMDU00048763	Escherichia coli	NDM, CMY
AUSMDU00006383	Citrobacter freundii	NDM, CMY
AUSMDU00006463	Escherichia coli	NDM
AUSMDU00006616	Escherichia coli	NDM
AUSMDU00006588	Escherichia coli	NDM, CMY
AUSMDU00007976	Escherichia coli	NDM
AUSMDU00008950	Escherichia coli	NDM, CTX-M group 1
AUSMDU00009780	Escherichia coli	NDM, CMY
AUSMDU00010072	Escherichia coli	NDM, CMY
AUSMDU00010073	Escherichia coli	NDM, CMY
AUSMDU00010728	Escherichia coli	NDM
AUSMDU00010747	Escherichia coli	NDM, CMY
AUSMDU00011328	Escherichia coli	NDM, CTX-M group 1
AUSMDU00011715	Escherichia coli	NDM
AUSMDU00012805	Escherichia coli	NDM, CTX-M group 1
AUSMDU00013838	Escherichia coli	NDM, CMY
AUSMDU00013972	Escherichia coli	NDM
AUSMDU00015927	Escherichia coli	NDM, CTX-M group 1
AUSMDU00016004	Escherichia coli	NDM, CMY, CTX-M group 1
AUSMDU00016265	Escherichia coli	NDM, CTX-M group 9
AUSMDU00016184	Escherichia coli	NDM, CMY
AUSMDU00016959	Escherichia coli	NDM, CTX-M group 1
AUSMDU00018198	Escherichia coli	NDM
AUSMDU00018710	Escherichia coli	NDM, CMY
AUSMDU00018949	Escherichia coli	NDM, CMY
AUSMDU00019266	Escherichia coli	NDM, CTX-M group 9
AUSMDU00019713	Escherichia coli	NDM, CMY
AUSMDU00019751	Citrobacter sp.	NDM
AUSMDU00021615	Escherichia coli	NDM
AUSMDU00022714	Escherichia coli	NDM, CMY, CTX-M group 1
AUSMDU00023057	Escherichia coli	NDM, CTX-M group 1
AUSMDU00023404	Escherichia coli	NDM, CMY
AUSMDU00024526	Escherichia coli	NDM, CTX-M group 1
AUSMDU00024536	Escherichia coli	NDM, CMY
AUSMDU00024627	Klebsiella pneumoniae	NDM, CTX-M group 1
AUSMDU00025601	Escherichia coli	NDM, CMY
AUSMDU00025499	Escherichia coli	NDM, CMY
AUSMDU00025493	Escherichia coli	NDM
AUSMDU00025707	Escherichia coli	NDM, CMY
AUSMDU00025750	Escherichia coli	NDM, CTX-M group 1
AUSMDU00026288	Escherichia coli	NDM
AUSMDU00027196	Escherichia coli	NDM, CTX-M group 1
AUSMDU00006470	Klebsiella pneumoniae	NDM, OXA-48-like, CTX-M group 1
AUSMDU00006681	Klebsiella pneumoniae	NDM, OXA-48-like, CTX-M group 1
AUSMDU00022801	Escherichia coli	NDM, OXA-48-like, CTX-M group 1
AUSMDU00007195	Escherichia coli	NDM
AUSMDU00017945	Klebsiella pneumoniae	NDM
AUSMDU00005972	Enterobacter cloacae complex	None
AUSMDU00005968	Serratia marcescens	None
AUSMDU00005969	Enterobacter cloacae complex	None
AUSMDU00005915	Enterobacter cloacae complex	CTX-M group 9
AUSMDU00005971	Morganella morganii	None
AUSMDU00005913	Citrobacter freundii	CMY
AUSMDU00005914	Klebsiella pneumoniae	CTX-M group 9
AUSMDU00005976	Morganella morganii	None
AUSMDU00005920	Enterobacter cloacae complex	CTX-M group 9
AUSMDU00005958	Proteus mirabilis	None
AUSMDU00005960	Enterobacter cloacae complex	None
AUSMDU00005962	Enterobacter cloacae complex	None
AUSMDU00005963	Morganella morganii	None
AUSMDU00005964	Enterobacter cloacae complex	None
AUSMDU00071109	Enterobacter aerogenes	None
AUSMDU00071110	Escherichia coli	CTX-M group 1
AUSMDU00071111	Enterobacter cloacae complex	None
AUSMDU00071112	Enterobacter cloacae complex	None
AUSMDU00071113	Morganella morganii	None
AUSMDU00005979	Pseudomonas aeruginosa	None
AUSMDU00005982	Enterobacter aerogenes	None
AUSMDU00005984	Escherichia coli	CTX-M group 9
AUSMDU00005985	Enterobacter aerogenes	None
AUSMDU00005988	Enterobacter aerogenes	None
AUSMDU00005989	Serratia marcescens	None
AUSMDU00005995	Enterobacter cloacae complex	None
AUSMDU00005996	Enterobacter cloacae complex	None
AUSMDU00005998	Morganella morganii	None
AUSMDU00005999	Enterobacter aerogenes	None
AUSMDU00006013	Enterobacter cloacae complex	CTX-M group 9
AUSMDU00006015	Serratia marcescens	None
AUSMDU00006016	Escherichia coli	None
AUSMDU00006019	Escherichia coli	CMY
AUSMDU00006338	Enterobacter cloacae complex	None
AUSMDU00006339	Morganella morganii	None
AUSMDU00006340	Enterobacter cloacae complex	None
AUSMDU00006341	Enterobacter cloacae complex	None
AUSMDU00006345	Escherichia coli	CTX-M group 9
AUSMDU00006347	Hafnia alvei	None
AUSMDU00006353	Acinetobacter baumannii complex	None
AUSMDU00006354	Escherichia coli	None
AUSMDU00006355	Escherichia coli	None
AUSMDU00006359	Enterobacter cloacae complex	None
AUSMDU00006379	Enterobacter cloacae complex	None
AUSMDU00006380	Escherichia coli	None
AUSMDU00006372	Escherichia coli	None
AUSMDU00006374	Morganella morganii	None
AUSMDU00006441	Klebsiella pneumoniae	None
AUSMDU00006442	Proteus penneri	None
AUSMDU00006419	Escherichia coli	CTX-M group 9
AUSMDU00006443	Enterobacter cloacae complex	None
AUSMDU00006408	Serratia marcescens	None
AUSMDU00006409	Serratia marcescens	None
AUSMDU00006412	Escherichia coli	CTX-M group 1
AUSMDU00006450	Morganella morganii	None
AUSMDU00006582	Morganella morganii	None
AUSMDU00006452	Klebsiella oxytoca	None
AUSMDU00006453	Enterobacter cloacae complex	None
AUSMDU00006459	Enterobacter cloacae complex	None
AUSMDU00006460	Klebsiella pneumoniae	None
AUSMDU00006462	Enterobacter cloacae complex	None
AUSMDU00006464	Morganella morganii	None
AUSMDU00006467	Klebsiella oxytoca	None
AUSMDU00006466	Morganella morganii	None
AUSMDU00006469	Morganella morganii	None
AUSMDU00006532	Klebsiella oxytoca	None
AUSMDU00071114	Pseudomonas aeruginosa	None
AUSMDU00006567	Enterobacter cloacae complex	None
AUSMDU00006568	Morganella morganii	None
AUSMDU00006571	Proteus mirabilis	None
AUSMDU00006573	Enterobacter cloacae complex	None
AUSMDU00006638	Enterobacter cloacae complex	None
AUSMDU00006639	Enterobacter cloacae complex	None
AUSMDU00006640	Enterobacter cloacae complex	None
AUSMDU00006643	Enterobacter cloacae complex	CTX-M group 9
AUSMDU00006593	Enterobacter aerogenes	None
AUSMDU00006644	Morganella morganii	None
AUSMDU00006614	Escherichia coli	None
AUSMDU00006615	Enterobacter cloacae complex	None
AUSMDU00006661	Enterobacter cloacae complex	None
AUSMDU00006662	Escherichia coli	CTX-M group 9
AUSMDU00006663	Morganella morganii	None
AUSMDU00006664	Enterobacter cloacae complex	None
AUSMDU00006665	Morganella morganii	None
AUSMDU00006666	Enterobacter cloacae complex	None
AUSMDU00006677	Enterobacter cloacae complex	None
AUSMDU00006691	Morganella morganii	None
AUSMDU00006592	Escherichia coli	CMY
AUSMDU00006680	Enterobacter aerogenes	None
AUSMDU00006682	Morganella morganii	None
AUSMDU00006693	Escherichia coli	None
AUSMDU00006694	Klebsiella pneumoniae	CTX-M group 1
AUSMDU00006697	Enterobacter cloacae complex	None
AUSMDU00006722	Morganella morganii	None
AUSMDU00006724	Escherichia coli	CTX-M group 1, CTX-M group 9
AUSMDU00006743	Serratia marcescens	None
AUSMDU00006744	Klebsiella oxytoca	None
AUSMDU00006745	Morganella morganii	None
AUSMDU00006746	Klebsiella pneumoniae	None
AUSMDU00006747	Enterobacter cloacae complex	None
AUSMDU00006752	Klebsiella pneumoniae	None
AUSMDU00006753	Proteus mirabilis	None
AUSMDU00007213	Serratia marcescens	None
AUSMDU00006759	Serratia marcescens	None
AUSMDU00006762	Enterobacter cloacae complex	None
AUSMDU00006765	Escherichia coli	CMY, CTX-M group 1
AUSMDU00006766	Enterobacter aerogenes	None
AUSMDU00006767	Enterobacter aerogenes	None
AUSMDU00007178	Klebsiella pneumoniae	None
AUSMDU00007180	Proteus mirabilis	None
AUSMDU00007181	Morganella morganii	None
AUSMDU00007182	Proteus mirabilis	None
AUSMDU00007183	Klebsiella pneumoniae	None
AUSMDU00007190	Enterobacter cloacae complex	None
AUSMDU00007193	Enterobacter aerogenes	None
AUSMDU00007198	Enterobacter cloacae complex	None
AUSMDU00007199	Morganella morganii	None
AUSMDU00007226	Klebsiella pneumoniae	CMY
AUSMDU00007228	Serratia marcescens	None
AUSMDU00007229	Klebsiella oxytoca	None
AUSMDU00007231	Enterobacter aerogenes	None
AUSMDU00007232	Klebsiella oxytoca	None
AUSMDU00007234	Pseudomonas aeruginosa	None
AUSMDU00007235	Enterobacter aerogenes	None
AUSMDU00007236	Enterobacter cloacae complex	None
AUSMDU00007273	Klebsiella oxytoca	None
AUSMDU00007276	Proteus hauseri	None
AUSMDU00007277	Enterobacter aerogenes	None
AUSMDU00007278	Enterobacter aerogenes	None
AUSMDU00007279	Serratia marcescens	None
AUSMDU00007285	Enterobacter cloacae complex	None
AUSMDU00007289	Klebsiella pneumoniae	CTX-M group 9
AUSMDU00007290	Proteus vulgaris	None
AUSMDU00071115	Enterobacter cloacae complex	CTX-M group 9
AUSMDU00071116	Pseudomonas aeruginosa	None
AUSMDU00007307	Enterobacter aerogenes	None
AUSMDU00007308	Enterobacter cloacae complex	CTX-M group 9
AUSMDU00007376	Enterobacter aerogenes	None
AUSMDU00007351	Klebsiella pneumoniae	None
AUSMDU00007355	Klebsiella pneumoniae	None
AUSMDU00007423	Enterobacter cloacae complex	None
AUSMDU00007430	Escherichia coli	CTX-M group 9
AUSMDU00007431	Escherichia coli	CMY
AUSMDU00007383	Enterobacter cloacae complex	None
AUSMDU00007473	Proteus mirabilis	CMY, CTX-M group 1
AUSMDU00007474	Escherichia coli	None
AUSMDU00007476	Enterobacter cloacae complex	None
AUSMDU00007571	Morganella morganii	None
AUSMDU00007572	Enterobacter aerogenes	None
AUSMDU00007573	Escherichia coli	None
AUSMDU00007574	Morganella morganii	None
AUSMDU00007575	Enterobacter aerogenes	None
AUSMDU00007576	Enterobacter aerogenes	None
AUSMDU00007577	Morganella morganii	None
AUSMDU00007578	Proteus mirabilis	None
AUSMDU00007580	Klebsiella pneumoniae	None
AUSMDU00007492	Enterobacter cloacae complex	None
AUSMDU00007493	Proteus mirabilis	None
AUSMDU00007494	Proteus vulgaris	None
AUSMDU00007496	Proteus mirabilis	None
AUSMDU00007876	Enterobacter cloacae complex	None
AUSMDU00007974	Enterobacter cloacae complex	None
AUSMDU00008010	Klebsiella pneumoniae	CTX-M group 9
AUSMDU00008015	Klebsiella pneumoniae	CTX-M group 1
AUSMDU00008017	Proteus mirabilis	None
AUSMDU00071120	Klebsiella oxytoca	None
AUSMDU00070157	Escherichia coli	CMY
AUSMDU00071122	Klebsiella pneumoniae	None
AUSMDU00071124	Enterobacter cloacae complex	None
AUSMDU00071125	Enterobacter cloacae complex	None
AUSMDU00071128	Proteus penneri	None
AUSMDU00071129	Klebsiella pneumoniae	CTX-M group 1
AUSMDU00071130	Klebsiella oxytoca	None
AUSMDU00008547	Enterobacter cloacae complex	None
AUSMDU00008548	Enterobacter cloacae complex	None
AUSMDU00034385	Escherichia coli	CTX-M group 1
AUSMDU00008212	Klebsiella pneumoniae	None
AUSMDU00008214	Enterobacter cloacae complex	None
AUSMDU00008283	Escherichia coli	CTX-M group 9
AUSMDU00008284	Escherichia coli	CTX-M group 9
AUSMDU00008464	Serratia marcescens	None
AUSMDU00008466	Morganella morganii	None
AUSMDU00008550	Enterobacter cloacae complex	None
AUSMDU00008552	Enterobacter cloacae complex	CTX-M group 9
AUSMDU00008554	Pseudomonas putida	None
AUSMDU00008648	Kluyvera ascorbata	None
AUSMDU00008606	Citrobacter freundii	CMY
AUSMDU00008608	Klebsiella pneumoniae	CTX-M group 9
AUSMDU00008657	Enterobacter aerogenes	None
AUSMDU00008661	Enterobacter cloacae complex	None
AUSMDU00008682	Enterobacter cloacae complex	None
AUSMDU00008698	Enterobacter cloacae complex	CTX-M group 9
AUSMDU00070158	Escherichia coli	CTX-M group 9
AUSMDU00071133	Enterobacter cloacae complex	None
AUSMDU00009217	Serratia marcescens	None
AUSMDU00009583	Escherichia coli	CTX-M group 9
AUSMDU00009645	Enterobacter cloacae complex	CTX-M group 9
AUSMDU00009766	Klebsiella pneumoniae	None
AUSMDU00010270	Enterobacter cloacae complex	CTX-M group 1
AUSMDU00010272	Enterobacter cloacae complex	None
AUSMDU00010325	Klebsiella pneumoniae	None
AUSMDU00010395	Proteus mirabilis	None
AUSMDU00010406	Enterobacter cloacae complex	None
AUSMDU00010471	Klebsiella oxytoca	None
AUSMDU00010475	Enterobacter cloacae complex	None
AUSMDU00010525	Enterobacter aerogenes	None
AUSMDU00010613	Hafnia alvei	None
AUSMDU00010673	Escherichia coli	None
AUSMDU00010682	Escherichia coli	CTX-M group 1
AUSMDU00010719	Enterobacter aerogenes	None
AUSMDU00010723	Klebsiella pneumoniae	CTX-M group 9
AUSMDU00010724	Klebsiella pneumoniae	CTX-M group 9
AUSMDU00010725	Enterobacter aerogenes	None
AUSMDU00010926	Morganella morganii	None
AUSMDU00011126	Escherichia coli	None
AUSMDU00011127	Providencia rettgeri	None
AUSMDU00011128	Morganella morganii	None
AUSMDU00011132	Proteus vulgaris	None
AUSMDU00011151	Enterobacter cloacae complex	None
AUSMDU00011176	Klebsiella pneumoniae	None
AUSMDU00011177	Enterobacter cloacae complex	None
AUSMDU00011324	Escherichia coli	CTX-M group 1
AUSMDU00011716	Enterobacter aerogenes	None
AUSMDU00012382	Enterobacter cloacae complex	None
AUSMDU00012803	Enterobacter cloacae complex	None
AUSMDU00012806	Morganella morganii	None
AUSMDU00012808	Klebsiella pneumoniae	CTX-M group 1
AUSMDU00012943	Enterobacter aerogenes	None
AUSMDU00013300	Enterobacter cloacae complex	CTX-M group 9
AUSMDU00013301	Enterobacter cloacae complex	CTX-M group 9
AUSMDU00013303	Klebsiella pneumoniae	None
AUSMDU00013305	Enterobacter aerogenes	None
AUSMDU00013574	Proteus mirabilis	None
AUSMDU00013575	Proteus mirabilis	None
AUSMDU00013602	Proteus mirabilis	None
AUSMDU00013603	Proteus mirabilis	None
AUSMDU00013604	Proteus mirabilis	None
AUSMDU00013606	Enterobacter cloacae complex	CTX-M group 1
AUSMDU00013733	Enterobacter cloacae complex	None
AUSMDU00013735	Klebsiella pneumoniae	None
AUSMDU00013816	Escherichia coli	None
AUSMDU00013995	Enterobacter cloacae complex	None
AUSMDU00014015	Proteus vulgaris	None
AUSMDU00014582	Escherichia coli	CMY
AUSMDU00014723	Enterobacter aerogenes	None
AUSMDU00014724	Proteus vulgaris	None
AUSMDU00022015	Enterobacter cloacae complex	IMI
AUSMDU00006377	Enterobacter cloacae complex	None
AUSMDU00025398	Stenotrophomonas maltophilia	None
AUSMDU00030658	Escherichia coli	None
AUSMDU00006344	Escherichia coli	CTX-M group 1
AUSMDU00006583	Escherichia coli	CTX-M group 1
AUSMDU00006533	Escherichia coli	CTX-M group 1
AUSMDU00006641	Klebsiella pneumoniae	CTX-M group 1
AUSMDU00006655	Klebsiella pneumoniae	OXA-48-like, CTX-M group 1
AUSMDU00006611	Proteus mirabilis	None
AUSMDU00007227	Enterobacter cloacae complex	None
AUSMDU00007309	Proteus mirabilis	CTX-M group 9
AUSMDU00007374	Klebsiella pneumoniae	CTX-M group 1
AUSMDU00007581	Enterobacter cloacae complex	None
AUSMDU00007526	Enterobacter aerogenes	CTX-M group 1
AUSMDU00008009	Enterobacter cloacae complex	None
AUSMDU00034352	Escherichia coli	CTX-M group 1
AUSMDU00007973	Enterobacter cloacae complex	CTX-M group 9
AUSMDU00071121	Enterobacter cloacae complex	None
AUSMDU00008549	Klebsiella pneumoniae	CTX-M group 1
AUSMDU00008609	Klebsiella pneumoniae	CTX-M group 1
AUSMDU00009193	Pseudomonas fluorescens	None
AUSMDU00009585	Klebsiella pneumoniae	CTX-M group 1
AUSMDU00010466	Enterobacter aerogenes	CTX-M group 1
AUSMDU00010520	Klebsiella pneumoniae	CTX-M group 1
AUSMDU00010674	Escherichia coli	CTX-M group 1
AUSMDU00011814	Enterobacter cloacae complex	None
AUSMDU00012508	Escherichia coli	None
AUSMDU00012531	Klebsiella pneumoniae	CTX-M group 1
AUSMDU00013302	Klebsiella pneumoniae	CTX-M group 1
AUSMDU00013304	Klebsiella pneumoniae	CTX-M group 1
AUSMDU00013570	Proteus mirabilis	None
AUSMDU00013573	Klebsiella pneumoniae	CTX-M group 1
AUSMDU00013600	Escherichia coli	CTX-M group 1
AUSMDU00013844	Escherichia coli	CTX-M group 1
AUSMDU00014854	Escherichia coli	CTX-M group 1
AUSMDU00025514	Klebsiella pneumoniae	OXA-48-like
AUSMDU00007379	Escherichia coli	KPC, CMY
AUSMDU00010836	Klebsiella pneumoniae	KPC
AUSMDU00006358	Klebsiella oxytoca	KPC
AUSMDU00048769	Klebsiella pneumoniae	KPC, CTX-M group 1, CTX-M group 9
AUSMDU00018673	Citrobacter freundii	KPC, CMY, CTX-M group 1
AUSMDU00006525	Klebsiella pneumoniae	NDM
AUSMDU00007477	Morganella morganii	NDM
AUSMDU00008016	Klebsiella pneumoniae	NDM, CTX-M group 1
AUSMDU00008692	Klebsiella pneumoniae	NDM, CTX-M group 1
AUSMDU00008696	Morganella morganii	NDM
AUSMDU00009012	Enterobacter cloacae complex	NDM, CTX-M group 1
AUSMDU00018671	Aeromonas sp. (punctata/caviae)	NDM
AUSMDU00022119	Klebsiella pneumoniae	NDM, CTX-M group 1
AUSMDU00022935	Klebsiella pneumoniae	NDM, CTX-M group 1
AUSMDU00024055	Klebsiella pneumoniae	NDM
AUSMDU00024440	Enterobacter cloacae complex	NDM, CTX-M group 1
AUSMDU00027494	Klebsiella pneumoniae	NDM, OXA-48-like, CTX-M group 1
AUSMDU00006574	Enterobacter cloacae complex	NDM
AUSMDU00006575	Klebsiella pneumoniae	NDM, CTX-M group 1
AUSMDU00007244	Escherichia coli	NDM, CTX-M group 1
AUSMDU00008013	Escherichia coli	NDM, CTX-M group 1
AUSMDU00008607	Escherichia coli	NDM, CTX-M group 1
AUSMDU00008958	Klebsiella pneumoniae	NDM, CTX-M group 1
AUSMDU00008959	Escherichia coli	NDM, CTX-M group 1
AUSMDU00009215	Escherichia coli	NDM, CTX-M group 1
AUSMDU00009504	Escherichia coli	NDM, CTX-M group 1
AUSMDU00010465	Escherichia coli	NDM, CMY, CTX-M group 1
AUSMDU00010474	Escherichia coli	NDM, CTX-M group 1
AUSMDU00011848	Escherichia coli	NDM, CMY, CTX-M group 1, CTX-M group 9
AUSMDU00012722	Escherichia coli	NDM, CTX-M group 1
AUSMDU00013103	Escherichia coli	NDM, CMY, CTX-M group 1
AUSMDU00013139	Escherichia coli	NDM, CMY, CTX-M group 1
AUSMDU00013140	Escherichia coli	NDM, CTX-M group 1
AUSMDU00013142	Escherichia coli	NDM, CTX-M group 1
AUSMDU00013459	Escherichia coli	NDM, CTX-M group 1
AUSMDU00013605	Escherichia coli	NDM, CMY, CTX-M group 1
AUSMDU00014001	Escherichia coli	NDM, CTX-M group 1
AUSMDU00015198	Escherichia coli	NDM, CTX-M group 1
AUSMDU00015328	Escherichia coli	NDM, CTX-M group 1
AUSMDU00015716	Escherichia coli	NDM, CMY
AUSMDU00015721	Escherichia coli	NDM, CMY, CTX-M group 1
AUSMDU00015791	Escherichia coli	NDM, CMY
AUSMDU00017692	Klebsiella pneumoniae	NDM
AUSMDU00019752	Escherichia coli	NDM, CTX-M group 1
AUSMDU00019868	Escherichia coli	NDM, CTX-M group 1
AUSMDU00023512	Escherichia coli	NDM, CMY
AUSMDU00024937	Escherichia coli	NDM, CTX-M group 1
AUSMDU00024942	Escherichia coli	NDM, CTX-M group 1
AUSMDU00027204	Escherichia coli	NDM, CTX-M group 1
AUSMDU00025586	Escherichia coli	NDM, OXA-48-like
AUSMDU00048779	Escherichia coli	NDM, OXA-48-like
AUSMDU00020680	Klebsiella pneumoniae	NDM, OXA-48-like, CTX-M group 1
AUSMDU00008280	Serratia marcescens	NDM, CTX-M group 1
AUSMDU00011325	Escherichia coli	NDM, CMY, CTX-M group 1
AUSMDU00019753	Escherichia coli	NDM, CMY, CTX-M group 1
AUSMDU00006020	Escherichia coli	OXA-48-like, CMY, CTX-M group 1
AUSMDU00006373	Escherichia coli	OXA-48-like, CMY
AUSMDU00007286	Klebsiella pneumoniae	OXA-48-like, CTX-M group 1
AUSMDU00008551	Escherichia coli	OXA-48-like, CTX-M group 1
AUSMDU00009503	Klebsiella pneumoniae	OXA-48-like, CTX-M group 1
AUSMDU00009584	Escherichia coli	OXA-48-like, CMY, CTX-M group 1
AUSMDU00009843	Escherichia coli	OXA-48-like, CMY, CTX-M group 1
AUSMDU00009914	Escherichia coli	OXA-48-like, CMY, CTX-M group 1
AUSMDU00009915	Escherichia coli	OXA-48-like, CMY, CTX-M group 1
AUSMDU00010320	Escherichia coli	OXA-48-like, CMY
AUSMDU00010523	Escherichia coli	OXA-48-like, CMY
AUSMDU00010524	Escherichia coli	OXA-48-like, CMY
AUSMDU00011329	Escherichia coli	OXA-48-like, CMY, CTX-M group 1
AUSMDU00011330	Klebsiella pneumoniae	OXA-48-like, CTX-M group 1
AUSMDU00012724	Escherichia coli	OXA-48-like, CTX-M group 1
AUSMDU00014850	Klebsiella pneumoniae	OXA-48-like, CTX-M group 1
AUSMDU00015534	Escherichia coli	OXA-48-like, CTX-M group 9
AUSMDU00018199	Escherichia coli	OXA-48-like, CMY
AUSMDU00018384	Klebsiella pneumoniae	OXA-48-like, CTX-M group 1
AUSMDU00018715	Klebsiella pneumoniae	OXA-48-like, CTX-M group 1
AUSMDU00026509	Klebsiella pneumoniae	OXA-48-like, CTX-M group 1
AUSMDU00025709	Klebsiella pneumoniae	NDM, OXA-48-like, CTX-M group 1
AUSMDU00026018	Enterobacter cloacae complex	NDM, OXA-48-like
AUSMDU00006613	Klebsiella pneumoniae	OXA-48-like, CTX-M group 1
AUSMDU00006589	Klebsiella pneumoniae	OXA-48-like, CTX-M group 1
AUSMDU00010271	Klebsiella pneumoniae	OXA-48-like
AUSMDU00017556	Klebsiella pneumoniae	OXA-48-like, CTX-M group 1
AUSMDU00017778	Klebsiella pneumoniae	OXA-48-like, CTX-M group 1
AUSMDU00018385	Klebsiella pneumoniae	OXA-48-like, CTX-M group 1
AUSMDU00018922	Klebsiella pneumoniae	OXA-48-like, CTX-M group 1
AUSMDU00018923	Klebsiella pneumoniae	OXA-48-like, CTX-M group 1
AUSMDU00019204	Klebsiella pneumoniae	OXA-48-like, CTX-M group 1
AUSMDU00020423	Klebsiella pneumoniae	OXA-48-like, CTX-M group 1
AUSMDU00023513	Klebsiella pneumoniae	OXA-48-like, CTX-M group 1
AUSMDU00026399	Escherichia coli	OXA-48-like, CMY, CTX-M group 1
AUSMDU00006535	Klebsiella pneumoniae	OXA-48-like, CTX-M group 1
AUSMDU00013641	Citrobacter werkmanii	OXA-48-like, CTX-M group 9
AUSMDU00013837	Klebsiella pneumoniae	OXA-48-like, CTX-M group 1
AUSMDU00014853	Klebsiella pneumoniae	OXA-48-like, CTX-M group 1
AUSMDU00018897	Klebsiella pneumoniae	OXA-48-like, CTX-M group 1
AUSMDU00019742	Klebsiella pneumoniae	KPC, CTX-M group 1
AUSMDU00013809	Enterobacter cloacae complex	NDM
AUSMDU00020337	Klebsiella pneumoniae	NDM, CTX-M group 1
AUSMDU00026521	Klebsiella pneumoniae	NDM, CTX-M group 1, CTX-M group 9
AUSMDU00007873	Enterobacter cloacae complex	None
AUSMDU00009509	Proteus mirabilis	VIM
AUSMDU00006742	Achromobacter sp.	None
AUSMDU00008697	Klebsiella pneumoniae	OXA-48-like, CTX-M group 1
AUSMDU00009772	Klebsiella pneumoniae	OXA-48-like, CTX-M group 1
AUSMDU00009801	Klebsiella pneumoniae	OXA-48-like, CTX-M group 1
AUSMDU00009923	Klebsiella pneumoniae	OXA-48-like
AUSMDU00010269	Kluyvera ascorbata	OXA-48-like
AUSMDU00011129	Escherichia coli	OXA-48-like, CMY
AUSMDU00011218	Klebsiella pneumoniae	OXA-48-like
AUSMDU00011587	Klebsiella pneumoniae	OXA-48-like, CTX-M group 1
AUSMDU00011847	Klebsiella pneumoniae	OXA-48-like, CTX-M group 9
AUSMDU00012079	Klebsiella pneumoniae	OXA-48-like, CTX-M group 1
AUSMDU00013732	Klebsiella pneumoniae	OXA-48-like, CTX-M group 1
AUSMDU00013989	Escherichia coli	OXA-48-like, CMY, CTX-M group 1
AUSMDU00014016	Escherichia coli	OXA-48-like
AUSMDU00014725	Escherichia coli	OXA-48-like, CMY
AUSMDU00015715	Escherichia coli	OXA-48-like
AUSMDU00016372	Enterobacter aerogenes	OXA-48-like
AUSMDU00016374	Escherichia coli	OXA-48-like
AUSMDU00016934	Escherichia coli	OXA-48-like, CTX-M group 1
AUSMDU00016935	Escherichia coli	OXA-48-like, CTX-M group 1
AUSMDU00017569	Klebsiella pneumoniae	OXA-48-like
AUSMDU00017649	Escherichia coli	OXA-48-like, CMY
AUSMDU00022280	Escherichia coli	OXA-48-like, CTX-M group 1
AUSMDU00023677	Klebsiella pneumoniae	OXA-48-like
AUSMDU00025616	Klebsiella pneumoniae	OXA-48-like, CTX-M group 1
AUSMDU00025932	Klebsiella pneumoniae	OXA-48-like, CTX-M group 1
AUSMDU00027117	Proteus mirabilis	OXA-48-like
AUSMDU00027179	Escherichia coli	OXA-48-like, CTX-M group 1
AUSMDU00025757	Escherichia coli	OXA-23-like, CMY
AUSMDU00010612	Acinetobacter baumannii complex	OXA-23-like, OXA-51-like
AUSMDU00006357	Acinetobacter baumannii complex	OXA-23-like, OXA-51-like
AUSMDU00006360	Acinetobacter baumannii complex	OXA-23-like, OXA-51-like
AUSMDU00006526	Acinetobacter baumannii complex	OXA-23-like, OXA-51-like
AUSMDU00007527	Acinetobacter baumannii complex	OXA-23-like, OXA-51-like
AUSMDU00009011	Acinetobacter baumannii complex	OXA-23-like, OXA-51-like
AUSMDU00009769	Acinetobacter baumannii complex	OXA-23-like, OXA-51-like
AUSMDU00009840	Acinetobacter baumannii complex	OXA-23-like, OXA-51-like
AUSMDU00010751	Acinetobacter baumannii complex	OXA-23-like, OXA-51-like
AUSMDU00012802	Acinetobacter baumannii complex	OXA-23-like, OXA-51-like
AUSMDU00013572	Acinetobacter baumannii complex	OXA-23-like, OXA-51-like
AUSMDU00016373	Acinetobacter baumannii complex	OXA-23-like, OXA-51-like
AUSMDU00017663	Acinetobacter baumannii complex	OXA-23-like, OXA-51-like
AUSMDU00018692	Acinetobacter baumannii complex	OXA-23-like, OXA-51-like
AUSMDU00018698	Acinetobacter baumannii complex	OXA-23-like, OXA-51-like
AUSMDU00018713	Acinetobacter baumannii complex	OXA-23-like, OXA-51-like
AUSMDU00020035	Acinetobacter baumannii complex	OXA-23-like, OXA-51-like
AUSMDU00022701	Acinetobacter baumannii complex	OXA-23-like, OXA-51-like
AUSMDU00024809	Acinetobacter baumannii complex	OXA-23-like, OXA-51-like
AUSMDU00026772	Acinetobacter baumannii complex	OXA-23-like, OXA-51-like
AUSMDU00026781	Acinetobacter baumannii complex	OXA-23-like, OXA-51-like
AUSMDU00007281	Acinetobacter baumannii complex	OXA-23-like, OXA-51-like
AUSMDU00009108	Acinetobacter baumannii complex	OXA-23-like, OXA-51-like
AUSMDU00007282	Klebsiella pneumoniae	OXA-48-like, CTX-M group 1
AUSMDU00048770	Klebsiella pneumoniae	OXA-48-like
AUSMDU00009505	Klebsiella pneumoniae	OXA-48-like, CTX-M group 1
AUSMDU00007224	Escherichia coli	None
AUSMDU00005997	Pseudomonas aeruginosa	None
AUSMDU00006642	Pseudomonas aeruginosa	None
AUSMDU00006612	Pseudomonas aeruginosa	None
AUSMDU00006595	Pseudomonas aeruginosa	None
AUSMDU00007582	Pseudomonas aeruginosa	None
AUSMDU00071131	Pseudomonas aeruginosa	None
AUSMDU00010472	Pseudomonas aeruginosa	None
AUSMDU00025847	Pseudomonas aeruginosa	IMP
AUSMDU00026137	Pseudomonas aeruginosa	VIM
AUSMDU00071108	Pseudomonas aeruginosa	None
AUSMDU00006336	Pseudomonas aeruginosa	None
AUSMDU00006385	Pseudomonas aeruginosa	None
AUSMDU00006534	Pseudomonas aeruginosa	None
AUSMDU00007185	Pseudomonas aeruginosa	None
AUSMDU00007189	Pseudomonas aeruginosa	None
AUSMDU00007875	Pseudomonas aeruginosa	None
AUSMDU00007977	Pseudomonas aeruginosa	None
AUSMDU00007978	Pseudomonas aeruginosa	None
AUSMDU00071123	Pseudomonas aeruginosa	None
AUSMDU00008610	Pseudomonas aeruginosa	None
AUSMDU00009767	Pseudomonas aeruginosa	None
AUSMDU00010397	Pseudomonas aeruginosa	None
AUSMDU00011332	Pseudomonas aeruginosa	None
AUSMDU00013601	Pseudomonas aeruginosa	None
AUSMDU00014581	Pseudomonas aeruginosa	None
AUSMDU00014583	Pseudomonas aeruginosa	None
AUSMDU00014584	Pseudomonas aeruginosa	None
AUSMDU00018030	Pseudomonas aeruginosa	IMP
AUSMDU00021549	Pseudomonas aeruginosa	IMP
AUSMDU00006524	Pseudomonas aeruginosa	IMP
AUSMDU00006723	Pseudomonas aeruginosa	VIM
AUSMDU00006763	Pseudomonas aeruginosa	VIM
AUSMDU00011882	Pseudomonas aeruginosa	VIM
AUSMDU00006342	Escherichia coli	OXA-48-like
AUSMDU00009216	Escherichia coli	OXA-48-like, CTX-M group 1
AUSMDU00009732	Escherichia coli	OXA-48-like, CTX-M group 1
AUSMDU00011489	Escherichia coli	OXA-48-like, CTX-M group 1
AUSMDU00011849	Escherichia coli	OXA-48-like
AUSMDU00011862	Escherichia coli	OXA-48-like, CTX-M group 1
AUSMDU00012529	Escherichia coli	OXA-48-like
AUSMDU00013941	Escherichia coli	OXA-48-like
AUSMDU00018213	Escherichia coli	OXA-48-like
AUSMDU00018662	Escherichia coli	OXA-48-like, CTX-M group 1, CTX-M group 9
AUSMDU00018842	Klebsiella pneumoniae	OXA-48-like, CTX-M group 9
AUSMDU00020588	Escherichia coli	OXA-48-like, CTX-M group 9
AUSMDU00006376	Escherichia coli	OXA-48-like, CTX-M group 1
AUSMDU00006337	Pseudomonas aeruginosa	None
AUSMDU00005991	Pseudomonas aeruginosa	None
AUSMDU00006356	Pseudomonas aeruginosa	None
AUSMDU00006438	Pseudomonas aeruginosa	None
AUSMDU00006713	Pseudomonas aeruginosa	None
AUSMDU00006714	Pseudomonas aeruginosa	None
AUSMDU00006715	Pseudomonas aeruginosa	None
AUSMDU00006726	Pseudomonas aeruginosa	None
AUSMDU00007491	Pseudomonas aeruginosa	None
AUSMDU00007530	Pseudomonas aeruginosa	None
AUSMDU00071118	Pseudomonas aeruginosa	None
AUSMDU00071126	Pseudomonas aeruginosa	None
AUSMDU00071127	Pseudomonas aeruginosa	None
AUSMDU00008463	Pseudomonas aeruginosa	None
AUSMDU00009196	Pseudomonas aeruginosa	None
AUSMDU00071132	Pseudomonas aeruginosa	None
AUSMDU00009580	Pseudomonas aeruginosa	None
AUSMDU00009765	Pseudomonas aeruginosa	None
AUSMDU00009771	Pseudomonas aeruginosa	None
AUSMDU00011174	Pseudomonas aeruginosa	None
AUSMDU00016370	Pseudomonas aeruginosa	IMP
AUSMDU00016467	Pseudomonas aeruginosa	IMP, CTX-M group 1
AUSMDU00008691	Pseudomonas aeruginosa	VIM
AUSMDU00013730	Pseudomonas aeruginosa	VIM
AUSMDU00005967	Pseudomonas aeruginosa	None
AUSMDU00005970	Pseudomonas aeruginosa	None
AUSMDU00006386	Pseudomonas aeruginosa	None
AUSMDU00006439	Pseudomonas aeruginosa	None
AUSMDU00006725	Pseudomonas aeruginosa	None
AUSMDU00006741	Pseudomonas aeruginosa	None
AUSMDU00006749	Pseudomonas aeruginosa	None
AUSMDU00007197	Pseudomonas aeruginosa	None
AUSMDU00071119	Pseudomonas aeruginosa	None
AUSMDU00010467	Pseudomonas aeruginosa	None
AUSMDU00011894	Pseudomonas aeruginosa	None
AUSMDU00011895	Pseudomonas aeruginosa	None
AUSMDU00013815	Pseudomonas aeruginosa	None
AUSMDU00006451	Pseudomonas aeruginosa	GES
AUSMDU00008215	Pseudomonas aeruginosa	GES
AUSMDU00009078	Pseudomonas aeruginosa	GES
AUSMDU00071117	Pseudomonas aeruginosa	IMP
AUSMDU00008282	Pseudomonas aeruginosa	IMP
AUSMDU00013842	Pseudomonas aeruginosa	IMP
AUSMDU00014823	Pseudomonas aeruginosa	KPC
AUSMDU00022702	Pseudomonas aeruginosa	VIM
AUSMDU00008445	Pseudomonas aeruginosa	None
AUSMDU00008962	Pseudomonas aeruginosa	None
AUSMDU00010521	Pseudomonas aeruginosa	None
AUSMDU00026021	Pseudomonas aeruginosa	VIM
AUSMDU00022728	Pseudomonas aeruginosa	VIM
AUSMDU00006381	Pseudomonas aeruginosa	None
AUSMDU00006536	Pseudomonas aeruginosa	None
AUSMDU00006751	Pseudomonas aeruginosa	None
AUSMDU00007179	Pseudomonas aeruginosa	None
AUSMDU00007225	Pseudomonas aeruginosa	None
AUSMDU00009199	Pseudomonas aeruginosa	None
AUSMDU00010396	Pseudomonas aeruginosa	None
AUSMDU00010727	Pseudomonas aeruginosa	None
AUSMDU00013098	Pseudomonas aeruginosa	None
AUSMDU00008751	Pseudomonas aeruginosa	IMP
AUSMDU00005980	Pseudomonas aeruginosa	None
AUSMDU00006014	Pseudomonas aeruginosa	None
AUSMDU00007230	Pseudomonas aeruginosa	None
AUSMDU00007579	Pseudomonas aeruginosa	None
AUSMDU00008658	Pseudomonas aeruginosa	None
AUSMDU00009013	Pseudomonas aeruginosa	None
AUSMDU00009763	Pseudomonas aeruginosa	None
AUSMDU00009768	Pseudomonas aeruginosa	None
AUSMDU00010398	Pseudomonas aeruginosa	None
AUSMDU00010609	Pseudomonas aeruginosa	None
AUSMDU00010614	Pseudomonas aeruginosa	None
AUSMDU00010711	Pseudomonas aeruginosa	None
AUSMDU00010721	Pseudomonas aeruginosa	None
AUSMDU00014717	Pseudomonas aeruginosa	None
AUSMDU00018252	Pseudomonas aeruginosa	IMP
AUSMDU00018333	Pseudomonas aeruginosa	IMP
AUSMDU00019048	Pseudomonas aeruginosa	IMP
AUSMDU00019049	Pseudomonas aeruginosa	IMP
AUSMDU00006461	Pseudomonas aeruginosa	IMP
AUSMDU00007353	Pseudomonas aeruginosa	IMP
AUSMDU00011375	Pseudomonas aeruginosa	IMP
AUSMDU00022931	Pseudomonas aeruginosa	IMP
AUSMDU00007373	Acinetobacter baumannii complex	None
AUSMDU00009842	Acinetobacter baumannii complex	OXA-51-like
AUSMDU00010327	Acinetobacter baumannii complex	OXA-51-like
AUSMDU00006436	Serratia marcescens	None
AUSMDU00006597	Klebsiella pneumoniae	NDM, OXA-48-like, CTX-M group 1
AUSMDU00008014	Klebsiella pneumoniae	NDM, CTX-M group 9
AUSMDU00008281	Klebsiella pneumoniae	NDM, CTX-M group 9
AUSMDU00011863	Klebsiella pneumoniae	NDM, CTX-M group 1, CTX-M group 9
AUSMDU00026762	Klebsiella pneumoniae	NDM, CTX-M group 9
AUSMDU00027093	Klebsiella pneumoniae	NDM, CTX-M group 1, CTX-M group 9
AUSMDU00021931	Serratia marcescens	SME

## Sheet: supp_5and6_data
ID	Species	van genes by PCR
AUSMDU00031498	Enterococcus gallinarum	vanC-1
AUSMDU00031499	Enterococcus casseliflavus	vanC-2/C-3
AUSMDU00031500	Enterococcus casseliflavus	vanC-2/C-3
AUSMDU00031501	Enterococcus gallinarum	vanC-1
AUSMDU00011048	Enterococcus faecium	vanB
AUSMDU00011049	Enterococcus faecium	vanA
AUSMDU00011050	Enterococcus faecium	vanA
AUSMDU00011051	Enterococcus faecium	vanB
AUSMDU00011052	Enterococcus faecium	vanB
AUSMDU00011053	Enterococcus faecium	vanB
AUSMDU00011054	Enterococcus faecium	vanB
AUSMDU00011055	Enterococcus faecium	vanB
AUSMDU00011056	Enterococcus faecium	vanB
AUSMDU00011057	Enterococcus faecium	vanB
AUSMDU00031502	Enterococcus gallinarum	vanC-1
AUSMDU00011058	Enterococcus faecium	vanB
AUSMDU00011059	Enterococcus faecium	vanB
AUSMDU00031503	Enterococcus gallinarum	vanC-1
AUSMDU00011060	Enterococcus faecium	vanB
AUSMDU00011062	Enterococcus faecium	vanB
AUSMDU00031504	Enterococcus durans	Not vanA,B,C-1,C-2/C-3
AUSMDU00004028	Enterococcus faecium	vanA&vanB
AUSMDU00071134	Enterococcus faecalis	Not vanA,B,C-1,C-2/C-3
AUSMDU00071135	Enterococcus faecium	Not vanA,B,C-1,C-2/C-3
AUSMDU00004116	Enterococcus faecium	Not vanA,B,C-1,C-2/C-3
AUSMDU00071136	Enterococcus faecalis	vanB
AUSMDU00071137	Enterococcus faecalis	vanB
AUSMDU00071138	Enterococcus faecium	Not vanA,B,C-1,C-2/C-3
AUSMDU00071139	Enterococcus faecalis	Not vanA,B,C-1,C-2/C-3
AUSMDU00071140	Enterococcus faecalis	vanB
AUSMDU00017278	Enterococcus faecalis	Not vanA,B,C-1,C-2/C-3
AUSMDU00031509	Enterococcus gallinarum	vanC-1
AUSMDU00006731	Enterococcus faecalis	Not vanA,B,C-1,C-2/C-3
AUSMDU00024690	Enterococcus faecium	vanA&vanB
AUSMDU00024691	Enterococcus faecium	vanA&vanB
AUSMDU00013425	Enterococcus faecium	vanA&vanB
AUSMDU00013448	Enterococcus faecium	vanA&vanB
AUSMDU00024694	Enterococcus faecium	vanA&vanB
AUSMDU00071141	Enterococcus faecium	Not vanA,B,C-1,C-2/C-3
AUSMDU00071142	Staphylococcus aureus	Not vanA,B,C-1,C-2/C-3
AUSMDU00024699	Enterococcus faecium	vanA&vanB
AUSMDU00024701	Enterococcus faecium	vanA&vanB
AUSMDU00024704	Enterococcus faecium	vanA&vanB
AUSMDU00018719	Staphylococcus warneri	Not vanA,B,C-1,C-2/C-3
AUSMDU00018722	Staphylococcus simulans	Not vanA,B,C-1,C-2/C-3
AUSMDU00018732	Staphylococcus spp.	Not vanA,B,C-1,C-2/C-3
AUSMDU00018733	Staphylococcus spp.	Not vanA,B,C-1,C-2/C-3
AUSMDU00022002	Enterococcus faecium	vanB
AUSMDU00022005	Enterococcus faecium	vanA
AUSMDU00022006	Enterococcus faecium	vanA
AUSMDU00022009	Enterococcus faecium	vanB
AUSMDU00022027	Staphylococcus saprophyticus	Not vanA,B,C-1,C-2/C-3
AUSMDU00022027	Staphylococcus saprophyticus	Not vanA,B,C-1,C-2/C-3
AUSMDU00022028	Enterococcus faecium	vanB
AUSMDU00022029	Enterococcus faecium	vanB
AUSMDU00022030	Enterococcus faecium	vanB
AUSMDU00022031	Enterococcus faecium	vanB
AUSMDU00022032	Enterococcus faecium	vanB
AUSMDU00022033	Enterococcus faecium	vanA
AUSMDU00022034	Enterococcus faecium	vanB
AUSMDU00022035	Enterococcus faecium	vanB
AUSMDU00022036	Enterococcus faecium	vanB
AUSMDU00022037	Enterococcus faecium	vanA
AUSMDU00022062	Enterococcus faecium	vanB
AUSMDU00022063	Enterococcus faecium	vanB
AUSMDU00022064	Enterococcus faecium	vanB
AUSMDU00022193	Enterococcus faecium	vanB
AUSMDU00022194	Enterococcus faecalis	vanB
AUSMDU00022195	Enterococcus faecium	vanB
AUSMDU00022235	Enterococcus faecium	vanA
AUSMDU00022399	Staphylococcus spp.	Not vanA,B,C-1,C-2/C-3
AUSMDU00022840	Enterococcus faecium	Not vanA,B,C-1,C-2/C-3
AUSMDU00022655	Enterococcus faecium	vanA
AUSMDU00022624	Enterococcus faecium	vanA
AUSMDU00022634	Enterococcus faecium	vanA
AUSMDU00022635	Enterococcus faecium	vanA
AUSMDU00022647	Enterococcus faecium	vanA
AUSMDU00026622	Staphylococcus aureus	Not vanA,B,C-1,C-2/C-3
AUSMDU00022851	Enterococcus faecium	vanA
AUSMDU00022918	Staphylococcus spp.	Not vanA,B,C-1,C-2/C-3
AUSMDU00023000	Enterococcus faecium	Not vanA,B,C-1,C-2/C-3
AUSMDU00022932	Enterococcus faecium	vanA
AUSMDU00023309	Staphylococcus saprophyticus	Not vanA,B,C-1,C-2/C-3
AUSMDU00023070	Enterococcus faecium	vanA
AUSMDU00023071	Enterococcus faecium	vanB
AUSMDU00023073	Enterococcus faecium	vanB
AUSMDU00023074	Enterococcus faecium	vanB
AUSMDU00023075	Enterococcus faecium	vanB
AUSMDU00023076	Enterococcus faecium	vanB
AUSMDU00023077	Enterococcus faecium	vanB
AUSMDU00023078	Enterococcus faecium	vanB
AUSMDU00023079	Enterococcus faecium	vanB
AUSMDU00023080	Enterococcus faecium	vanB
AUSMDU00023081	Enterococcus faecium	vanB
AUSMDU00023082	Enterococcus faecium	vanB
AUSMDU00023083	Enterococcus faecium	vanB
AUSMDU00023084	Enterococcus faecium	vanB
AUSMDU00023085	Enterococcus faecium	vanA
AUSMDU00023086	Enterococcus faecium	vanB
AUSMDU00023087	Enterococcus faecium	vanB
AUSMDU00023088	Enterococcus faecium	vanB
AUSMDU00023089	Enterococcus faecium	vanB
AUSMDU00023322	Enterococcus faecalis	Not vanA,B,C-1,C-2/C-3
AUSMDU00023567	Enterococcus faecium	vanA
AUSMDU00023366	Enterococcus faecium	Not vanA,B,C-1,C-2/C-3
AUSMDU00024299	Enterococcus faecium	vanA
AUSMDU00023592	Enterococcus faecium	vanA
AUSMDU00023593	Enterococcus faecium	vanA
AUSMDU00023758	Enterococcus faecium	vanA
AUSMDU00023759	Enterococcus faecium	vanA
AUSMDU00023760	Enterococcus faecium	vanA
AUSMDU00023778	Enterococcus faecium	vanB
AUSMDU00023788	Enterococcus faecium	Not vanA,B,C-1,C-2/C-3
AUSMDU00025990	Enterococcus faecalis	Not vanA,B,C-1,C-2/C-3
AUSMDU00023852	Staphylococcus epidermidis	Not vanA,B,C-1,C-2/C-3
AUSMDU00023983	Enterococcus faecium	vanA
AUSMDU00028498	Staphylococcus aureus	Not vanA,B,C-1,C-2/C-3
AUSMDU00028727	Staphylococcus aureus	Not vanA,B,C-1,C-2/C-3

## Sheet: supp_7and8_data
ID	Species	Species	Carbapenemase allele by Sanger sequencing
AUSMDU00003536	Proteus mirabilis	mirabilis	VIM-1
AUSMDU00003560	Klebsiella pneumoniae	pneumoniae	NDM-1
AUSMDU00079137	Klebsiella pneumoniae	pneumoniae	NDM-1
AUSMDU00079138	Klebsiella pneumoniae	pneumoniae	VIM-1
AUSMDU00079139	Klebsiella pneumoniae	pneumoniae	VIM-1
AUSMDU00003584	Klebsiella pneumoniae	pneumoniae	IMP-14
AUSMDU00003537	Proteus mirabilis	mirabilis	VIM-1
AUSMDU00026908	Escherichia coli	coli	OXA-48
AUSMDU00004987	Klebsiella pneumoniae	pneumoniae	IMP-4
AUSMDU00026869	Klebsiella pneumoniae	pneumoniae	IMP-4
AUSMDU00026923	Klebsiella oxytoca	oxytoca	IMP-4
AUSMDU00026884	Klebsiella pneumoniae	pneumoniae	IMP-4
AUSMDU00026906	Klebsiella pneumoniae	pneumoniae	IMP-4
AUSMDU00079140	Pseudomonas aeruginosa	aeruginosa	IMP-4
AUSMDU00026864	Enterobacter cloacae	cloacae	IMP-4
AUSMDU00048920	Serratia marcescens	marcescens	IMP-4
AUSMDU00004989	Serratia marcescens	marcescens	IMP-4
AUSMDU00048919	Serratia marcescens	marcescens	IMP-4
AUSMDU00048906	Serratia marcescens	marcescens	IMP-4
AUSMDU00048915	Serratia marcescens	marcescens	IMP-4
AUSMDU00048912	Serratia marcescens	marcescens	IMP-4
AUSMDU00048898	Serratia marcescens	marcescens	IMP-4
AUSMDU00048918	Serratia marcescens	marcescens	IMP-4
AUSMDU00048914	Serratia marcescens	marcescens	IMP-4
AUSMDU00048908	Serratia marcescens	marcescens	IMP-4
AUSMDU00048905	Serratia marcescens	marcescens	IMP-4
AUSMDU00048911	Serratia marcescens	marcescens	IMP-4
AUSMDU00004990	Klebsiella oxytoca	oxytoca	IMP-4
AUSMDU00026907	Klebsiella pneumoniae	pneumoniae	IMP-4
AUSMDU00026919	Klebsiella pneumoniae	pneumoniae	IMP-4
AUSMDU00003538	Proteus mirabilis	mirabilis	VIM-1
AUSMDU00026939	Escherichia coli	coli	NDM-1
AUSMDU00073130	Acinetobacter baumannii	baumannii	IMP-4
AUSMDU00026870	Serratia marcescens	marcescens	IMP-4
AUSMDU00026905	Klebsiella oxytoca	oxytoca	IMP-4
AUSMDU00004991	Escherichia coli	coli	IMP-4
AUSMDU00073132	Klebsiella oxytoca	oxytoca	IMP-4
AUSMDU00073133	Escherichia coli	coli	NDM-1
AUSMDU00026877	Escherichia coli	coli	IMP-4
AUSMDU00003541	Morganella morganii	morganii	NDM-1
AUSMDU00004992	Escherichia coli	coli	OXA-181
AUSMDU00004993	Citrobacter freundii	freundii	IMP-4
AUSMDU00026876	Enterobacter cloacae	cloacae	IMP-4
AUSMDU00026854	Klebsiella oxytoca	oxytoca	IMP-4
AUSMDU00026912	Klebsiella oxytoca	oxytoca	IMP-4
AUSMDU00026913	Enterobacter cloacae	cloacae	IMP-4
AUSMDU00004996	Citrobacter freundii	freundii	IMP-4
AUSMDU00079141	Klebsiella pneumoniae	pneumoniae	IMP-4
AUSMDU00079142	Klebsiella pneumoniae	pneumoniae	IMP-4
AUSMDU00003542	Proteus mirabilis	mirabilis	IMP-4
AUSMDU00004997	Escherichia coli	coli	IMP-4
AUSMDU00026928	Serratia marcescens	marcescens	IMP-4
AUSMDU00004761	Klebsiella pneumoniae	pneumoniae	IMP-4
AUSMDU00026853	Escherichia coli	coli	NDM-5
AUSMDU00026880	Serratia marcescens	marcescens	IMP-4
AUSMDU00004795	Klebsiella pneumoniae	pneumoniae	IMP-4
AUSMDU00026865	Proteus penneri	penneri	NDM-1
AUSMDU00002965	Klebsiella pneumoniae	pneumoniae	KPC-2
AUSMDU00004998	Pseudomonas aeruginosa	aeruginosa	IMP-1
AUSMDU00004999	Citrobacter freundii	freundii	IMP-4
AUSMDU00002966	Klebsiella pneumoniae	pneumoniae	KPC-2
AUSMDU00003543	Proteus penneri	penneri	NDM-1
AUSMDU00008077	Klebsiella pneumoniae	pneumoniae	KPC-2
AUSMDU00008099	Escherichia coli	coli	KPC-2
AUSMDU00079143	Pseudomonas aeruginosa	aeruginosa	IMP-4
AUSMDU00026916	Citrobacter species	Not provided	IMP-4
AUSMDU00005004	Enterobacter cloacae	cloacae	IMP-4
AUSMDU00005005	Escherichia coli	coli	NDM-7
AUSMDU00008094	Klebsiella pneumoniae	pneumoniae	KPC-2
AUSMDU00026861	Escherichia coli	coli	NDM-1
AUSMDU00005007	Escherichia coli	coli	NDM-7
AUSMDU00003547	Citrobacter braakii	braakii	NDM-4
AUSMDU00008095	Klebsiella pneumoniae	pneumoniae	KPC-2
AUSMDU00026858	Enterobacter cloacae	cloacae	IMP-4
AUSMDU00008096	Klebsiella pneumoniae	pneumoniae	KPC-2
AUSMDU00008098	Klebsiella pneumoniae	pneumoniae	KPC-2
AUSMDU00026892	Serratia marcescens	marcescens	IMP-4
AUSMDU00008100	Klebsiella pneumoniae	pneumoniae	KPC-2
AUSMDU00048896	Serratia marcescens	marcescens	IMP-4
AUSMDU00048818	Serratia marcescens	marcescens	IMP-4
AUSMDU00048813	Serratia marcescens	marcescens	IMP-4
AUSMDU00003551	Serratia marcescens	marcescens	IMP-4
AUSMDU00008101	Klebsiella pneumoniae	pneumoniae	KPC-2
AUSMDU00026867	Citrobacter freundii	freundii	IMP-4
AUSMDU00005010	Escherichia coli	coli	OXA-181
AUSMDU00079144	Pseudomonas aeruginosa	aeruginosa	IMP-14
AUSMDU00003552	Escherichia coli	coli	OXA-48
AUSMDU00003553	Pseudomonas aeruginosa	aeruginosa	VIM-2
AUSMDU00005011	Escherichia coli	coli	NDM-5
AUSMDU00026934	Escherichia coli	coli	IMP-4
AUSMDU00005016	Enterobacter cloacae	cloacae	IMP-4
AUSMDU00079145	Pseudomonas aeruginosa	aeruginosa	IMP-4
AUSMDU00003563	Pseudomonas aeruginosa	aeruginosa	VIM-2
AUSMDU00003566	Escherichia coli	coli	OXA-181
AUSMDU00003568	Citrobacter freundii	freundii	IMP-4
AUSMDU00026949	Serratia marcescens	marcescens	IMP-4
AUSMDU00073144	Enterobacter cloacae	cloacae	IMP-4
AUSMDU00026956	Serratia marcescens	marcescens	IMP-4
AUSMDU00003572	Escherichia coli	coli	OXA-181
AUSMDU00048900	Serratia marcescens	marcescens	IMP-4
AUSMDU00048899	Serratia marcescens	marcescens	IMP-4
AUSMDU00008142	Klebsiella pneumoniae	pneumoniae	KPC-2
AUSMDU00079146	Klebsiella pneumoniae	pneumoniae	KPC-2
AUSMDU00026891	Klebsiella oxytoca	oxytoca	IMP-4
AUSMDU00005021	Enterobacter cloacae	cloacae	IMP-4
AUSMDU00003574	Pseudomonas aeruginosa	aeruginosa	IMP-4
AUSMDU00079147	Pseudomonas aeruginosa	aeruginosa	IMP-14
AUSMDU00026911	Escherichia coli	coli	NDM-1
AUSMDU00026890	Klebsiella oxytoca	oxytoca	IMP-4
AUSMDU00008147	Klebsiella pneumoniae	pneumoniae	KPC-2
AUSMDU00005023	Citrobacter freundii	freundii	NDM-1
AUSMDU00026871	Serratia marcescens	marcescens	IMP-4
AUSMDU00003575	Providencia rettgeri	rettgeri	NDM-1
AUSMDU00026930	Enterobacter cloacae	cloacae	IMP-4
AUSMDU00005025	Escherichia coli	coli	OXA-181
AUSMDU00005026	Escherichia coli	coli	OXA-48
AUSMDU00026883	Enterobacter cloacae	cloacae	IMP-4
AUSMDU00003588	Klebsiella pneumoniae	pneumoniae	OXA-232
AUSMDU00003588	Klebsiella pneumoniae	pneumoniae	NDM-5
AUSMDU00003578	Enterobacter cloacae	cloacae	IMP-4
AUSMDU00003579	Escherichia coli	coli	NDM-7
AUSMDU00003580	Acinetobacter baumannii	baumannii	NDM-1
AUSMDU00026873	Escherichia coli	coli	NDM-7
AUSMDU00003581	Escherichia coli	coli	NDM-1
AUSMDU00003582	Proteus mirabilis	mirabilis	OXA-48
AUSMDU00003583	Escherichia coli	coli	IMP-4
AUSMDU00003585	Serratia marcescens	marcescens	IMP-4
AUSMDU00026935	Escherichia coli	coli	NDM-4
AUSMDU00005029	Escherichia coli	coli	OXA-48
AUSMDU00026872	Escherichia coli	coli	IMP-4
AUSMDU00005030	Enterobacter cloacae	cloacae	IMP-4
AUSMDU00026924	Klebsiella species	Not provided	IMP-4
AUSMDU00026902	Enterobacter cloacae	cloacae	IMP-4
AUSMDU00026888	Enterobacter aerogenes	aerogenes	IMP-4
AUSMDU00008140	Citrobacter farmeri	farmeri	KPC-2
AUSMDU00008141	Citrobacter farmeri	farmeri	KPC-2
AUSMDU00026863	Enterobacter cloacae	cloacae	IMP-4
AUSMDU00005038	Serratia marcescens	marcescens	SME-2
AUSMDU00026882	Enterobacter cloacae	cloacae	IMP-4
AUSMDU00073149	Escherichia coli	coli	NDM-1
AUSMDU00026962	Enterobacter cloacae	cloacae	IMP-4
AUSMDU00079148	Escherichia coli	coli	VIM-1
AUSMDU00079149	Escherichia coli	coli	NDM-7
AUSMDU00048814	Serratia marcescens	marcescens	IMP-4
AUSMDU00079150	Pseudomonas aeruginosa	aeruginosa	IMP-14
AUSMDU00079151	Pseudomonas aeruginosa	aeruginosa	IMP-4
AUSMDU00026900	Escherichia coli	coli	OXA-48
AUSMDU00005347	Klebsiella pneumoniae	pneumoniae	KPC-2
AUSMDU00005378	Klebsiella pneumoniae	pneumoniae	KPC-2
AUSMDU00005518	Klebsiella pneumoniae	pneumoniae	KPC-2
AUSMDU00026903	Escherichia coli	coli	VIM-1
AUSMDU00005031	Klebsiella pneumoniae	pneumoniae	OXA-232
AUSMDU00005031	Klebsiella pneumoniae	pneumoniae	NDM-5
AUSMDU00003569	Klebsiella pneumoniae	pneumoniae	KPC-3
AUSMDU00079152	Pseudomonas aeruginosa	aeruginosa	NDM-1
AUSMDU00003573	Klebsiella pneumoniae	pneumoniae	KPC-3
AUSMDU00079153	Escherichia coli	coli	NDM-5
AUSMDU00026856	Klebsiella pneumoniae	pneumoniae	NDM-1
AUSMDU00026945	Klebsiella pneumoniae	pneumoniae	NDM-1
AUSMDU00026931	Klebsiella pneumoniae	pneumoniae	NDM-1
AUSMDU00005015	Klebsiella pneumoniae	pneumoniae	NDM-1
AUSMDU00003565	Klebsiella pneumoniae	pneumoniae	NDM-1
AUSMDU00026887	Klebsiella pneumoniae	pneumoniae	NDM-1
AUSMDU00026932	Klebsiella pneumoniae	pneumoniae	NDM-1
AUSMDU00008146	Citrobacter farmeri	farmeri	KPC-2
AUSMDU00005352	Klebsiella pneumoniae	pneumoniae	NDM-1
AUSMDU00026957	Escherichia coli	coli	IMP-4
AUSMDU00026920	Escherichia coli	coli	OXA-181
AUSMDU00005404	Klebsiella pneumoniae	pneumoniae	NDM-1
AUSMDU00005257	Klebsiella pneumoniae	pneumoniae	OXA-232
AUSMDU00005257	Klebsiella pneumoniae	pneumoniae	NDM-1
AUSMDU00008148	Citrobacter farmeri	farmeri	KPC-2
AUSMDU00026958	Escherichia coli	coli	NDM-5
AUSMDU00026874	Klebsiella pneumoniae	pneumoniae	NDM-4
AUSMDU00026922	Escherichia coli	coli	NDM-5
AUSMDU00073153	Enterobacter aerogenes	aerogenes	IMP-4
AUSMDU00005310	Klebsiella pneumoniae	pneumoniae	OXA-181
AUSMDU00070151	Escherichia coli	coli	NDM-5
AUSMDU00026889	Escherichia coli	coli	OXA-181
AUSMDU00008149	Klebsiella oxytoca	oxytoca	KPC-2
AUSMDU00026929	Klebsiella pneumoniae	pneumoniae	NDM-5
AUSMDU00026910	Escherichia coli	coli	OXA-181
AUSMDU00079154	Citrobacter freundii	freundii	NDM-5
AUSMDU00079155	Citrobacter freundii	freundii	KPC-2
AUSMDU00079156	Citrobacter freundii	freundii	KPC-2
AUSMDU00048901	Serratia marcescens	marcescens	IMP-4
AUSMDU00048806	Citrobacter farmeri	farmeri	KPC-2
AUSMDU00048821	Citrobacter farmeri	farmeri	KPC-2
AUSMDU00079157	Citrobacter freundii	freundii	OXA-232
AUSMDU00079158	Citrobacter freundii	freundii	OXA-232
AUSMDU00005002	Klebsiella pneumoniae	pneumoniae	NDM-5
AUSMDU00026860	Klebsiella pneumoniae	pneumoniae	NDM-5
AUSMDU00005020	Klebsiella pneumoniae	pneumoniae	NDM-5
AUSMDU00079159	Klebsiella oxytoca	oxytoca	KPC-2
AUSMDU00079160	Klebsiella oxytoca	oxytoca	KPC-2
AUSMDU00017158	Enterobacter cloacae	cloacae	OXA-232
AUSMDU00079161	Pseudomonas aeruginosa	aeruginosa	IMP-4
AUSMDU00008150	Citrobacter freundii	freundii	KPC-2
AUSMDU00026915	Klebsiella pneumoniae	pneumoniae	NDM-5
AUSMDU00079162	Klebsiella pneumoniae	pneumoniae	NDM-5
AUSMDU00026849	Escherichia coli	coli	NDM-7
AUSMDU00026875	Escherichia coli	coli	OXA-48
AUSMDU00026938	Escherichia coli	coli	NDM-5
AUSMDU00026898	Serratia marcescens	marcescens	IMP-4
AUSMDU00026937	Citrobacter farmeri	farmeri	KPC-2
AUSMDU00009525	Escherichia coli	coli	NDM-5
AUSMDU00026879	Escherichia coli	coli	NDM-5
AUSMDU00005310	Klebsiella pneumoniae	pneumoniae	NDM-5
AUSMDU00005514	Escherichia coli	coli	OXA-181
AUSMDU00026954	Enterobacter cloacae	cloacae	IMP-4
AUSMDU00005514	Escherichia coli	coli	NDM-5
AUSMDU00026941	Serratia marcescens	marcescens	IMP-4
AUSMDU00026868	Escherichia coli	coli	IMP-4
AUSMDU00026897	Serratia marcescens	marcescens	IMP-4
AUSMDU00026940	Escherichia coli	coli	NDM-5
AUSMDU00026851	Escherichia coli	coli	OXA-181
AUSMDU00026943	Escherichia coli	coli	NDM-5
AUSMDU00026914	Escherichia coli	coli	NDM-5
AUSMDU00079163	Pseudomonas aeruginosa	aeruginosa	IMP-4
AUSMDU00026855	Escherichia coli	coli	OXA-181
AUSMDU00079164	Pseudomonas aeruginosa	aeruginosa	IMP-7
AUSMDU00004814	Escherichia coli	coli	NDM-1
AUSMDU00079165	Pseudomonas aeruginosa	aeruginosa	IMP-7
AUSMDU00026899	Escherichia coli	coli	OXA-48
AUSMDU00026895	Escherichia coli	coli	NDM-5
AUSMDU00026936	Enterobacter cloacae	cloacae	IMP-4
AUSMDU00026901	Klebsiella pneumoniae	pneumoniae	OXA-181
AUSMDU00004515	Pseudomonas putida	putida	VIM-4
AUSMDU00004541	Escherichia coli	coli	NDM-7
AUSMDU00004536	Pseudomonas aeruginosa	aeruginosa	IMP-7
AUSMDU00004537	Pseudomonas aeruginosa	aeruginosa	IMP-7
AUSMDU00004538	Pseudomonas aeruginosa	aeruginosa	IMP-7
AUSMDU00004539	Klebsiella oxytoca	oxytoca	KPC-2
AUSMDU00004540	Citrobacter freundii	freundii	KPC-2
AUSMDU00026901	Klebsiella pneumoniae	pneumoniae	NDM-4
AUSMDU00004542	Escherichia coli	coli	OXA-48
AUSMDU00004616	Escherichia coli	coli	NDM-1
AUSMDU00005003	Klebsiella pneumoniae	pneumoniae	OXA-181
AUSMDU00004618	Escherichia coli	coli	NDM-4
AUSMDU00004619	Citrobacter amalonaticus	amalonaticus	NDM-4
AUSMDU00005014	Klebsiella pneumoniae	pneumoniae	OXA-181
AUSMDU00004631	Klebsiella oxytoca	oxytoca	KPC-2
AUSMDU00004632	Escherichia coli	coli	KPC-2
AUSMDU00004633	Pseudomonas aeruginosa	aeruginosa	IMP-7
AUSMDU00004634	Pseudomonas putida	putida	VIM-2
AUSMDU00004751	Escherichia coli	coli	NDM-1
AUSMDU00026896	Klebsiella pneumoniae	pneumoniae	OXA-181
AUSMDU00004760	Citrobacter farmeri	farmeri	KPC-2
AUSMDU00004870	Klebsiella pneumoniae	pneumoniae	OXA-181
AUSMDU00004779	Escherichia coli	coli	NDM-5
AUSMDU00004780	Escherichia coli	coli	NDM-5
AUSMDU00005346	Klebsiella pneumoniae	pneumoniae	OXA-181
AUSMDU00026953	Klebsiella pneumoniae	pneumoniae	OXA-232
AUSMDU00004796	Escherichia coli	coli	NDM-1
AUSMDU00004797	Escherichia coli	coli	NDM-5
AUSMDU00004837	Escherichia coli	coli	NDM-7
AUSMDU00004838	Enterobacter asburiae	asburiae	NDM-7
AUSMDU00004839	Escherichia coli	coli	NDM-5
AUSMDU00004834	Enterobacter cloacae	cloacae	IMP-4
AUSMDU00026862	Klebsiella pneumoniae	pneumoniae	OXA-232
AUSMDU00004869	Enterobacter cloacae	cloacae	IMP-4
AUSMDU00073141	Klebsiella pneumoniae	pneumoniae	OXA-232
AUSMDU00004871	Klebsiella oxytoca	oxytoca	IMP-4
AUSMDU00004891	Serratia marcescens	marcescens	IMP-4
AUSMDU00004984	Escherichia coli	coli	NDM-5
AUSMDU00004890	Escherichia coli	coli	NDM-5
AUSMDU00004893	Escherichia coli	coli	OXA-48
AUSMDU00005052	Citrobacter farmeri	farmeri	KPC-2
AUSMDU00005019	Klebsiella pneumoniae	pneumoniae	OXA-232
AUSMDU00005058	Escherichia coli	coli	NDM-5
AUSMDU00005062	Escherichia coli	coli	OXA-48
AUSMDU00005065	Escherichia coli	coli	NDM-5
AUSMDU00005073	Escherichia coli	coli	OXA-48
AUSMDU00005074	Escherichia coli	coli	OXA-48
AUSMDU00026850	Klebsiella pneumoniae	pneumoniae	OXA-232
AUSMDU00005141	Escherichia coli	coli	NDM-5
AUSMDU00005192	Citrobacter freundii	freundii	NDM-1
AUSMDU00005260	Escherichia coli	coli	OXA-48
AUSMDU00005194	Enterobacter cloacae	cloacae	IMP-4
AUSMDU00005204	Escherichia coli	coli	NDM-5
AUSMDU00026866	Klebsiella pneumoniae	pneumoniae	OXA-232
AUSMDU00005259	Klebsiella pneumoniae	pneumoniae	OXA-232
AUSMDU00005258	Escherichia coli	coli	NDM-5
AUSMDU00005678	Klebsiella pneumoniae	pneumoniae	OXA-232
AUSMDU00003544	Klebsiella pneumoniae	pneumoniae	OXA-48
AUSMDU00003545	Klebsiella pneumoniae	pneumoniae	OXA-48
AUSMDU00003546	Klebsiella pneumoniae	pneumoniae	OXA-48
AUSMDU00026878	Klebsiella pneumoniae	pneumoniae	OXA-48
AUSMDU00026961	Klebsiella pneumoniae	pneumoniae	OXA-48
AUSMDU00005297	Escherichia coli	coli	OXA-181
AUSMDU00026959	Klebsiella pneumoniae	pneumoniae	OXA-48
AUSMDU00005327	Citrobacter freundii	freundii	IMP-4
AUSMDU00026960	Klebsiella pneumoniae	pneumoniae	OXA-48
AUSMDU00005329	Klebsiella oxytoca	oxytoca	KPC-2
AUSMDU00005343	Pseudomonas aeruginosa	aeruginosa	IMP-7
AUSMDU00005331	Pseudomonas putida	putida	VIM-2
AUSMDU00005332	Pseudomonas putida	putida	VIM-2
AUSMDU00005344	Escherichia coli	coli	KPC-2
AUSMDU00005333	Enterobacter cloacae	cloacae	VIM-1
AUSMDU00026848	Klebsiella pneumoniae	pneumoniae	OXA-48
AUSMDU00026904	Klebsiella pneumoniae	pneumoniae	VIM-1
AUSMDU00005351	Escherichia coli	coli	NDM-1
AUSMDU00079168	Klebsiella pneumoniae	pneumoniae	VIM-1
AUSMDU00005374	Serratia marcescens	marcescens	IMP-4
AUSMDU00005375	Enterobacter cloacae	cloacae	IMP-4
AUSMDU00005376	Escherichia coli	coli	IMP-4
AUSMDU00005377	Escherichia coli	coli	OXA-48
AUSMDU00079169	Klebsiella pneumoniae	pneumoniae	VIM-1
AUSMDU00005379	Enterobacter cloacae	cloacae	IMP-4
AUSMDU00005392	Enterobacter cloacae	cloacae	IMP-4
AUSMDU00005393	Serratia marcescens	marcescens	IMP-4
AUSMDU00005394	Serratia marcescens	marcescens	IMP-4
AUSMDU00079170	Klebsiella pneumoniae	pneumoniae	VIM-1
AUSMDU00005407	Serratia marcescens	marcescens	IMP-4
AUSMDU00005416	Escherichia coli	coli	NDM-1
AUSMDU00005420	Escherichia coli	coli	OXA-181
AUSMDU00026944	Klebsiella pneumoniae	pneumoniae	OXA-232
AUSMDU00079171	Klebsiella pneumoniae	pneumoniae	VIM-1
AUSMDU00005520	Enterobacter cloacae	cloacae	NDM-1
AUSMDU00005630	Serratia marcescens	marcescens	IMP-4
AUSMDU00005631	Serratia marcescens	marcescens	IMP-4
AUSMDU00005632	Serratia marcescens	marcescens	IMP-4
AUSMDU00079172	Enterobacter cloacae	cloacae	IMP-4
AUSMDU00005633	Serratia marcescens	marcescens	IMP-4
AUSMDU00005634	Serratia marcescens	marcescens	IMP-4
AUSMDU00005635	Serratia marcescens	marcescens	IMP-4
AUSMDU00005636	Serratia marcescens	marcescens	IMP-4
AUSMDU00005637	Serratia marcescens	marcescens	IMP-4
AUSMDU00005638	Serratia marcescens	marcescens	IMP-4
AUSMDU00005639	Serratia marcescens	marcescens	IMP-4
AUSMDU00005640	Serratia marcescens	marcescens	IMP-4
AUSMDU00005641	Serratia marcescens	marcescens	IMP-4
AUSMDU00005642	Serratia marcescens	marcescens	IMP-4
AUSMDU00005643	Serratia marcescens	marcescens	IMP-4
AUSMDU00005644	Serratia marcescens	marcescens	IMP-4
AUSMDU00005645	Serratia marcescens	marcescens	IMP-4
AUSMDU00005646	Serratia marcescens	marcescens	IMP-4
AUSMDU00005651	Serratia marcescens	marcescens	IMP-4
AUSMDU00005193	Klebsiella pneumoniae	pneumoniae	VIM-19
AUSMDU00005679	Escherichia coli	coli	KPC-2
AUSMDU00005680	Klebsiella oxytoca	oxytoca	KPC-2
AUSMDU00005681	Enterobacter cloacae	cloacae	IMP-4
AUSMDU00079173	Citrobacter freundii	freundii	IMP-4
AUSMDU00005684	Serratia marcescens	marcescens	IMP-4
AUSMDU00003571	Klebsiella pneumoniae	pneumoniae	VIM-5
AUSMDU00005699	Pseudomonas aeruginosa	aeruginosa	VIM-2
AUSMDU00005722	Klebsiella oxytoca	oxytoca	IMP-4
AUSMDU00005740	Escherichia coli	coli	OXA-181
AUSMDU00005744	Klebsiella oxytoca	oxytoca	IMP-4
AUSMDU00026944	Klebsiella pneumoniae	pneumoniae	NDM-1
AUSMDU00048827	Enterobacter cloacae	cloacae	NDM-4
AUSMDU00048827	Enterobacter cloacae	cloacae	NDM-4
AUSMDU00048836	Klebsiella pneumoniae	pneumoniae	KPC-2
AUSMDU00048836	Klebsiella pneumoniae	pneumoniae	KPC-2
AUSMDU00079166	Klebsiella pneumoniae	pneumoniae	OXA-232
AUSMDU00079166	Klebsiella pneumoniae	pneumoniae	NDM-5
AUSMDU00079167	Klebsiella pneumoniae	pneumoniae	OXA-232
AUSMDU00079167	Klebsiella pneumoniae	pneumoniae	NDM-5

## Sheet: supp_figure_9
Isolate	Species
GCA_000008585.1	Mycobacterium tuberculosis
GCA_000009585.1	Staphylococcus aureus
GCA_000009645.1	Staphylococcus aureus
GCA_000011525.1	Staphylococcus aureus
GCA_000013465.1	Staphylococcus aureus
GCA_000017085.1	Staphylococcus aureus
GCA_000017125.1	Staphylococcus aureus
GCA_000020665.1	Stenotrophomonas maltophilia
GCA_000022925.1	Listeria monocytogenes
GCA_000072485.1	Stenotrophomonas maltophilia
GCA_000144955.1	Staphylococcus aureus
GCA_000145595.1	Staphylococcus aureus
GCA_000166455.2	Vibrio cholerae
GCA_000223885.1	Stenotrophomonas maltophilia
GCA_000237265.1	Staphylococcus aureus
GCA_000239235.1	Staphylococcus aureus
GCA_000277735.2	Mycobacterium tuberculosis
GCA_000284595.1	Stenotrophomonas maltophilia
GCA_000292915.1	Burkholderia cepacia
GCA_000306865.1	Legionella pneumophila
GCA_000382985.1	Staphylococcus aureus
GCA_000419385.1	Acinetobacter baumannii
GCA_000430405.1	Vibrio parahaemolyticus
GCA_000444405.1	Enterococcus faecium
GCA_000470845.1	Staphylococcus aureus
GCA_000470865.1	Staphylococcus aureus
GCA_000626595.1	Neisseria meningitidis
GCA_000648515.1	Citrobacter freundii
GCA_000701165.2	Burkholderia cepacia
GCA_000755805.1	Burkholderia cepacia
GCA_000765415.1	Vibrio cholerae
GCA_000769575.1	Staphylococcus aureus
GCA_000783755.2	Citrobacter freundii
GCA_000814165.3	Acinetobacter nosocomialis
GCA_000815085.1	Staphylococcus aureus
GCA_000828775.1	Serratia marcescens
GCA_000932055.2	Clostridioides difficile
GCA_000963815.1	Acinetobacter baumannii
GCA_000974835.2	Burkholderia cepacia
GCA_000975245.1	Serratia liquefaciens
GCA_001018645.2	Staphylococcus aureus
GCA_001018835.2	Staphylococcus aureus
GCA_001019205.2	Staphylococcus aureus
GCA_001019255.2	Staphylococcus aureus
GCA_001022095.1	Enterobacter asburiae
GCA_001022115.1	Klebsiella oxytoca
GCA_001022215.1	Serratia marcescens
GCA_001043255.1	Mycobacterium tuberculosis
GCA_001077655.1	Acinetobacter baumannii
GCA_001274595.1	Stenotrophomonas maltophilia
GCA_001274655.1	Stenotrophomonas maltophilia
GCA_001274675.1	Stenotrophomonas maltophilia
GCA_001280365.1	Serratia marcescens
GCA_001293505.1	Salmonella enterica
GCA_001294565.1	Serratia marcescens
GCA_001296985.1	Staphylococcus aureus
GCA_001411495.1	Burkholderia cepacia
GCA_001412695.1	Enterococcus faecium
GCA_001441225.1	Salmonella enterica
GCA_001456055.3	Klebsiella pneumoniae
GCA_001506405.1	Campylobacter jejuni
GCA_001514455.1	Serratia fonticola
GCA_001515705.1	Staphylococcus aureus
GCA_001515745.1	Staphylococcus aureus
GCA_001558495.2	Vibrio parahaemolyticus
GCA_001558855.2	Providencia stuartii
GCA_001573125.1	Acinetobacter baumannii
GCA_001577285.1	Acinetobacter pittii
GCA_001577795.1	Clostridioides difficile
GCA_001580175.1	Shigella flexneri
GCA_001593565.1	Escherichia coli
GCA_001610735.1	Legionella pneumophila
GCA_001617565.1	Escherichia coli
GCA_001636235.1	Acinetobacter baumannii
GCA_001640985.1	Proteus mirabilis
GCA_001644765.1	Klebsiella pneumoniae
GCA_001647755.1	Salmonella enterica
GCA_001679685.1	Pseudomonas aeruginosa
GCA_001679745.1	Vibrio alginolyticus
GCA_001700835.1	Vibrio parahaemolyticus
GCA_001701425.2	Klebsiella pneumoniae
GCA_001702455.1	Citrobacter freundii
GCA_001709275.1	Klebsiella pneumoniae
GCA_001717625.1	Campylobacter jejuni
GCA_001717685.3	Staphylococcus aureus
GCA_001718395.1	Burkholderia cepacia
GCA_001718835.1	Burkholderia cepacia
GCA_001741665.1	Klebsiella pneumoniae
GCA_001750825.1	Neisseria meningitidis
GCA_001752965.1	Legionella pneumophila
GCA_001792835.1	Pseudomonas aeruginosa
GCA_001806345.1	Acinetobacter baumannii
GCA_001870185.1	Klebsiella oxytoca
GCA_001874625.1	Providencia rettgeri
GCA_001895825.1	Mycobacterium tuberculosis
GCA_001895905.1	Enterococcus faecium
GCA_001901405.1	Escherichia coli
GCA_001902335.1	Klebsiella pneumoniae
GCA_001908595.1	Klebsiella pneumoniae
GCA_001922205.1	Acinetobacter baumannii
GCA_001931555.1	Salmonella enterica
GCA_001999105.1	Listeria monocytogenes
GCA_002007625.1	Enterococcus faecium
GCA_002025605.1	Stenotrophomonas maltophilia
GCA_002055635.1	Escherichia coli
GCA_002082725.1	Acinetobacter baumannii
GCA_002104615.1	Pseudomonas aeruginosa
GCA_002138415.1	Stenotrophomonas maltophilia
GCA_002180115.1	Proteus mirabilis
GCA_002180235.1	Proteus mirabilis
GCA_002189545.2	Stenotrophomonas maltophilia
GCA_002192335.1	Klebsiella pneumoniae
GCA_002192375.1	Klebsiella pneumoniae
GCA_002192475.1	Pseudomonas aeruginosa
GCA_002197405.1	Proteus mirabilis
GCA_002202175.1	Escherichia coli
GCA_002205355.1	Pseudomonas aeruginosa
GCA_002208845.2	Citrobacter braakii
GCA_002208885.2	Stenotrophomonas maltophilia
GCA_002209085.2	Burkholderia cepacia
GCA_002215345.1	Pseudomonas aeruginosa
GCA_002216835.1	Klebsiella michiganensis
GCA_002224405.1	Salmonella enterica
GCA_002237465.1	Enterobacter hormaechei
GCA_002238375.1	Campylobacter jejuni
GCA_002240095.1	Shigella flexneri
GCA_002246595.3	Escherichia coli
GCA_002248115.3	Klebsiella pneumoniae
GCA_002249995.1	Citrobacter farmeri
GCA_002251875.3	Klebsiella pneumoniae
GCA_002300675.2	Klebsiella pneumoniae
GCA_002310895.1	Proteus mirabilis
GCA_002334625.1	Enterococcus faecium
GCA_002356255.1	Mycobacterium tuberculosis
GCA_002411865.3	Pseudomonas aeruginosa
GCA_002589795.1	Escherichia coli
GCA_002741415.1	Acinetobacter baumannii
GCA_002741615.1	Shigella dysenteriae
GCA_002741685.1	Klebsiella pneumoniae
GCA_002753655.1	Pseudomonas aeruginosa
GCA_002753915.1	Acinetobacter baumannii
GCA_002761555.1	Enterococcus faecium
GCA_002777275.1	Enterococcus faecium
GCA_002786865.1	Citrobacter freundii
GCA_002811325.2	Klebsiella pneumoniae
GCA_002811555.3	Escherichia coli
GCA_002843665.1	Acinetobacter baumannii
GCA_002843985.1	Campylobacter coli
GCA_002848465.1	Listeria monocytogenes
GCA_002848565.1	Klebsiella pneumoniae
GCA_002860085.1	Escherichia coli
GCA_002872455.1	Escherichia albertii
GCA_002906415.1	Klebsiella oxytoca
GCA_002909775.2	Klebsiella pneumoniae
GCA_002944495.1	Proteus mirabilis
GCA_002945235.1	Proteus mirabilis
GCA_002945415.1	Clostridioides difficile
GCA_002947845.1	Acinetobacter baumannii
GCA_002949815.1	Shigella dysenteriae
GCA_002951595.1	Klebsiella pneumoniae
GCA_002953455.1	Escherichia coli
GCA_002968655.1	Pseudomonas aeruginosa
GCA_002975475.1	Mycobacterium tuberculosis
GCA_002983665.1	Providencia stuartii
GCA_002996805.1	Acinetobacter baumannii
GCA_002996885.1	Serratia marcescens
GCA_002997125.1	Serratia marcescens
GCA_002999175.1	Salmonella enterica
GCA_003010695.1	Enterobacter cloacae
GCA_003018375.1	Escherichia coli
GCA_003020685.1	Enterococcus faecium
GCA_003020705.1	Enterococcus faecium
GCA_003020725.1	Enterococcus faecium
GCA_003020745.1	Enterococcus faecium
GCA_003020765.1	Enterococcus faecium
GCA_003030085.1	Staphylococcus aureus
GCA_003030105.1	Salmonella enterica
GCA_003031645.1	Serratia marcescens
GCA_003031735.1	Escherichia coli
GCA_003032415.1	Serratia marcescens
GCA_003047125.1	Vibrio vulnificus
GCA_003051945.2	Enterobacter hormaechei
GCA_003071285.1	Klebsiella aerogenes
GCA_003071325.1	Morganella morganii
GCA_003071565.1	Serratia marcescens
GCA_003071585.1	Serratia marcescens
GCA_003071605.1	Serratia marcescens
GCA_003071625.1	Serratia marcescens
GCA_003071645.1	Enterobacter cloacae
GCA_003073235.1	Klebsiella pneumoniae
GCA_003073335.1	Klebsiella pneumoniae
GCA_003073835.1	Escherichia coli
GCA_003203635.1	Staphylococcus aureus
GCA_003204075.1	Serratia marcescens
GCA_003204095.1	Enterobacter cloacae
GCA_003204135.1	Providencia rettgeri
GCA_003204405.1	Serratia marcescens
GCA_003231095.1	Salmonella enterica
GCA_003264955.1	Enterobacter hormaechei
GCA_003265245.1	Shigella sonnei
GCA_003296225.1	Acinetobacter baumannii
GCA_003313565.1	Clostridioides difficile
GCA_003325055.1	Salmonella enterica
GCA_003325975.1	Escherichia coli
GCA_003336405.1	Escherichia coli
GCA_003351385.1	Escherichia coli
GCA_003368125.1	Campylobacter jejuni
GCA_003410275.1	Escherichia coli
GCA_003425545.1	Staphylococcus aureus
GCA_003425915.1	Staphylococcus aureus
GCA_003443755.1	Klebsiella pneumoniae
GCA_003481905.1	Clostridioides difficile
GCA_003482165.1	Clostridioides difficile
GCA_003516005.1	Acinetobacter baumannii
GCA_003546465.1	Burkholderia cepacia
GCA_003571765.1	Escherichia coli
GCA_003571805.1	Pseudomonas aeruginosa
GCA_003665635.1	Citrobacter freundii
GCA_003697245.1	Clostridioides difficile
GCA_003719615.1	Enterobacter cloacae
GCA_003719755.1	Vibrio cholerae
GCA_003719775.1	Shigella flexneri
GCA_003798125.1	Pseudomonas aeruginosa
GCA_003798165.1	Raoultella ornithinolytica
GCA_003812545.1	Listeria monocytogenes
GCA_003850165.1	Klebsiella pneumoniae
GCA_003855115.1	Shigella sonnei
GCA_003855315.1	Klebsiella pneumoniae
GCA_003855635.1	Proteus mirabilis
GCA_003940845.1	Klebsiella pneumoniae
GCA_003949725.2	Acinetobacter baumannii
GCA_003950015.1	Pseudomonas aeruginosa
GCA_003950235.1	Pseudomonas aeruginosa
GCA_003952325.1	Pseudomonas aeruginosa
GCA_003952625.1	Staphylococcus aureus
GCA_003955925.1	Cronobacter sakazakii
GCA_003955965.1	Morganella morganii
GCA_003957785.1	Enterococcus faecium
GCA_003965345.2	Enterobacter hormaechei
GCA_003966425.1	Escherichia coli
GCA_003986655.1	Salmonella enterica
GCA_003990375.1	Klebsiella quasipneumoniae
GCA_004006035.1	Klebsiella pneumoniae
GCA_004117115.1	Vibrio cholerae
GCA_004120015.1	Klebsiella pneumoniae
GCA_004124035.2	Salmonella enterica
GCA_004124175.2	Salmonella enterica
GCA_004151605.1	Enterobacter cloacae
GCA_004193735.1	Pseudomonas aeruginosa
GCA_004295405.1	Klebsiella pneumoniae
GCA_004319645.1	Vibrio vulnificus
GCA_004332055.1	Enterococcus faecium
GCA_004771175.1	Listeria monocytogenes
GCA_004924295.1	Campylobacter jejuni
GCA_005155965.1	Providencia rettgeri
GCA_005156265.1	Escherichia coli
GCA_005222465.1	Salmonella enterica
GCA_005280355.1	Acinetobacter baumannii
GCA_005280375.1	Acinetobacter baumannii
GCA_005305005.1	Pseudomonas aeruginosa
GCA_005517315.1	Enterococcus faecium
GCA_005518095.1	Acinetobacter baumannii
GCA_005519135.1	Acinetobacter baumannii
GCA_005576735.1	Enterococcus faecium
GCA_005706035.1	Staphylococcus aureus
GCA_005844025.1	Salmonella enterica
GCA_005854025.1	Klebsiella pneumoniae
GCA_005885835.1	Salmonella enterica
GCA_005886035.1	Escherichia coli
GCA_005889995.1	Staphylococcus aureus
GCA_005890035.1	Staphylococcus aureus
GCA_005954705.1	Salmonella enterica
GCA_005960425.1	Citrobacter freundii
GCA_006088835.1	Staphylococcus aureus
GCA_006280355.1	Enterococcus faecium
GCA_006351845.1	Enterococcus faecium
GCA_006402875.1	Salmonella enterica
GCA_006459145.1	Klebsiella pneumoniae
GCA_006517015.1	Salmonella enterica
GCA_006965505.1	Citrobacter amalonaticus
GCA_007035805.1	Enterobacter asburiae
GCA_007556795.1	Enterobacter hormaechei
GCA_007632255.1	Klebsiella aerogenes
GCA_007833895.1	Pseudomonas aeruginosa
GCA_007954485.1	Acinetobacter pittii
GCA_900017775.1	Staphylococcus aureus
GCA_900087625.2	Neisseria gonorrhoeae
GCA_900087725.2	Neisseria gonorrhoeae
GCA_900087785.2	Neisseria gonorrhoeae
GCA_900087795.2	Neisseria gonorrhoeae
GCA_900092475.1	Enterococcus faecium
GCA_900323945.1	Klebsiella pneumoniae
GCA_900474725.1	Staphylococcus aureus
GCA_900497045.1	Klebsiella pneumoniae
GCA_900497145.1	Enterobacter cloacae
GCA_900497455.1	Escherichia coli
GCA_900520335.1	Citrobacter freundii
GCA_900520355.1	Acinetobacter calcoaceticus
GCA_900607245.1	Staphylococcus aureus
GCA_900607255.1	Staphylococcus aureus
GCA_900607265.1	Staphylococcus aureus
GCA_900607285.1	Staphylococcus aureus
GCA_900607295.1	Staphylococcus aureus
GCA_900607305.1	Staphylococcus aureus
GCA_900620215.1	Staphylococcus aureus
GCA_900620225.1	Staphylococcus aureus
GCA_900620235.1	Staphylococcus aureus
GCA_900620245.1	Staphylococcus aureus
GCA_900620255.1	Staphylococcus aureus
GCA_900635475.1	Kluyvera intermedia
GCA_900638785.1	Enterococcus faecium
GCA_900639335.1	Enterococcus faecium
GCA_900639405.1	Enterococcus faecium
GCA_900639425.1	Enterococcus faecium
GCA_900639505.1	Enterococcus faecium
GCA_900639515.1	Enterococcus faecium
GCA_900639525.1	Enterococcus faecium
GCA_900639535.1	Enterococcus faecium
GCA_900639585.1	Enterococcus faecium
GCA_900659645.1	Shigella flexneri
GCA_900659655.1	Shigella sonnei

## Sheet: supp_figure_10
Isolate	Drug_class	Gene/allele
GCA_000008585.1	Aminoglycosides (Ribosomal methyltransferase)	nogene
GCA_000009585.1	Aminoglycosides (Ribosomal methyltransferase)	nogene
GCA_000009645.1	Aminoglycosides (Ribosomal methyltransferase)	nogene
GCA_000011525.1	Aminoglycosides (Ribosomal methyltransferase)	nogene
GCA_000013465.1	Aminoglycosides (Ribosomal methyltransferase)	nogene
GCA_000017085.1	Aminoglycosides (Ribosomal methyltransferase)	nogene
GCA_000017125.1	Aminoglycosides (Ribosomal methyltransferase)	nogene
GCA_000020665.1	Aminoglycosides (Ribosomal methyltransferase)	nogene
GCA_000022925.1	Aminoglycosides (Ribosomal methyltransferase)	nogene
GCA_000072485.1	Aminoglycosides (Ribosomal methyltransferase)	nogene
GCA_000144955.1	Aminoglycosides (Ribosomal methyltransferase)	nogene
GCA_000145595.1	Aminoglycosides (Ribosomal methyltransferase)	nogene
GCA_000166455.2	Aminoglycosides (Ribosomal methyltransferase)	nogene
GCA_000223885.1	Aminoglycosides (Ribosomal methyltransferase)	nogene
GCA_000237265.1	Aminoglycosides (Ribosomal methyltransferase)	nogene
GCA_000239235.1	Aminoglycosides (Ribosomal methyltransferase)	nogene
GCA_000277735.2	Aminoglycosides (Ribosomal methyltransferase)	nogene
GCA_000284595.1	Aminoglycosides (Ribosomal methyltransferase)	nogene
GCA_000292915.1	Aminoglycosides (Ribosomal methyltransferase)	nogene
GCA_000306865.1	Aminoglycosides (Ribosomal methyltransferase)	nogene
GCA_000382985.1	Aminoglycosides (Ribosomal methyltransferase)	nogene
GCA_000419385.1	Aminoglycosides (Ribosomal methyltransferase)	armA
GCA_000430405.1	Aminoglycosides (Ribosomal methyltransferase)	nogene
GCA_000444405.1	Aminoglycosides (Ribosomal methyltransferase)	nogene
GCA_000470845.1	Aminoglycosides (Ribosomal methyltransferase)	nogene
GCA_000470865.1	Aminoglycosides (Ribosomal methyltransferase)	nogene
GCA_000626595.1	Aminoglycosides (Ribosomal methyltransferase)	nogene
GCA_000648515.1	Aminoglycosides (Ribosomal methyltransferase)	nogene
GCA_000701165.2	Aminoglycosides (Ribosomal methyltransferase)	nogene
GCA_000755805.1	Aminoglycosides (Ribosomal methyltransferase)	nogene
GCA_000765415.1	Aminoglycosides (Ribosomal methyltransferase)	nogene
GCA_000769575.1	Aminoglycosides (Ribosomal methyltransferase)	nogene
GCA_000783755.2	Aminoglycosides (Ribosomal methyltransferase)	nogene
GCA_000814165.3	Aminoglycosides (Ribosomal methyltransferase)	nogene
GCA_000815085.1	Aminoglycosides (Ribosomal methyltransferase)	nogene
GCA_000828775.1	Aminoglycosides (Ribosomal methyltransferase)	nogene
GCA_000932055.2	Aminoglycosides (Ribosomal methyltransferase)	nogene
GCA_000963815.1	Aminoglycosides (Ribosomal methyltransferase)	nogene
GCA_000974835.2	Aminoglycosides (Ribosomal methyltransferase)	nogene
GCA_000975245.1	Aminoglycosides (Ribosomal methyltransferase)	nogene
GCA_001018645.2	Aminoglycosides (Ribosomal methyltransferase)	nogene
GCA_001018835.2	Aminoglycosides (Ribosomal methyltransferase)	nogene
GCA_001019205.2	Aminoglycosides (Ribosomal methyltransferase)	nogene
GCA_001019255.2	Aminoglycosides (Ribosomal methyltransferase)	nogene
GCA_001022095.1	Aminoglycosides (Ribosomal methyltransferase)	nogene
GCA_001022115.1	Aminoglycosides (Ribosomal methyltransferase)	nogene
GCA_001022215.1	Aminoglycosides (Ribosomal methyltransferase)	nogene
GCA_001043255.1	Aminoglycosides (Ribosomal methyltransferase)	nogene
GCA_001077655.1	Aminoglycosides (Ribosomal methyltransferase)	armA
GCA_001274595.1	Aminoglycosides (Ribosomal methyltransferase)	nogene
GCA_001274655.1	Aminoglycosides (Ribosomal methyltransferase)	nogene
GCA_001274675.1	Aminoglycosides (Ribosomal methyltransferase)	nogene
GCA_001280365.1	Aminoglycosides (Ribosomal methyltransferase)	nogene
GCA_001293505.1	Aminoglycosides (Ribosomal methyltransferase)	nogene
GCA_001294565.1	Aminoglycosides (Ribosomal methyltransferase)	nogene
GCA_001296985.1	Aminoglycosides (Ribosomal methyltransferase)	nogene
GCA_001411495.1	Aminoglycosides (Ribosomal methyltransferase)	nogene
GCA_001412695.1	Aminoglycosides (Ribosomal methyltransferase)	nogene
GCA_001441225.1	Aminoglycosides (Ribosomal methyltransferase)	nogene
GCA_001456055.3	Aminoglycosides (Ribosomal methyltransferase)	nogene
GCA_001506405.1	Aminoglycosides (Ribosomal methyltransferase)	nogene
GCA_001514455.1	Aminoglycosides (Ribosomal methyltransferase)	nogene
GCA_001515705.1	Aminoglycosides (Ribosomal methyltransferase)	nogene
GCA_001515745.1	Aminoglycosides (Ribosomal methyltransferase)	nogene
GCA_001558495.2	Aminoglycosides (Ribosomal methyltransferase)	nogene
GCA_001558855.2	Aminoglycosides (Ribosomal methyltransferase)	nogene
GCA_001573125.1	Aminoglycosides (Ribosomal methyltransferase)	armA
GCA_001577285.1	Aminoglycosides (Ribosomal methyltransferase)	nogene
GCA_001577795.1	Aminoglycosides (Ribosomal methyltransferase)	nogene
GCA_001580175.1	Aminoglycosides (Ribosomal methyltransferase)	nogene
GCA_001593565.1	Aminoglycosides (Ribosomal methyltransferase)	nogene
GCA_001610735.1	Aminoglycosides (Ribosomal methyltransferase)	nogene
GCA_001617565.1	Aminoglycosides (Ribosomal methyltransferase)	nogene
GCA_001636235.1	Aminoglycosides (Ribosomal methyltransferase)	nogene
GCA_001640985.1	Aminoglycosides (Ribosomal methyltransferase)	armA
GCA_001644765.1	Aminoglycosides (Ribosomal methyltransferase)	rmtF1
GCA_001647755.1	Aminoglycosides (Ribosomal methyltransferase)	rmtB1
GCA_001679685.1	Aminoglycosides (Ribosomal methyltransferase)	armA
GCA_001679745.1	Aminoglycosides (Ribosomal methyltransferase)	nogene
GCA_001700835.1	Aminoglycosides (Ribosomal methyltransferase)	nogene
GCA_001701425.2	Aminoglycosides (Ribosomal methyltransferase)	rmtB1
GCA_001702455.1	Aminoglycosides (Ribosomal methyltransferase)	armA
GCA_001709275.1	Aminoglycosides (Ribosomal methyltransferase)	armA
GCA_001717625.1	Aminoglycosides (Ribosomal methyltransferase)	nogene
GCA_001717685.3	Aminoglycosides (Ribosomal methyltransferase)	nogene
GCA_001718395.1	Aminoglycosides (Ribosomal methyltransferase)	nogene
GCA_001718835.1	Aminoglycosides (Ribosomal methyltransferase)	nogene
GCA_001741665.1	Aminoglycosides (Ribosomal methyltransferase)	rmtF1
GCA_001750825.1	Aminoglycosides (Ribosomal methyltransferase)	nogene
GCA_001752965.1	Aminoglycosides (Ribosomal methyltransferase)	nogene
GCA_001792835.1	Aminoglycosides (Ribosomal methyltransferase)	rmtD1
GCA_001806345.1	Aminoglycosides (Ribosomal methyltransferase)	armA
GCA_001870185.1	Aminoglycosides (Ribosomal methyltransferase)	nogene
GCA_001874625.1	Aminoglycosides (Ribosomal methyltransferase)	armA
GCA_001895825.1	Aminoglycosides (Ribosomal methyltransferase)	nogene
GCA_001895905.1	Aminoglycosides (Ribosomal methyltransferase)	nogene
GCA_001901405.1	Aminoglycosides (Ribosomal methyltransferase)	nogene
GCA_001902335.1	Aminoglycosides (Ribosomal methyltransferase)	nogene
GCA_001908595.1	Aminoglycosides (Ribosomal methyltransferase)	nogene
GCA_001922205.1	Aminoglycosides (Ribosomal methyltransferase)	armA
GCA_001931555.1	Aminoglycosides (Ribosomal methyltransferase)	nogene
GCA_001999105.1	Aminoglycosides (Ribosomal methyltransferase)	nogene
GCA_002007625.1	Aminoglycosides (Ribosomal methyltransferase)	nogene
GCA_002025605.1	Aminoglycosides (Ribosomal methyltransferase)	nogene
GCA_002055635.1	Aminoglycosides (Ribosomal methyltransferase)	rmtC
GCA_002082725.1	Aminoglycosides (Ribosomal methyltransferase)	armA
GCA_002104615.1	Aminoglycosides (Ribosomal methyltransferase)	nogene
GCA_002138415.1	Aminoglycosides (Ribosomal methyltransferase)	nogene
GCA_002180115.1	Aminoglycosides (Ribosomal methyltransferase)	armA
GCA_002180235.1	Aminoglycosides (Ribosomal methyltransferase)	nogene
GCA_002189545.2	Aminoglycosides (Ribosomal methyltransferase)	nogene
GCA_002192335.1	Aminoglycosides (Ribosomal methyltransferase)	nogene
GCA_002192375.1	Aminoglycosides (Ribosomal methyltransferase)	rmtF1
GCA_002192475.1	Aminoglycosides (Ribosomal methyltransferase)	nogene
GCA_002197405.1	Aminoglycosides (Ribosomal methyltransferase)	nogene
GCA_002202175.1	Aminoglycosides (Ribosomal methyltransferase)	rmtC
GCA_002205355.1	Aminoglycosides (Ribosomal methyltransferase)	nogene
GCA_002208845.2	Aminoglycosides (Ribosomal methyltransferase)	nogene
GCA_002208885.2	Aminoglycosides (Ribosomal methyltransferase)	nogene
GCA_002209085.2	Aminoglycosides (Ribosomal methyltransferase)	nogene
GCA_002215345.1	Aminoglycosides (Ribosomal methyltransferase)	nogene
GCA_002216835.1	Aminoglycosides (Ribosomal methyltransferase)	rmtC
GCA_002224405.1	Aminoglycosides (Ribosomal methyltransferase)	armA
GCA_002237465.1	Aminoglycosides (Ribosomal methyltransferase)	nogene
GCA_002238375.1	Aminoglycosides (Ribosomal methyltransferase)	nogene
GCA_002240095.1	Aminoglycosides (Ribosomal methyltransferase)	nogene
GCA_002246595.3	Aminoglycosides (Ribosomal methyltransferase)	nogene
GCA_002248115.3	Aminoglycosides (Ribosomal methyltransferase)	nogene
GCA_002249995.1	Aminoglycosides (Ribosomal methyltransferase)	nogene
GCA_002251875.3	Aminoglycosides (Ribosomal methyltransferase)	nogene
GCA_002300675.2	Aminoglycosides (Ribosomal methyltransferase)	nogene
GCA_002310895.1	Aminoglycosides (Ribosomal methyltransferase)	rmtB1
GCA_002334625.1	Aminoglycosides (Ribosomal methyltransferase)	nogene
GCA_002356255.1	Aminoglycosides (Ribosomal methyltransferase)	nogene
GCA_002411865.3	Aminoglycosides (Ribosomal methyltransferase)	nogene
GCA_002589795.1	Aminoglycosides (Ribosomal methyltransferase)	rmtB1
GCA_002741415.1	Aminoglycosides (Ribosomal methyltransferase)	nogene
GCA_002741615.1	Aminoglycosides (Ribosomal methyltransferase)	nogene
GCA_002741685.1	Aminoglycosides (Ribosomal methyltransferase)	nogene
GCA_002753655.1	Aminoglycosides (Ribosomal methyltransferase)	nogene
GCA_002753915.1	Aminoglycosides (Ribosomal methyltransferase)	nogene
GCA_002761555.1	Aminoglycosides (Ribosomal methyltransferase)	nogene
GCA_002777275.1	Aminoglycosides (Ribosomal methyltransferase)	nogene
GCA_002786865.1	Aminoglycosides (Ribosomal methyltransferase)	nogene
GCA_002811325.2	Aminoglycosides (Ribosomal methyltransferase)	nogene
GCA_002811555.3	Aminoglycosides (Ribosomal methyltransferase)	rmtB1
GCA_002843665.1	Aminoglycosides (Ribosomal methyltransferase)	armA
GCA_002843985.1	Aminoglycosides (Ribosomal methyltransferase)	nogene
GCA_002848465.1	Aminoglycosides (Ribosomal methyltransferase)	nogene
GCA_002848565.1	Aminoglycosides (Ribosomal methyltransferase)	rmtB1
GCA_002860085.1	Aminoglycosides (Ribosomal methyltransferase)	rmtB1
GCA_002872455.1	Aminoglycosides (Ribosomal methyltransferase)	nogene
GCA_002906415.1	Aminoglycosides (Ribosomal methyltransferase)	nogene
GCA_002909775.2	Aminoglycosides (Ribosomal methyltransferase)	rmtF1
GCA_002944495.1	Aminoglycosides (Ribosomal methyltransferase)	nogene
GCA_002945235.1	Aminoglycosides (Ribosomal methyltransferase)	nogene
GCA_002945415.1	Aminoglycosides (Ribosomal methyltransferase)	nogene
GCA_002947845.1	Aminoglycosides (Ribosomal methyltransferase)	nogene
GCA_002949815.1	Aminoglycosides (Ribosomal methyltransferase)	nogene
GCA_002951595.1	Aminoglycosides (Ribosomal methyltransferase)	nogene
GCA_002953455.1	Aminoglycosides (Ribosomal methyltransferase)	nogene
GCA_002968655.1	Aminoglycosides (Ribosomal methyltransferase)	nogene
GCA_002975475.1	Aminoglycosides (Ribosomal methyltransferase)	nogene
GCA_002983665.1	Aminoglycosides (Ribosomal methyltransferase)	nogene
GCA_002996805.1	Aminoglycosides (Ribosomal methyltransferase)	armA
GCA_002996885.1	Aminoglycosides (Ribosomal methyltransferase)	nogene
GCA_002997125.1	Aminoglycosides (Ribosomal methyltransferase)	nogene
GCA_002999175.1	Aminoglycosides (Ribosomal methyltransferase)	nogene
GCA_003010695.1	Aminoglycosides (Ribosomal methyltransferase)	nogene
GCA_003018375.1	Aminoglycosides (Ribosomal methyltransferase)	nogene
GCA_003020685.1	Aminoglycosides (Ribosomal methyltransferase)	nogene
GCA_003020705.1	Aminoglycosides (Ribosomal methyltransferase)	nogene
GCA_003020725.1	Aminoglycosides (Ribosomal methyltransferase)	nogene
GCA_003020745.1	Aminoglycosides (Ribosomal methyltransferase)	nogene
GCA_003020765.1	Aminoglycosides (Ribosomal methyltransferase)	nogene
GCA_003030085.1	Aminoglycosides (Ribosomal methyltransferase)	nogene
GCA_003030105.1	Aminoglycosides (Ribosomal methyltransferase)	nogene
GCA_003031645.1	Aminoglycosides (Ribosomal methyltransferase)	nogene
GCA_003031735.1	Aminoglycosides (Ribosomal methyltransferase)	rmtB1
GCA_003032415.1	Aminoglycosides (Ribosomal methyltransferase)	nogene
GCA_003047125.1	Aminoglycosides (Ribosomal methyltransferase)	nogene
GCA_003051945.2	Aminoglycosides (Ribosomal methyltransferase)	nogene
GCA_003071285.1	Aminoglycosides (Ribosomal methyltransferase)	nogene
GCA_003071325.1	Aminoglycosides (Ribosomal methyltransferase)	nogene
GCA_003071565.1	Aminoglycosides (Ribosomal methyltransferase)	nogene
GCA_003071585.1	Aminoglycosides (Ribosomal methyltransferase)	nogene
GCA_003071605.1	Aminoglycosides (Ribosomal methyltransferase)	nogene
GCA_003071625.1	Aminoglycosides (Ribosomal methyltransferase)	nogene
GCA_003071645.1	Aminoglycosides (Ribosomal methyltransferase)	nogene
GCA_003073235.1	Aminoglycosides (Ribosomal methyltransferase)	nogene
GCA_003073335.1	Aminoglycosides (Ribosomal methyltransferase)	rmtB1
GCA_003073835.1	Aminoglycosides (Ribosomal methyltransferase)	armA
GCA_003203635.1	Aminoglycosides (Ribosomal methyltransferase)	nogene
GCA_003204075.1	Aminoglycosides (Ribosomal methyltransferase)	nogene
GCA_003204095.1	Aminoglycosides (Ribosomal methyltransferase)	nogene
GCA_003204135.1	Aminoglycosides (Ribosomal methyltransferase)	nogene
GCA_003204405.1	Aminoglycosides (Ribosomal methyltransferase)	nogene
GCA_003231095.1	Aminoglycosides (Ribosomal methyltransferase)	nogene
GCA_003264955.1	Aminoglycosides (Ribosomal methyltransferase)	armA
GCA_003265245.1	Aminoglycosides (Ribosomal methyltransferase)	nogene
GCA_003296225.1	Aminoglycosides (Ribosomal methyltransferase)	nogene
GCA_003313565.1	Aminoglycosides (Ribosomal methyltransferase)	nogene
GCA_003325055.1	Aminoglycosides (Ribosomal methyltransferase)	nogene
GCA_003325975.1	Aminoglycosides (Ribosomal methyltransferase)	nogene
GCA_003336405.1	Aminoglycosides (Ribosomal methyltransferase)	nogene
GCA_003351385.1	Aminoglycosides (Ribosomal methyltransferase)	armA
GCA_003368125.1	Aminoglycosides (Ribosomal methyltransferase)	nogene
GCA_003410275.1	Aminoglycosides (Ribosomal methyltransferase)	nogene
GCA_003425545.1	Aminoglycosides (Ribosomal methyltransferase)	nogene
GCA_003425915.1	Aminoglycosides (Ribosomal methyltransferase)	nogene
GCA_003443755.1	Aminoglycosides (Ribosomal methyltransferase)	nogene
GCA_003481905.1	Aminoglycosides (Ribosomal methyltransferase)	nogene
GCA_003482165.1	Aminoglycosides (Ribosomal methyltransferase)	nogene
GCA_003516005.1	Aminoglycosides (Ribosomal methyltransferase)	armA
GCA_003546465.1	Aminoglycosides (Ribosomal methyltransferase)	nogene
GCA_003571765.1	Aminoglycosides (Ribosomal methyltransferase)	nogene
GCA_003571805.1	Aminoglycosides (Ribosomal methyltransferase)	nogene
GCA_003665635.1	Aminoglycosides (Ribosomal methyltransferase)	nogene
GCA_003697245.1	Aminoglycosides (Ribosomal methyltransferase)	nogene
GCA_003719615.1	Aminoglycosides (Ribosomal methyltransferase)	nogene
GCA_003719755.1	Aminoglycosides (Ribosomal methyltransferase)	nogene
GCA_003719775.1	Aminoglycosides (Ribosomal methyltransferase)	nogene
GCA_003798125.1	Aminoglycosides (Ribosomal methyltransferase)	nogene
GCA_003798165.1	Aminoglycosides (Ribosomal methyltransferase)	nogene
GCA_003812545.1	Aminoglycosides (Ribosomal methyltransferase)	nogene
GCA_003850165.1	Aminoglycosides (Ribosomal methyltransferase)	rmtF1
GCA_003855115.1	Aminoglycosides (Ribosomal methyltransferase)	nogene
GCA_003855315.1	Aminoglycosides (Ribosomal methyltransferase)	nogene
GCA_003855635.1	Aminoglycosides (Ribosomal methyltransferase)	nogene
GCA_003940845.1	Aminoglycosides (Ribosomal methyltransferase)	rmtB1
GCA_003949725.2	Aminoglycosides (Ribosomal methyltransferase)	nogene
GCA_003950015.1	Aminoglycosides (Ribosomal methyltransferase)	nogene
GCA_003950235.1	Aminoglycosides (Ribosomal methyltransferase)	nogene
GCA_003952325.1	Aminoglycosides (Ribosomal methyltransferase)	nogene
GCA_003952625.1	Aminoglycosides (Ribosomal methyltransferase)	nogene
GCA_003955925.1	Aminoglycosides (Ribosomal methyltransferase)	nogene
GCA_003955965.1	Aminoglycosides (Ribosomal methyltransferase)	nogene
GCA_003957785.1	Aminoglycosides (Ribosomal methyltransferase)	nogene
GCA_003965345.2	Aminoglycosides (Ribosomal methyltransferase)	nogene
GCA_003966425.1	Aminoglycosides (Ribosomal methyltransferase)	nogene
GCA_003986655.1	Aminoglycosides (Ribosomal methyltransferase)	nogene
GCA_003990375.1	Aminoglycosides (Ribosomal methyltransferase)	nogene
GCA_004006035.1	Aminoglycosides (Ribosomal methyltransferase)	rmtB1
GCA_004117115.1	Aminoglycosides (Ribosomal methyltransferase)	nogene
GCA_004120015.1	Aminoglycosides (Ribosomal methyltransferase)	armA
GCA_004124035.2	Aminoglycosides (Ribosomal methyltransferase)	nogene
GCA_004124175.2	Aminoglycosides (Ribosomal methyltransferase)	nogene
GCA_004151605.1	Aminoglycosides (Ribosomal methyltransferase)	nogene
GCA_004193735.1	Aminoglycosides (Ribosomal methyltransferase)	rmtD
GCA_004295405.1	Aminoglycosides (Ribosomal methyltransferase)	nogene
GCA_004319645.1	Aminoglycosides (Ribosomal methyltransferase)	nogene
GCA_004332055.1	Aminoglycosides (Ribosomal methyltransferase)	nogene
GCA_004771175.1	Aminoglycosides (Ribosomal methyltransferase)	nogene
GCA_004924295.1	Aminoglycosides (Ribosomal methyltransferase)	nogene
GCA_005155965.1	Aminoglycosides (Ribosomal methyltransferase)	armA
GCA_005156265.1	Aminoglycosides (Ribosomal methyltransferase)	rmtB1
GCA_005222465.1	Aminoglycosides (Ribosomal methyltransferase)	nogene
GCA_005280355.1	Aminoglycosides (Ribosomal methyltransferase)	armA
GCA_005280375.1	Aminoglycosides (Ribosomal methyltransferase)	armA
GCA_005305005.1	Aminoglycosides (Ribosomal methyltransferase)	nogene
GCA_005517315.1	Aminoglycosides (Ribosomal methyltransferase)	nogene
GCA_005518095.1	Aminoglycosides (Ribosomal methyltransferase)	armA
GCA_005519135.1	Aminoglycosides (Ribosomal methyltransferase)	nogene
GCA_005576735.1	Aminoglycosides (Ribosomal methyltransferase)	nogene
GCA_005706035.1	Aminoglycosides (Ribosomal methyltransferase)	nogene
GCA_005844025.1	Aminoglycosides (Ribosomal methyltransferase)	nogene
GCA_005854025.1	Aminoglycosides (Ribosomal methyltransferase)	rmtB1
GCA_005885835.1	Aminoglycosides (Ribosomal methyltransferase)	nogene
GCA_005886035.1	Aminoglycosides (Ribosomal methyltransferase)	nogene
GCA_005889995.1	Aminoglycosides (Ribosomal methyltransferase)	nogene
GCA_005890035.1	Aminoglycosides (Ribosomal methyltransferase)	nogene
GCA_005954705.1	Aminoglycosides (Ribosomal methyltransferase)	nogene
GCA_005960425.1	Aminoglycosides (Ribosomal methyltransferase)	nogene
GCA_006088835.1	Aminoglycosides (Ribosomal methyltransferase)	nogene
GCA_006280355.1	Aminoglycosides (Ribosomal methyltransferase)	nogene
GCA_006351845.1	Aminoglycosides (Ribosomal methyltransferase)	nogene
GCA_006402875.1	Aminoglycosides (Ribosomal methyltransferase)	nogene
GCA_006459145.1	Aminoglycosides (Ribosomal methyltransferase)	armA
GCA_006517015.1	Aminoglycosides (Ribosomal methyltransferase)	nogene
GCA_006965505.1	Aminoglycosides (Ribosomal methyltransferase)	nogene
GCA_007035805.1	Aminoglycosides (Ribosomal methyltransferase)	nogene
GCA_007556795.1	Aminoglycosides (Ribosomal methyltransferase)	nogene
GCA_007632255.1	Aminoglycosides (Ribosomal methyltransferase)	nogene
GCA_007833895.1	Aminoglycosides (Ribosomal methyltransferase)	nogene
GCA_007954485.1	Aminoglycosides (Ribosomal methyltransferase)	nogene
GCA_900017775.1	Aminoglycosides (Ribosomal methyltransferase)	nogene
GCA_900087625.2	Aminoglycosides (Ribosomal methyltransferase)	nogene
GCA_900087725.2	Aminoglycosides (Ribosomal methyltransferase)	nogene
GCA_900087785.2	Aminoglycosides (Ribosomal methyltransferase)	nogene
GCA_900087795.2	Aminoglycosides (Ribosomal methyltransferase)	nogene
GCA_900092475.1	Aminoglycosides (Ribosomal methyltransferase)	nogene
GCA_900323945.1	Aminoglycosides (Ribosomal methyltransferase)	nogene
GCA_900474725.1	Aminoglycosides (Ribosomal methyltransferase)	nogene
GCA_900497045.1	Aminoglycosides (Ribosomal methyltransferase)	nogene
GCA_900497145.1	Aminoglycosides (Ribosomal methyltransferase)	nogene
GCA_900497455.1	Aminoglycosides (Ribosomal methyltransferase)	nogene
GCA_900520335.1	Aminoglycosides (Ribosomal methyltransferase)	nogene
GCA_900520355.1	Aminoglycosides (Ribosomal methyltransferase)	nogene
GCA_900607245.1	Aminoglycosides (Ribosomal methyltransferase)	nogene
GCA_900607255.1	Aminoglycosides (Ribosomal methyltransferase)	nogene
GCA_900607265.1	Aminoglycosides (Ribosomal methyltransferase)	nogene
GCA_900607285.1	Aminoglycosides (Ribosomal methyltransferase)	nogene
GCA_900607295.1	Aminoglycosides (Ribosomal methyltransferase)	nogene
GCA_900607305.1	Aminoglycosides (Ribosomal methyltransferase)	nogene
GCA_900620215.1	Aminoglycosides (Ribosomal methyltransferase)	nogene
GCA_900620225.1	Aminoglycosides (Ribosomal methyltransferase)	nogene
GCA_900620235.1	Aminoglycosides (Ribosomal methyltransferase)	nogene
GCA_900620245.1	Aminoglycosides (Ribosomal methyltransferase)	nogene
GCA_900620255.1	Aminoglycosides (Ribosomal methyltransferase)	nogene
GCA_900635475.1	Aminoglycosides (Ribosomal methyltransferase)	nogene
GCA_900638785.1	Aminoglycosides (Ribosomal methyltransferase)	nogene
GCA_900639335.1	Aminoglycosides (Ribosomal methyltransferase)	nogene
GCA_900639405.1	Aminoglycosides (Ribosomal methyltransferase)	nogene
GCA_900639425.1	Aminoglycosides (Ribosomal methyltransferase)	nogene
GCA_900639505.1	Aminoglycosides (Ribosomal methyltransferase)	nogene
GCA_900639515.1	Aminoglycosides (Ribosomal methyltransferase)	nogene
GCA_900639525.1	Aminoglycosides (Ribosomal methyltransferase)	nogene
GCA_900639535.1	Aminoglycosides (Ribosomal methyltransferase)	nogene
GCA_900639585.1	Aminoglycosides (Ribosomal methyltransferase)	nogene
GCA_900659645.1	Aminoglycosides (Ribosomal methyltransferase)	nogene
GCA_900659655.1	Aminoglycosides (Ribosomal methyltransferase)	nogene
GCA_000008585.1	Beta-lactamase (not ESBL or carbapenemase)	blaA
GCA_000009585.1	Beta-lactamase (not ESBL or carbapenemase)	nogene
GCA_000009645.1	Beta-lactamase (not ESBL or carbapenemase)	nogene
GCA_000011525.1	Beta-lactamase (not ESBL or carbapenemase)	nogene
GCA_000013465.1	Beta-lactamase (not ESBL or carbapenemase)	nogene
GCA_000017085.1	Beta-lactamase (not ESBL or carbapenemase)	nogene
GCA_000017125.1	Beta-lactamase (not ESBL or carbapenemase)	nogene
GCA_000020665.1	Beta-lactamase (not ESBL or carbapenemase)	nogene
GCA_000022925.1	Beta-lactamase (not ESBL or carbapenemase)	nogene
GCA_000072485.1	Beta-lactamase (not ESBL or carbapenemase)	nogene
GCA_000144955.1	Beta-lactamase (not ESBL or carbapenemase)	nogene
GCA_000145595.1	Beta-lactamase (not ESBL or carbapenemase)	nogene
GCA_000166455.2	Beta-lactamase (not ESBL or carbapenemase)	nogene
GCA_000223885.1	Beta-lactamase (not ESBL or carbapenemase)	nogene
GCA_000237265.1	Beta-lactamase (not ESBL or carbapenemase)	nogene
GCA_000239235.1	Beta-lactamase (not ESBL or carbapenemase)	nogene
GCA_000277735.2	Beta-lactamase (not ESBL or carbapenemase)	blaA
GCA_000284595.1	Beta-lactamase (not ESBL or carbapenemase)	nogene
GCA_000292915.1	Beta-lactamase (not ESBL or carbapenemase)	nogene
GCA_000306865.1	Beta-lactamase (not ESBL or carbapenemase)	blaOXA-29
GCA_000382985.1	Beta-lactamase (not ESBL or carbapenemase)	nogene
GCA_000419385.1	Beta-lactamase (not ESBL or carbapenemase)	nogene
GCA_000430405.1	Beta-lactamase (not ESBL or carbapenemase)	blaCARB-21
GCA_000444405.1	Beta-lactamase (not ESBL or carbapenemase)	nogene
GCA_000470845.1	Beta-lactamase (not ESBL or carbapenemase)	nogene
GCA_000470865.1	Beta-lactamase (not ESBL or carbapenemase)	nogene
GCA_000626595.1	Beta-lactamase (not ESBL or carbapenemase)	nogene
GCA_000648515.1	Beta-lactamase (not ESBL or carbapenemase)	blaOXA-1
GCA_000701165.2	Beta-lactamase (not ESBL or carbapenemase)	nogene
GCA_000755805.1	Beta-lactamase (not ESBL or carbapenemase)	nogene
GCA_000765415.1	Beta-lactamase (not ESBL or carbapenemase)	blaTEM-1
GCA_000769575.1	Beta-lactamase (not ESBL or carbapenemase)	nogene
GCA_000783755.2	Beta-lactamase (not ESBL or carbapenemase)	nogene
GCA_000814165.3	Beta-lactamase (not ESBL or carbapenemase)	nogene
GCA_000815085.1	Beta-lactamase (not ESBL or carbapenemase)	nogene
GCA_000828775.1	Beta-lactamase (not ESBL or carbapenemase)	nogene
GCA_000932055.2	Beta-lactamase (not ESBL or carbapenemase)	nogene
GCA_000963815.1	Beta-lactamase (not ESBL or carbapenemase)	nogene
GCA_000974835.2	Beta-lactamase (not ESBL or carbapenemase)	nogene
GCA_000975245.1	Beta-lactamase (not ESBL or carbapenemase)	nogene
GCA_001018645.2	Beta-lactamase (not ESBL or carbapenemase)	nogene
GCA_001018835.2	Beta-lactamase (not ESBL or carbapenemase)	nogene
GCA_001019205.2	Beta-lactamase (not ESBL or carbapenemase)	nogene
GCA_001019255.2	Beta-lactamase (not ESBL or carbapenemase)	nogene
GCA_001022095.1	Beta-lactamase (not ESBL or carbapenemase)	nogene
GCA_001022115.1	Beta-lactamase (not ESBL or carbapenemase)	blaOXA-2,blaOXA-1
GCA_001022215.1	Beta-lactamase (not ESBL or carbapenemase)	blaOXA-9,blaTEM-1
GCA_001043255.1	Beta-lactamase (not ESBL or carbapenemase)	blaA
GCA_001077655.1	Beta-lactamase (not ESBL or carbapenemase)	nogene
GCA_001274595.1	Beta-lactamase (not ESBL or carbapenemase)	nogene
GCA_001274655.1	Beta-lactamase (not ESBL or carbapenemase)	nogene
GCA_001274675.1	Beta-lactamase (not ESBL or carbapenemase)	nogene
GCA_001280365.1	Beta-lactamase (not ESBL or carbapenemase)	nogene
GCA_001293505.1	Beta-lactamase (not ESBL or carbapenemase)	nogene
GCA_001294565.1	Beta-lactamase (not ESBL or carbapenemase)	blaTEM-1
GCA_001296985.1	Beta-lactamase (not ESBL or carbapenemase)	nogene
GCA_001411495.1	Beta-lactamase (not ESBL or carbapenemase)	nogene
GCA_001412695.1	Beta-lactamase (not ESBL or carbapenemase)	nogene
GCA_001441225.1	Beta-lactamase (not ESBL or carbapenemase)	nogene
GCA_001456055.3	Beta-lactamase (not ESBL or carbapenemase)	blaTEM-1
GCA_001506405.1	Beta-lactamase (not ESBL or carbapenemase)	nogene
GCA_001514455.1	Beta-lactamase (not ESBL or carbapenemase)	nogene
GCA_001515705.1	Beta-lactamase (not ESBL or carbapenemase)	nogene
GCA_001515745.1	Beta-lactamase (not ESBL or carbapenemase)	nogene
GCA_001558495.2	Beta-lactamase (not ESBL or carbapenemase)	blaCARB-18
GCA_001558855.2	Beta-lactamase (not ESBL or carbapenemase)	nogene
GCA_001573125.1	Beta-lactamase (not ESBL or carbapenemase)	blaTEM-1
GCA_001577285.1	Beta-lactamase (not ESBL or carbapenemase)	nogene
GCA_001577795.1	Beta-lactamase (not ESBL or carbapenemase)	nogene
GCA_001580175.1	Beta-lactamase (not ESBL or carbapenemase)	blaTEM-1,blaOXA-1
GCA_001593565.1	Beta-lactamase (not ESBL or carbapenemase)	blaTEM-1,blaOXA-1
GCA_001610735.1	Beta-lactamase (not ESBL or carbapenemase)	blaOXA-29
GCA_001617565.1	Beta-lactamase (not ESBL or carbapenemase)	blaOXA-10
GCA_001636235.1	Beta-lactamase (not ESBL or carbapenemase)	nogene
GCA_001640985.1	Beta-lactamase (not ESBL or carbapenemase)	nogene
GCA_001644765.1	Beta-lactamase (not ESBL or carbapenemase)	blaSHV-11
GCA_001647755.1	Beta-lactamase (not ESBL or carbapenemase)	blaTEM-1,blaOXA-1
GCA_001679685.1	Beta-lactamase (not ESBL or carbapenemase)	blaOXA-50,blaOXA-1
GCA_001679745.1	Beta-lactamase (not ESBL or carbapenemase)	blaCARB-42
GCA_001700835.1	Beta-lactamase (not ESBL or carbapenemase)	blaCARB-18
GCA_001701425.2	Beta-lactamase (not ESBL or carbapenemase)	blaOXA-10,blaSHV-11,blaTEM-1
GCA_001702455.1	Beta-lactamase (not ESBL or carbapenemase)	blaTEM-1
GCA_001709275.1	Beta-lactamase (not ESBL or carbapenemase)	blaSHV-11,blaOXA-9,blaTEM-1,blaOXA-1
GCA_001717625.1	Beta-lactamase (not ESBL or carbapenemase)	blaOXA
GCA_001717685.3	Beta-lactamase (not ESBL or carbapenemase)	nogene
GCA_001718395.1	Beta-lactamase (not ESBL or carbapenemase)	nogene
GCA_001718835.1	Beta-lactamase (not ESBL or carbapenemase)	nogene
GCA_001741665.1	Beta-lactamase (not ESBL or carbapenemase)	blaSHV-1,blaOXA-1
GCA_001750825.1	Beta-lactamase (not ESBL or carbapenemase)	nogene
GCA_001752965.1	Beta-lactamase (not ESBL or carbapenemase)	nogene
GCA_001792835.1	Beta-lactamase (not ESBL or carbapenemase)	blaOXA-56
GCA_001806345.1	Beta-lactamase (not ESBL or carbapenemase)	blaTEM-1
GCA_001870185.1	Beta-lactamase (not ESBL or carbapenemase)	blaOXA-1
GCA_001874625.1	Beta-lactamase (not ESBL or carbapenemase)	blaOXA-2,blaTEM-1
GCA_001895825.1	Beta-lactamase (not ESBL or carbapenemase)	blaA
GCA_001895905.1	Beta-lactamase (not ESBL or carbapenemase)	nogene
GCA_001901405.1	Beta-lactamase (not ESBL or carbapenemase)	nogene
GCA_001902335.1	Beta-lactamase (not ESBL or carbapenemase)	blaSHV-1,blaLAP-2,blaOXA-1
GCA_001908595.1	Beta-lactamase (not ESBL or carbapenemase)	blaSHV-11,blaTEM-1
GCA_001922205.1	Beta-lactamase (not ESBL or carbapenemase)	blaTEM-1
GCA_001931555.1	Beta-lactamase (not ESBL or carbapenemase)	nogene
GCA_001999105.1	Beta-lactamase (not ESBL or carbapenemase)	nogene
GCA_002007625.1	Beta-lactamase (not ESBL or carbapenemase)	nogene
GCA_002025605.1	Beta-lactamase (not ESBL or carbapenemase)	nogene
GCA_002055635.1	Beta-lactamase (not ESBL or carbapenemase)	blaOXA-2,blaTEM-1
GCA_002082725.1	Beta-lactamase (not ESBL or carbapenemase)	nogene
GCA_002104615.1	Beta-lactamase (not ESBL or carbapenemase)	blaOXA-488
GCA_002138415.1	Beta-lactamase (not ESBL or carbapenemase)	nogene
GCA_002180115.1	Beta-lactamase (not ESBL or carbapenemase)	nogene
GCA_002180235.1	Beta-lactamase (not ESBL or carbapenemase)	nogene
GCA_002189545.2	Beta-lactamase (not ESBL or carbapenemase)	nogene
GCA_002192335.1	Beta-lactamase (not ESBL or carbapenemase)	blaSHV-11,blaTEM-1
GCA_002192375.1	Beta-lactamase (not ESBL or carbapenemase)	blaSHV-11,blaTEM-1
GCA_002192475.1	Beta-lactamase (not ESBL or carbapenemase)	blaOXA
GCA_002197405.1	Beta-lactamase (not ESBL or carbapenemase)	blaOXA-10
GCA_002202175.1	Beta-lactamase (not ESBL or carbapenemase)	blaOXA-1
GCA_002205355.1	Beta-lactamase (not ESBL or carbapenemase)	blaOXA
GCA_002208845.2	Beta-lactamase (not ESBL or carbapenemase)	nogene
GCA_002208885.2	Beta-lactamase (not ESBL or carbapenemase)	nogene
GCA_002209085.2	Beta-lactamase (not ESBL or carbapenemase)	nogene
GCA_002215345.1	Beta-lactamase (not ESBL or carbapenemase)	blaOXA-486,blaOXA-4
GCA_002216835.1	Beta-lactamase (not ESBL or carbapenemase)	blaTEM-1
GCA_002224405.1	Beta-lactamase (not ESBL or carbapenemase)	blaTEM-1,blaOXA-1
GCA_002237465.1	Beta-lactamase (not ESBL or carbapenemase)	blaTEM-1,blaOXA-1
GCA_002238375.1	Beta-lactamase (not ESBL or carbapenemase)	nogene
GCA_002240095.1	Beta-lactamase (not ESBL or carbapenemase)	blaTEM-1,blaOXA-1
GCA_002246595.3	Beta-lactamase (not ESBL or carbapenemase)	blaTEM-1
GCA_002248115.3	Beta-lactamase (not ESBL or carbapenemase)	blaSHV-1
GCA_002249995.1	Beta-lactamase (not ESBL or carbapenemase)	blaTEM-1,blaOXA-1
GCA_002251875.3	Beta-lactamase (not ESBL or carbapenemase)	blaSHV-1
GCA_002300675.2	Beta-lactamase (not ESBL or carbapenemase)	blaSHV-1,blaTEM-1
GCA_002310895.1	Beta-lactamase (not ESBL or carbapenemase)	blaTEM-1
GCA_002334625.1	Beta-lactamase (not ESBL or carbapenemase)	nogene
GCA_002356255.1	Beta-lactamase (not ESBL or carbapenemase)	blaA
GCA_002411865.3	Beta-lactamase (not ESBL or carbapenemase)	blaOXA-10,blaOXA-486
GCA_002589795.1	Beta-lactamase (not ESBL or carbapenemase)	blaTEM-1,blaOXA-1
GCA_002741415.1	Beta-lactamase (not ESBL or carbapenemase)	blaTEM-1
GCA_002741615.1	Beta-lactamase (not ESBL or carbapenemase)	blaTEM-1
GCA_002741685.1	Beta-lactamase (not ESBL or carbapenemase)	blaSHV-11,blaTEM-1,blaOXA-1
GCA_002753655.1	Beta-lactamase (not ESBL or carbapenemase)	blaOXA-395
GCA_002753915.1	Beta-lactamase (not ESBL or carbapenemase)	blaOXA
GCA_002761555.1	Beta-lactamase (not ESBL or carbapenemase)	nogene
GCA_002777275.1	Beta-lactamase (not ESBL or carbapenemase)	nogene
GCA_002786865.1	Beta-lactamase (not ESBL or carbapenemase)	nogene
GCA_002811325.2	Beta-lactamase (not ESBL or carbapenemase)	blaSHV-11,blaTEM-1
GCA_002811555.3	Beta-lactamase (not ESBL or carbapenemase)	blaTEM-1
GCA_002843665.1	Beta-lactamase (not ESBL or carbapenemase)	blaTEM-1
GCA_002843985.1	Beta-lactamase (not ESBL or carbapenemase)	nogene
GCA_002848465.1	Beta-lactamase (not ESBL or carbapenemase)	nogene
GCA_002848565.1	Beta-lactamase (not ESBL or carbapenemase)	blaSHV-11,blaTEM-1
GCA_002860085.1	Beta-lactamase (not ESBL or carbapenemase)	blaTEM-1
GCA_002872455.1	Beta-lactamase (not ESBL or carbapenemase)	nogene
GCA_002906415.1	Beta-lactamase (not ESBL or carbapenemase)	blaCARB-2
GCA_002909775.2	Beta-lactamase (not ESBL or carbapenemase)	blaSHV-1,blaTEM-1
GCA_002944495.1	Beta-lactamase (not ESBL or carbapenemase)	blaCARB-2
GCA_002945235.1	Beta-lactamase (not ESBL or carbapenemase)	blaOXA-1
GCA_002945415.1	Beta-lactamase (not ESBL or carbapenemase)	nogene
GCA_002947845.1	Beta-lactamase (not ESBL or carbapenemase)	nogene
GCA_002949815.1	Beta-lactamase (not ESBL or carbapenemase)	blaOXA-1
GCA_002951595.1	Beta-lactamase (not ESBL or carbapenemase)	blaSHV-11,blaOXA-1
GCA_002953455.1	Beta-lactamase (not ESBL or carbapenemase)	blaTEM-1,blaOXA-1
GCA_002968655.1	Beta-lactamase (not ESBL or carbapenemase)	blaOXA-2,blaOXA-488
GCA_002975475.1	Beta-lactamase (not ESBL or carbapenemase)	blaA
GCA_002983665.1	Beta-lactamase (not ESBL or carbapenemase)	nogene
GCA_002996805.1	Beta-lactamase (not ESBL or carbapenemase)	nogene
GCA_002996885.1	Beta-lactamase (not ESBL or carbapenemase)	nogene
GCA_002997125.1	Beta-lactamase (not ESBL or carbapenemase)	nogene
GCA_002999175.1	Beta-lactamase (not ESBL or carbapenemase)	nogene
GCA_003010695.1	Beta-lactamase (not ESBL or carbapenemase)	nogene
GCA_003018375.1	Beta-lactamase (not ESBL or carbapenemase)	nogene
GCA_003020685.1	Beta-lactamase (not ESBL or carbapenemase)	nogene
GCA_003020705.1	Beta-lactamase (not ESBL or carbapenemase)	nogene
GCA_003020725.1	Beta-lactamase (not ESBL or carbapenemase)	nogene
GCA_003020745.1	Beta-lactamase (not ESBL or carbapenemase)	nogene
GCA_003020765.1	Beta-lactamase (not ESBL or carbapenemase)	nogene
GCA_003030085.1	Beta-lactamase (not ESBL or carbapenemase)	nogene
GCA_003030105.1	Beta-lactamase (not ESBL or carbapenemase)	blaOXA-10,blaOXA-9,blaTEM-1,blaOXA-1
GCA_003031645.1	Beta-lactamase (not ESBL or carbapenemase)	blaOXA-9,blaTEM-1
GCA_003031735.1	Beta-lactamase (not ESBL or carbapenemase)	blaTEM-1
GCA_003032415.1	Beta-lactamase (not ESBL or carbapenemase)	nogene
GCA_003047125.1	Beta-lactamase (not ESBL or carbapenemase)	nogene
GCA_003051945.2	Beta-lactamase (not ESBL or carbapenemase)	nogene
GCA_003071285.1	Beta-lactamase (not ESBL or carbapenemase)	blaTEM-1,blaOXA-1
GCA_003071325.1	Beta-lactamase (not ESBL or carbapenemase)	nogene
GCA_003071565.1	Beta-lactamase (not ESBL or carbapenemase)	nogene
GCA_003071585.1	Beta-lactamase (not ESBL or carbapenemase)	nogene
GCA_003071605.1	Beta-lactamase (not ESBL or carbapenemase)	nogene
GCA_003071625.1	Beta-lactamase (not ESBL or carbapenemase)	nogene
GCA_003071645.1	Beta-lactamase (not ESBL or carbapenemase)	nogene
GCA_003073235.1	Beta-lactamase (not ESBL or carbapenemase)	blaSHV-1,blaOXA-9,blaTEM-1
GCA_003073335.1	Beta-lactamase (not ESBL or carbapenemase)	blaSHV-11,blaTEM-1
GCA_003073835.1	Beta-lactamase (not ESBL or carbapenemase)	blaOXA-9,blaTEM-1
GCA_003203635.1	Beta-lactamase (not ESBL or carbapenemase)	nogene
GCA_003204075.1	Beta-lactamase (not ESBL or carbapenemase)	nogene
GCA_003204095.1	Beta-lactamase (not ESBL or carbapenemase)	blaTEM-1
GCA_003204135.1	Beta-lactamase (not ESBL or carbapenemase)	nogene
GCA_003204405.1	Beta-lactamase (not ESBL or carbapenemase)	nogene
GCA_003231095.1	Beta-lactamase (not ESBL or carbapenemase)	nogene
GCA_003264955.1	Beta-lactamase (not ESBL or carbapenemase)	blaTEM-1,blaSED
GCA_003265245.1	Beta-lactamase (not ESBL or carbapenemase)	blaTEM-1
GCA_003296225.1	Beta-lactamase (not ESBL or carbapenemase)	nogene
GCA_003313565.1	Beta-lactamase (not ESBL or carbapenemase)	nogene
GCA_003325055.1	Beta-lactamase (not ESBL or carbapenemase)	nogene
GCA_003325975.1	Beta-lactamase (not ESBL or carbapenemase)	blaTEM-1
GCA_003336405.1	Beta-lactamase (not ESBL or carbapenemase)	blaTEM-1
GCA_003351385.1	Beta-lactamase (not ESBL or carbapenemase)	nogene
GCA_003368125.1	Beta-lactamase (not ESBL or carbapenemase)	nogene
GCA_003410275.1	Beta-lactamase (not ESBL or carbapenemase)	nogene
GCA_003425545.1	Beta-lactamase (not ESBL or carbapenemase)	nogene
GCA_003425915.1	Beta-lactamase (not ESBL or carbapenemase)	nogene
GCA_003443755.1	Beta-lactamase (not ESBL or carbapenemase)	blaTEM-1
GCA_003481905.1	Beta-lactamase (not ESBL or carbapenemase)	nogene
GCA_003482165.1	Beta-lactamase (not ESBL or carbapenemase)	nogene
GCA_003516005.1	Beta-lactamase (not ESBL or carbapenemase)	blaTEM-1
GCA_003546465.1	Beta-lactamase (not ESBL or carbapenemase)	nogene
GCA_003571765.1	Beta-lactamase (not ESBL or carbapenemase)	blaOXA-10,blaTEM-1
GCA_003571805.1	Beta-lactamase (not ESBL or carbapenemase)	blaOXA-486,blaOXA-4
GCA_003665635.1	Beta-lactamase (not ESBL or carbapenemase)	nogene
GCA_003697245.1	Beta-lactamase (not ESBL or carbapenemase)	nogene
GCA_003719615.1	Beta-lactamase (not ESBL or carbapenemase)	nogene
GCA_003719755.1	Beta-lactamase (not ESBL or carbapenemase)	blaCARB-4
GCA_003719775.1	Beta-lactamase (not ESBL or carbapenemase)	blaOXA,blaOXA-1
GCA_003798125.1	Beta-lactamase (not ESBL or carbapenemase)	blaOXA
GCA_003798165.1	Beta-lactamase (not ESBL or carbapenemase)	nogene
GCA_003812545.1	Beta-lactamase (not ESBL or carbapenemase)	nogene
GCA_003850165.1	Beta-lactamase (not ESBL or carbapenemase)	blaSHV-1,blaTEM-1
GCA_003855115.1	Beta-lactamase (not ESBL or carbapenemase)	nogene
GCA_003855315.1	Beta-lactamase (not ESBL or carbapenemase)	blaTEM-1,blaOXA-1
GCA_003855635.1	Beta-lactamase (not ESBL or carbapenemase)	blaOXA-1
GCA_003940845.1	Beta-lactamase (not ESBL or carbapenemase)	blaLAP-2,blaTEM-1,blaTEM
GCA_003949725.2	Beta-lactamase (not ESBL or carbapenemase)	blaCARB-16,blaOXA
GCA_003950015.1	Beta-lactamase (not ESBL or carbapenemase)	blaOXA
GCA_003950235.1	Beta-lactamase (not ESBL or carbapenemase)	blaOXA
GCA_003952325.1	Beta-lactamase (not ESBL or carbapenemase)	blaOXA
GCA_003952625.1	Beta-lactamase (not ESBL or carbapenemase)	nogene
GCA_003955925.1	Beta-lactamase (not ESBL or carbapenemase)	blaTEM-1
GCA_003955965.1	Beta-lactamase (not ESBL or carbapenemase)	nogene
GCA_003957785.1	Beta-lactamase (not ESBL or carbapenemase)	nogene
GCA_003965345.2	Beta-lactamase (not ESBL or carbapenemase)	blaTEM-1
GCA_003966425.1	Beta-lactamase (not ESBL or carbapenemase)	blaTEM-1
GCA_003986655.1	Beta-lactamase (not ESBL or carbapenemase)	nogene
GCA_003990375.1	Beta-lactamase (not ESBL or carbapenemase)	blaLAP-2,blaOKP-B-3
GCA_004006035.1	Beta-lactamase (not ESBL or carbapenemase)	blaSHV-11
GCA_004117115.1	Beta-lactamase (not ESBL or carbapenemase)	blaPSE
GCA_004120015.1	Beta-lactamase (not ESBL or carbapenemase)	blaSHV-11,blaTEM-1
GCA_004124035.2	Beta-lactamase (not ESBL or carbapenemase)	blaOXA-1
GCA_004124175.2	Beta-lactamase (not ESBL or carbapenemase)	blaTEM-1
GCA_004151605.1	Beta-lactamase (not ESBL or carbapenemase)	blaTEM-1,blaOXA-1
GCA_004193735.1	Beta-lactamase (not ESBL or carbapenemase)	blaOXA-486,blaOXA-10
GCA_004295405.1	Beta-lactamase (not ESBL or carbapenemase)	blaSHV-11,blaTEM-1
GCA_004319645.1	Beta-lactamase (not ESBL or carbapenemase)	nogene
GCA_004332055.1	Beta-lactamase (not ESBL or carbapenemase)	nogene
GCA_004771175.1	Beta-lactamase (not ESBL or carbapenemase)	nogene
GCA_004924295.1	Beta-lactamase (not ESBL or carbapenemase)	nogene
GCA_005155965.1	Beta-lactamase (not ESBL or carbapenemase)	nogene
GCA_005156265.1	Beta-lactamase (not ESBL or carbapenemase)	blaOXA-10,blaTEM-1
GCA_005222465.1	Beta-lactamase (not ESBL or carbapenemase)	blaOXA-1
GCA_005280355.1	Beta-lactamase (not ESBL or carbapenemase)	blaOXA
GCA_005280375.1	Beta-lactamase (not ESBL or carbapenemase)	nogene
GCA_005305005.1	Beta-lactamase (not ESBL or carbapenemase)	blaOXA
GCA_005517315.1	Beta-lactamase (not ESBL or carbapenemase)	nogene
GCA_005518095.1	Beta-lactamase (not ESBL or carbapenemase)	nogene
GCA_005519135.1	Beta-lactamase (not ESBL or carbapenemase)	blaOXA-20
GCA_005576735.1	Beta-lactamase (not ESBL or carbapenemase)	nogene
GCA_005706035.1	Beta-lactamase (not ESBL or carbapenemase)	nogene
GCA_005844025.1	Beta-lactamase (not ESBL or carbapenemase)	blaTEM-1,blaOXA-1
GCA_005854025.1	Beta-lactamase (not ESBL or carbapenemase)	blaSHV-11,blaTEM-1
GCA_005885835.1	Beta-lactamase (not ESBL or carbapenemase)	blaTEM-1
GCA_005886035.1	Beta-lactamase (not ESBL or carbapenemase)	blaTEM-1
GCA_005889995.1	Beta-lactamase (not ESBL or carbapenemase)	nogene
GCA_005890035.1	Beta-lactamase (not ESBL or carbapenemase)	nogene
GCA_005954705.1	Beta-lactamase (not ESBL or carbapenemase)	blaCARB-2
GCA_005960425.1	Beta-lactamase (not ESBL or carbapenemase)	blaTEM-1
GCA_006088835.1	Beta-lactamase (not ESBL or carbapenemase)	nogene
GCA_006280355.1	Beta-lactamase (not ESBL or carbapenemase)	nogene
GCA_006351845.1	Beta-lactamase (not ESBL or carbapenemase)	nogene
GCA_006402875.1	Beta-lactamase (not ESBL or carbapenemase)	nogene
GCA_006459145.1	Beta-lactamase (not ESBL or carbapenemase)	blaSHV-1,blaOXA-10,blaTEM-1,blaSCO-1
GCA_006517015.1	Beta-lactamase (not ESBL or carbapenemase)	blaTEM-1
GCA_006965505.1	Beta-lactamase (not ESBL or carbapenemase)	blaSED
GCA_007035805.1	Beta-lactamase (not ESBL or carbapenemase)	nogene
GCA_007556795.1	Beta-lactamase (not ESBL or carbapenemase)	nogene
GCA_007632255.1	Beta-lactamase (not ESBL or carbapenemase)	nogene
GCA_007833895.1	Beta-lactamase (not ESBL or carbapenemase)	blaOXA-395
GCA_007954485.1	Beta-lactamase (not ESBL or carbapenemase)	nogene
GCA_900017775.1	Beta-lactamase (not ESBL or carbapenemase)	nogene
GCA_900087625.2	Beta-lactamase (not ESBL or carbapenemase)	blaTEM-1
GCA_900087725.2	Beta-lactamase (not ESBL or carbapenemase)	blaTEM-1
GCA_900087785.2	Beta-lactamase (not ESBL or carbapenemase)	nogene
GCA_900087795.2	Beta-lactamase (not ESBL or carbapenemase)	blaTEM-135
GCA_900092475.1	Beta-lactamase (not ESBL or carbapenemase)	nogene
GCA_900323945.1	Beta-lactamase (not ESBL or carbapenemase)	nogene
GCA_900474725.1	Beta-lactamase (not ESBL or carbapenemase)	nogene
GCA_900497045.1	Beta-lactamase (not ESBL or carbapenemase)	blaSHV-1,blaTEM-1,blaOXA-1
GCA_900497145.1	Beta-lactamase (not ESBL or carbapenemase)	blaOXA-2
GCA_900497455.1	Beta-lactamase (not ESBL or carbapenemase)	blaTEM-1
GCA_900520335.1	Beta-lactamase (not ESBL or carbapenemase)	blaTEM-1
GCA_900520355.1	Beta-lactamase (not ESBL or carbapenemase)	blaOXA
GCA_900607245.1	Beta-lactamase (not ESBL or carbapenemase)	nogene
GCA_900607255.1	Beta-lactamase (not ESBL or carbapenemase)	nogene
GCA_900607265.1	Beta-lactamase (not ESBL or carbapenemase)	nogene
GCA_900607285.1	Beta-lactamase (not ESBL or carbapenemase)	nogene
GCA_900607295.1	Beta-lactamase (not ESBL or carbapenemase)	nogene
GCA_900607305.1	Beta-lactamase (not ESBL or carbapenemase)	nogene
GCA_900620215.1	Beta-lactamase (not ESBL or carbapenemase)	nogene
GCA_900620225.1	Beta-lactamase (not ESBL or carbapenemase)	nogene
GCA_900620235.1	Beta-lactamase (not ESBL or carbapenemase)	nogene
GCA_900620245.1	Beta-lactamase (not ESBL or carbapenemase)	nogene
GCA_900620255.1	Beta-lactamase (not ESBL or carbapenemase)	nogene
GCA_900635475.1	Beta-lactamase (not ESBL or carbapenemase)	nogene
GCA_900638785.1	Beta-lactamase (not ESBL or carbapenemase)	nogene
GCA_900639335.1	Beta-lactamase (not ESBL or carbapenemase)	nogene
GCA_900639405.1	Beta-lactamase (not ESBL or carbapenemase)	nogene
GCA_900639425.1	Beta-lactamase (not ESBL or carbapenemase)	nogene
GCA_900639505.1	Beta-lactamase (not ESBL or carbapenemase)	nogene
GCA_900639515.1	Beta-lactamase (not ESBL or carbapenemase)	nogene
GCA_900639525.1	Beta-lactamase (not ESBL or carbapenemase)	nogene
GCA_900639535.1	Beta-lactamase (not ESBL or carbapenemase)	nogene
GCA_900639585.1	Beta-lactamase (not ESBL or carbapenemase)	nogene
GCA_900659645.1	Beta-lactamase (not ESBL or carbapenemase)	blaTEM-40,blaTEM-1
GCA_900659655.1	Beta-lactamase (not ESBL or carbapenemase)	blaTEM-1
GCA_000008585.1	Beta-lactamase (unknown spectrum)	nogene
GCA_000009585.1	Beta-lactamase (unknown spectrum)	nogene
GCA_000009645.1	Beta-lactamase (unknown spectrum)	nogene
GCA_000011525.1	Beta-lactamase (unknown spectrum)	nogene
GCA_000013465.1	Beta-lactamase (unknown spectrum)	nogene
GCA_000017085.1	Beta-lactamase (unknown spectrum)	nogene
GCA_000017125.1	Beta-lactamase (unknown spectrum)	nogene
GCA_000020665.1	Beta-lactamase (unknown spectrum)	nogene
GCA_000022925.1	Beta-lactamase (unknown spectrum)	nogene
GCA_000072485.1	Beta-lactamase (unknown spectrum)	nogene
GCA_000144955.1	Beta-lactamase (unknown spectrum)	nogene
GCA_000145595.1	Beta-lactamase (unknown spectrum)	nogene
GCA_000166455.2	Beta-lactamase (unknown spectrum)	nogene
GCA_000223885.1	Beta-lactamase (unknown spectrum)	nogene
GCA_000237265.1	Beta-lactamase (unknown spectrum)	nogene
GCA_000239235.1	Beta-lactamase (unknown spectrum)	nogene
GCA_000277735.2	Beta-lactamase (unknown spectrum)	nogene
GCA_000284595.1	Beta-lactamase (unknown spectrum)	nogene
GCA_000292915.1	Beta-lactamase (unknown spectrum)	nogene
GCA_000306865.1	Beta-lactamase (unknown spectrum)	nogene
GCA_000382985.1	Beta-lactamase (unknown spectrum)	nogene
GCA_000419385.1	Beta-lactamase (unknown spectrum)	nogene
GCA_000430405.1	Beta-lactamase (unknown spectrum)	nogene
GCA_000444405.1	Beta-lactamase (unknown spectrum)	nogene
GCA_000470845.1	Beta-lactamase (unknown spectrum)	nogene
GCA_000470865.1	Beta-lactamase (unknown spectrum)	nogene
GCA_000626595.1	Beta-lactamase (unknown spectrum)	nogene
GCA_000648515.1	Beta-lactamase (unknown spectrum)	nogene
GCA_000701165.2	Beta-lactamase (unknown spectrum)	nogene
GCA_000755805.1	Beta-lactamase (unknown spectrum)	nogene
GCA_000765415.1	Beta-lactamase (unknown spectrum)	nogene
GCA_000769575.1	Beta-lactamase (unknown spectrum)	nogene
GCA_000783755.2	Beta-lactamase (unknown spectrum)	nogene
GCA_000814165.3	Beta-lactamase (unknown spectrum)	blaADC-148
GCA_000815085.1	Beta-lactamase (unknown spectrum)	nogene
GCA_000828775.1	Beta-lactamase (unknown spectrum)	nogene
GCA_000932055.2	Beta-lactamase (unknown spectrum)	nogene
GCA_000963815.1	Beta-lactamase (unknown spectrum)	nogene
GCA_000974835.2	Beta-lactamase (unknown spectrum)	nogene
GCA_000975245.1	Beta-lactamase (unknown spectrum)	nogene
GCA_001018645.2	Beta-lactamase (unknown spectrum)	nogene
GCA_001018835.2	Beta-lactamase (unknown spectrum)	nogene
GCA_001019205.2	Beta-lactamase (unknown spectrum)	nogene
GCA_001019255.2	Beta-lactamase (unknown spectrum)	nogene
GCA_001022095.1	Beta-lactamase (unknown spectrum)	nogene
GCA_001022115.1	Beta-lactamase (unknown spectrum)	nogene
GCA_001022215.1	Beta-lactamase (unknown spectrum)	nogene
GCA_001043255.1	Beta-lactamase (unknown spectrum)	nogene
GCA_001077655.1	Beta-lactamase (unknown spectrum)	nogene
GCA_001274595.1	Beta-lactamase (unknown spectrum)	nogene
GCA_001274655.1	Beta-lactamase (unknown spectrum)	nogene
GCA_001274675.1	Beta-lactamase (unknown spectrum)	nogene
GCA_001280365.1	Beta-lactamase (unknown spectrum)	nogene
GCA_001293505.1	Beta-lactamase (unknown spectrum)	nogene
GCA_001294565.1	Beta-lactamase (unknown spectrum)	nogene
GCA_001296985.1	Beta-lactamase (unknown spectrum)	nogene
GCA_001411495.1	Beta-lactamase (unknown spectrum)	nogene
GCA_001412695.1	Beta-lactamase (unknown spectrum)	nogene
GCA_001441225.1	Beta-lactamase (unknown spectrum)	nogene
GCA_001456055.3	Beta-lactamase (unknown spectrum)	nogene
GCA_001506405.1	Beta-lactamase (unknown spectrum)	blaOXA-447
GCA_001514455.1	Beta-lactamase (unknown spectrum)	nogene
GCA_001515705.1	Beta-lactamase (unknown spectrum)	nogene
GCA_001515745.1	Beta-lactamase (unknown spectrum)	nogene
GCA_001558495.2	Beta-lactamase (unknown spectrum)	nogene
GCA_001558855.2	Beta-lactamase (unknown spectrum)	nogene
GCA_001573125.1	Beta-lactamase (unknown spectrum)	nogene
GCA_001577285.1	Beta-lactamase (unknown spectrum)	blaADC-150
GCA_001577795.1	Beta-lactamase (unknown spectrum)	nogene
GCA_001580175.1	Beta-lactamase (unknown spectrum)	nogene
GCA_001593565.1	Beta-lactamase (unknown spectrum)	nogene
GCA_001610735.1	Beta-lactamase (unknown spectrum)	nogene
GCA_001617565.1	Beta-lactamase (unknown spectrum)	nogene
GCA_001636235.1	Beta-lactamase (unknown spectrum)	blaADC
GCA_001640985.1	Beta-lactamase (unknown spectrum)	nogene
GCA_001644765.1	Beta-lactamase (unknown spectrum)	nogene
GCA_001647755.1	Beta-lactamase (unknown spectrum)	nogene
GCA_001679685.1	Beta-lactamase (unknown spectrum)	nogene
GCA_001679745.1	Beta-lactamase (unknown spectrum)	nogene
GCA_001700835.1	Beta-lactamase (unknown spectrum)	nogene
GCA_001701425.2	Beta-lactamase (unknown spectrum)	nogene
GCA_001702455.1	Beta-lactamase (unknown spectrum)	nogene
GCA_001709275.1	Beta-lactamase (unknown spectrum)	blaSHV-28
GCA_001717625.1	Beta-lactamase (unknown spectrum)	nogene
GCA_001717685.3	Beta-lactamase (unknown spectrum)	nogene
GCA_001718395.1	Beta-lactamase (unknown spectrum)	nogene
GCA_001718835.1	Beta-lactamase (unknown spectrum)	nogene
GCA_001741665.1	Beta-lactamase (unknown spectrum)	nogene
GCA_001750825.1	Beta-lactamase (unknown spectrum)	nogene
GCA_001752965.1	Beta-lactamase (unknown spectrum)	nogene
GCA_001792835.1	Beta-lactamase (unknown spectrum)	blaOXA-494
GCA_001806345.1	Beta-lactamase (unknown spectrum)	nogene
GCA_001870185.1	Beta-lactamase (unknown spectrum)	nogene
GCA_001874625.1	Beta-lactamase (unknown spectrum)	nogene
GCA_001895825.1	Beta-lactamase (unknown spectrum)	nogene
GCA_001895905.1	Beta-lactamase (unknown spectrum)	nogene
GCA_001901405.1	Beta-lactamase (unknown spectrum)	nogene
GCA_001902335.1	Beta-lactamase (unknown spectrum)	nogene
GCA_001908595.1	Beta-lactamase (unknown spectrum)	nogene
GCA_001922205.1	Beta-lactamase (unknown spectrum)	nogene
GCA_001931555.1	Beta-lactamase (unknown spectrum)	nogene
GCA_001999105.1	Beta-lactamase (unknown spectrum)	nogene
GCA_002007625.1	Beta-lactamase (unknown spectrum)	nogene
GCA_002025605.1	Beta-lactamase (unknown spectrum)	nogene
GCA_002055635.1	Beta-lactamase (unknown spectrum)	nogene
GCA_002082725.1	Beta-lactamase (unknown spectrum)	nogene
GCA_002104615.1	Beta-lactamase (unknown spectrum)	nogene
GCA_002138415.1	Beta-lactamase (unknown spectrum)	nogene
GCA_002180115.1	Beta-lactamase (unknown spectrum)	nogene
GCA_002180235.1	Beta-lactamase (unknown spectrum)	nogene
GCA_002189545.2	Beta-lactamase (unknown spectrum)	nogene
GCA_002192335.1	Beta-lactamase (unknown spectrum)	nogene
GCA_002192375.1	Beta-lactamase (unknown spectrum)	nogene
GCA_002192475.1	Beta-lactamase (unknown spectrum)	nogene
GCA_002197405.1	Beta-lactamase (unknown spectrum)	nogene
GCA_002202175.1	Beta-lactamase (unknown spectrum)	nogene
GCA_002205355.1	Beta-lactamase (unknown spectrum)	nogene
GCA_002208845.2	Beta-lactamase (unknown spectrum)	nogene
GCA_002208885.2	Beta-lactamase (unknown spectrum)	nogene
GCA_002209085.2	Beta-lactamase (unknown spectrum)	nogene
GCA_002215345.1	Beta-lactamase (unknown spectrum)	nogene
GCA_002216835.1	Beta-lactamase (unknown spectrum)	nogene
GCA_002224405.1	Beta-lactamase (unknown spectrum)	nogene
GCA_002237465.1	Beta-lactamase (unknown spectrum)	nogene
GCA_002238375.1	Beta-lactamase (unknown spectrum)	blaOXA-193
GCA_002240095.1	Beta-lactamase (unknown spectrum)	nogene
GCA_002246595.3	Beta-lactamase (unknown spectrum)	nogene
GCA_002248115.3	Beta-lactamase (unknown spectrum)	nogene
GCA_002249995.1	Beta-lactamase (unknown spectrum)	nogene
GCA_002251875.3	Beta-lactamase (unknown spectrum)	nogene
GCA_002300675.2	Beta-lactamase (unknown spectrum)	nogene
GCA_002310895.1	Beta-lactamase (unknown spectrum)	nogene
GCA_002334625.1	Beta-lactamase (unknown spectrum)	nogene
GCA_002356255.1	Beta-lactamase (unknown spectrum)	nogene
GCA_002411865.3	Beta-lactamase (unknown spectrum)	blaOXA-129
GCA_002589795.1	Beta-lactamase (unknown spectrum)	nogene
GCA_002741415.1	Beta-lactamase (unknown spectrum)	nogene
GCA_002741615.1	Beta-lactamase (unknown spectrum)	nogene
GCA_002741685.1	Beta-lactamase (unknown spectrum)	nogene
GCA_002753655.1	Beta-lactamase (unknown spectrum)	nogene
GCA_002753915.1	Beta-lactamase (unknown spectrum)	nogene
GCA_002761555.1	Beta-lactamase (unknown spectrum)	nogene
GCA_002777275.1	Beta-lactamase (unknown spectrum)	nogene
GCA_002786865.1	Beta-lactamase (unknown spectrum)	nogene
GCA_002811325.2	Beta-lactamase (unknown spectrum)	nogene
GCA_002811555.3	Beta-lactamase (unknown spectrum)	nogene
GCA_002843665.1	Beta-lactamase (unknown spectrum)	nogene
GCA_002843985.1	Beta-lactamase (unknown spectrum)	blaOXA-460
GCA_002848465.1	Beta-lactamase (unknown spectrum)	nogene
GCA_002848565.1	Beta-lactamase (unknown spectrum)	nogene
GCA_002860085.1	Beta-lactamase (unknown spectrum)	nogene
GCA_002872455.1	Beta-lactamase (unknown spectrum)	nogene
GCA_002906415.1	Beta-lactamase (unknown spectrum)	nogene
GCA_002909775.2	Beta-lactamase (unknown spectrum)	nogene
GCA_002944495.1	Beta-lactamase (unknown spectrum)	nogene
GCA_002945235.1	Beta-lactamase (unknown spectrum)	nogene
GCA_002945415.1	Beta-lactamase (unknown spectrum)	nogene
GCA_002947845.1	Beta-lactamase (unknown spectrum)	blaADC
GCA_002949815.1	Beta-lactamase (unknown spectrum)	nogene
GCA_002951595.1	Beta-lactamase (unknown spectrum)	nogene
GCA_002953455.1	Beta-lactamase (unknown spectrum)	nogene
GCA_002968655.1	Beta-lactamase (unknown spectrum)	nogene
GCA_002975475.1	Beta-lactamase (unknown spectrum)	nogene
GCA_002983665.1	Beta-lactamase (unknown spectrum)	nogene
GCA_002996805.1	Beta-lactamase (unknown spectrum)	blaADC
GCA_002996885.1	Beta-lactamase (unknown spectrum)	nogene
GCA_002997125.1	Beta-lactamase (unknown spectrum)	nogene
GCA_002999175.1	Beta-lactamase (unknown spectrum)	nogene
GCA_003010695.1	Beta-lactamase (unknown spectrum)	nogene
GCA_003018375.1	Beta-lactamase (unknown spectrum)	nogene
GCA_003020685.1	Beta-lactamase (unknown spectrum)	nogene
GCA_003020705.1	Beta-lactamase (unknown spectrum)	nogene
GCA_003020725.1	Beta-lactamase (unknown spectrum)	nogene
GCA_003020745.1	Beta-lactamase (unknown spectrum)	nogene
GCA_003020765.1	Beta-lactamase (unknown spectrum)	nogene
GCA_003030085.1	Beta-lactamase (unknown spectrum)	nogene
GCA_003030105.1	Beta-lactamase (unknown spectrum)	nogene
GCA_003031645.1	Beta-lactamase (unknown spectrum)	nogene
GCA_003031735.1	Beta-lactamase (unknown spectrum)	nogene
GCA_003032415.1	Beta-lactamase (unknown spectrum)	nogene
GCA_003047125.1	Beta-lactamase (unknown spectrum)	nogene
GCA_003051945.2	Beta-lactamase (unknown spectrum)	nogene
GCA_003071285.1	Beta-lactamase (unknown spectrum)	nogene
GCA_003071325.1	Beta-lactamase (unknown spectrum)	nogene
GCA_003071565.1	Beta-lactamase (unknown spectrum)	nogene
GCA_003071585.1	Beta-lactamase (unknown spectrum)	nogene
GCA_003071605.1	Beta-lactamase (unknown spectrum)	nogene
GCA_003071625.1	Beta-lactamase (unknown spectrum)	nogene
GCA_003071645.1	Beta-lactamase (unknown spectrum)	nogene
GCA_003073235.1	Beta-lactamase (unknown spectrum)	nogene
GCA_003073335.1	Beta-lactamase (unknown spectrum)	nogene
GCA_003073835.1	Beta-lactamase (unknown spectrum)	nogene
GCA_003203635.1	Beta-lactamase (unknown spectrum)	nogene
GCA_003204075.1	Beta-lactamase (unknown spectrum)	nogene
GCA_003204095.1	Beta-lactamase (unknown spectrum)	nogene
GCA_003204135.1	Beta-lactamase (unknown spectrum)	nogene
GCA_003204405.1	Beta-lactamase (unknown spectrum)	nogene
GCA_003231095.1	Beta-lactamase (unknown spectrum)	nogene
GCA_003264955.1	Beta-lactamase (unknown spectrum)	nogene
GCA_003265245.1	Beta-lactamase (unknown spectrum)	nogene
GCA_003296225.1	Beta-lactamase (unknown spectrum)	blaADC-186
GCA_003313565.1	Beta-lactamase (unknown spectrum)	nogene
GCA_003325055.1	Beta-lactamase (unknown spectrum)	nogene
GCA_003325975.1	Beta-lactamase (unknown spectrum)	nogene
GCA_003336405.1	Beta-lactamase (unknown spectrum)	nogene
GCA_003351385.1	Beta-lactamase (unknown spectrum)	nogene
GCA_003368125.1	Beta-lactamase (unknown spectrum)	blaOXA-193
GCA_003410275.1	Beta-lactamase (unknown spectrum)	nogene
GCA_003425545.1	Beta-lactamase (unknown spectrum)	nogene
GCA_003425915.1	Beta-lactamase (unknown spectrum)	nogene
GCA_003443755.1	Beta-lactamase (unknown spectrum)	nogene
GCA_003481905.1	Beta-lactamase (unknown spectrum)	nogene
GCA_003482165.1	Beta-lactamase (unknown spectrum)	nogene
GCA_003516005.1	Beta-lactamase (unknown spectrum)	nogene
GCA_003546465.1	Beta-lactamase (unknown spectrum)	nogene
GCA_003571765.1	Beta-lactamase (unknown spectrum)	nogene
GCA_003571805.1	Beta-lactamase (unknown spectrum)	nogene
GCA_003665635.1	Beta-lactamase (unknown spectrum)	nogene
GCA_003697245.1	Beta-lactamase (unknown spectrum)	nogene
GCA_003719615.1	Beta-lactamase (unknown spectrum)	nogene
GCA_003719755.1	Beta-lactamase (unknown spectrum)	nogene
GCA_003719775.1	Beta-lactamase (unknown spectrum)	nogene
GCA_003798125.1	Beta-lactamase (unknown spectrum)	nogene
GCA_003798165.1	Beta-lactamase (unknown spectrum)	nogene
GCA_003812545.1	Beta-lactamase (unknown spectrum)	nogene
GCA_003850165.1	Beta-lactamase (unknown spectrum)	nogene
GCA_003855115.1	Beta-lactamase (unknown spectrum)	nogene
GCA_003855315.1	Beta-lactamase (unknown spectrum)	blaSHV-28
GCA_003855635.1	Beta-lactamase (unknown spectrum)	nogene
GCA_003940845.1	Beta-lactamase (unknown spectrum)	nogene
GCA_003949725.2	Beta-lactamase (unknown spectrum)	nogene
GCA_003950015.1	Beta-lactamase (unknown spectrum)	nogene
GCA_003950235.1	Beta-lactamase (unknown spectrum)	nogene
GCA_003952325.1	Beta-lactamase (unknown spectrum)	blaOXA-677
GCA_003952625.1	Beta-lactamase (unknown spectrum)	nogene
GCA_003955925.1	Beta-lactamase (unknown spectrum)	nogene
GCA_003955965.1	Beta-lactamase (unknown spectrum)	nogene
GCA_003957785.1	Beta-lactamase (unknown spectrum)	nogene
GCA_003965345.2	Beta-lactamase (unknown spectrum)	nogene
GCA_003966425.1	Beta-lactamase (unknown spectrum)	nogene
GCA_003986655.1	Beta-lactamase (unknown spectrum)	nogene
GCA_003990375.1	Beta-lactamase (unknown spectrum)	nogene
GCA_004006035.1	Beta-lactamase (unknown spectrum)	nogene
GCA_004117115.1	Beta-lactamase (unknown spectrum)	nogene
GCA_004120015.1	Beta-lactamase (unknown spectrum)	nogene
GCA_004124035.2	Beta-lactamase (unknown spectrum)	nogene
GCA_004124175.2	Beta-lactamase (unknown spectrum)	nogene
GCA_004151605.1	Beta-lactamase (unknown spectrum)	nogene
GCA_004193735.1	Beta-lactamase (unknown spectrum)	nogene
GCA_004295405.1	Beta-lactamase (unknown spectrum)	nogene
GCA_004319645.1	Beta-lactamase (unknown spectrum)	nogene
GCA_004332055.1	Beta-lactamase (unknown spectrum)	nogene
GCA_004771175.1	Beta-lactamase (unknown spectrum)	nogene
GCA_004924295.1	Beta-lactamase (unknown spectrum)	blaOXA-631
GCA_005155965.1	Beta-lactamase (unknown spectrum)	nogene
GCA_005156265.1	Beta-lactamase (unknown spectrum)	nogene
GCA_005222465.1	Beta-lactamase (unknown spectrum)	nogene
GCA_005280355.1	Beta-lactamase (unknown spectrum)	nogene
GCA_005280375.1	Beta-lactamase (unknown spectrum)	blaADC
GCA_005305005.1	Beta-lactamase (unknown spectrum)	blaOXA-494
GCA_005517315.1	Beta-lactamase (unknown spectrum)	nogene
GCA_005518095.1	Beta-lactamase (unknown spectrum)	nogene
GCA_005519135.1	Beta-lactamase (unknown spectrum)	blaADC-175
GCA_005576735.1	Beta-lactamase (unknown spectrum)	nogene
GCA_005706035.1	Beta-lactamase (unknown spectrum)	nogene
GCA_005844025.1	Beta-lactamase (unknown spectrum)	nogene
GCA_005854025.1	Beta-lactamase (unknown spectrum)	nogene
GCA_005885835.1	Beta-lactamase (unknown spectrum)	nogene
GCA_005886035.1	Beta-lactamase (unknown spectrum)	nogene
GCA_005889995.1	Beta-lactamase (unknown spectrum)	nogene
GCA_005890035.1	Beta-lactamase (unknown spectrum)	nogene
GCA_005954705.1	Beta-lactamase (unknown spectrum)	nogene
GCA_005960425.1	Beta-lactamase (unknown spectrum)	nogene
GCA_006088835.1	Beta-lactamase (unknown spectrum)	nogene
GCA_006280355.1	Beta-lactamase (unknown spectrum)	nogene
GCA_006351845.1	Beta-lactamase (unknown spectrum)	nogene
GCA_006402875.1	Beta-lactamase (unknown spectrum)	nogene
GCA_006459145.1	Beta-lactamase (unknown spectrum)	nogene
GCA_006517015.1	Beta-lactamase (unknown spectrum)	nogene
GCA_006965505.1	Beta-lactamase (unknown spectrum)	nogene
GCA_007035805.1	Beta-lactamase (unknown spectrum)	nogene
GCA_007556795.1	Beta-lactamase (unknown spectrum)	nogene
GCA_007632255.1	Beta-lactamase (unknown spectrum)	nogene
GCA_007833895.1	Beta-lactamase (unknown spectrum)	nogene
GCA_007954485.1	Beta-lactamase (unknown spectrum)	nogene
GCA_900017775.1	Beta-lactamase (unknown spectrum)	nogene
GCA_900087625.2	Beta-lactamase (unknown spectrum)	nogene
GCA_900087725.2	Beta-lactamase (unknown spectrum)	nogene
GCA_900087785.2	Beta-lactamase (unknown spectrum)	nogene
GCA_900087795.2	Beta-lactamase (unknown spectrum)	nogene
GCA_900092475.1	Beta-lactamase (unknown spectrum)	nogene
GCA_900323945.1	Beta-lactamase (unknown spectrum)	nogene
GCA_900474725.1	Beta-lactamase (unknown spectrum)	nogene
GCA_900497045.1	Beta-lactamase (unknown spectrum)	nogene
GCA_900497145.1	Beta-lactamase (unknown spectrum)	nogene
GCA_900497455.1	Beta-lactamase (unknown spectrum)	nogene
GCA_900520335.1	Beta-lactamase (unknown spectrum)	nogene
GCA_900520355.1	Beta-lactamase (unknown spectrum)	blaOXA-679,blaADC
GCA_900607245.1	Beta-lactamase (unknown spectrum)	nogene
GCA_900607255.1	Beta-lactamase (unknown spectrum)	nogene
GCA_900607265.1	Beta-lactamase (unknown spectrum)	nogene
GCA_900607285.1	Beta-lactamase (unknown spectrum)	nogene
GCA_900607295.1	Beta-lactamase (unknown spectrum)	nogene
GCA_900607305.1	Beta-lactamase (unknown spectrum)	nogene
GCA_900620215.1	Beta-lactamase (unknown spectrum)	nogene
GCA_900620225.1	Beta-lactamase (unknown spectrum)	nogene
GCA_900620235.1	Beta-lactamase (unknown spectrum)	nogene
GCA_900620245.1	Beta-lactamase (unknown spectrum)	nogene
GCA_900620255.1	Beta-lactamase (unknown spectrum)	nogene
GCA_900635475.1	Beta-lactamase (unknown spectrum)	nogene
GCA_900638785.1	Beta-lactamase (unknown spectrum)	nogene
GCA_900639335.1	Beta-lactamase (unknown spectrum)	nogene
GCA_900639405.1	Beta-lactamase (unknown spectrum)	nogene
GCA_900639425.1	Beta-lactamase (unknown spectrum)	nogene
GCA_900639505.1	Beta-lactamase (unknown spectrum)	nogene
GCA_900639515.1	Beta-lactamase (unknown spectrum)	nogene
GCA_900639525.1	Beta-lactamase (unknown spectrum)	nogene
GCA_900639535.1	Beta-lactamase (unknown spectrum)	nogene
GCA_900639585.1	Beta-lactamase (unknown spectrum)	nogene
GCA_900659645.1	Beta-lactamase (unknown spectrum)	nogene
GCA_900659655.1	Beta-lactamase (unknown spectrum)	nogene
GCA_000008585.1	Carbapenemase	nogene
GCA_000009585.1	Carbapenemase	nogene
GCA_000009645.1	Carbapenemase	nogene
GCA_000011525.1	Carbapenemase	nogene
GCA_000013465.1	Carbapenemase	nogene
GCA_000017085.1	Carbapenemase	nogene
GCA_000017125.1	Carbapenemase	nogene
GCA_000020665.1	Carbapenemase	nogene
GCA_000022925.1	Carbapenemase	nogene
GCA_000072485.1	Carbapenemase	nogene
GCA_000144955.1	Carbapenemase	nogene
GCA_000145595.1	Carbapenemase	nogene
GCA_000166455.2	Carbapenemase	nogene
GCA_000223885.1	Carbapenemase	nogene
GCA_000237265.1	Carbapenemase	nogene
GCA_000239235.1	Carbapenemase	nogene
GCA_000277735.2	Carbapenemase	nogene
GCA_000284595.1	Carbapenemase	nogene
GCA_000292915.1	Carbapenemase	nogene
GCA_000306865.1	Carbapenemase	nogene
GCA_000382985.1	Carbapenemase	nogene
GCA_000419385.1	Carbapenemase	blaOXA-23
GCA_000430405.1	Carbapenemase	nogene
GCA_000444405.1	Carbapenemase	nogene
GCA_000470845.1	Carbapenemase	nogene
GCA_000470865.1	Carbapenemase	nogene
GCA_000626595.1	Carbapenemase	nogene
GCA_000648515.1	Carbapenemase	blaKPC-2
GCA_000701165.2	Carbapenemase	nogene
GCA_000755805.1	Carbapenemase	nogene
GCA_000765415.1	Carbapenemase	nogene
GCA_000769575.1	Carbapenemase	nogene
GCA_000783755.2	Carbapenemase	nogene
GCA_000814165.3	Carbapenemase	nogene
GCA_000815085.1	Carbapenemase	nogene
GCA_000828775.1	Carbapenemase	nogene
GCA_000932055.2	Carbapenemase	nogene
GCA_000963815.1	Carbapenemase	blaOXA-23
GCA_000974835.2	Carbapenemase	nogene
GCA_000975245.1	Carbapenemase	nogene
GCA_001018645.2	Carbapenemase	nogene
GCA_001018835.2	Carbapenemase	nogene
GCA_001019205.2	Carbapenemase	nogene
GCA_001019255.2	Carbapenemase	nogene
GCA_001022095.1	Carbapenemase	blaKPC-3
GCA_001022115.1	Carbapenemase	blaKPC-2
GCA_001022215.1	Carbapenemase	blaKPC-2
GCA_001043255.1	Carbapenemase	nogene
GCA_001077655.1	Carbapenemase	blaOXA-23
GCA_001274595.1	Carbapenemase	nogene
GCA_001274655.1	Carbapenemase	nogene
GCA_001274675.1	Carbapenemase	nogene
GCA_001280365.1	Carbapenemase	nogene
GCA_001293505.1	Carbapenemase	nogene
GCA_001294565.1	Carbapenemase	nogene
GCA_001296985.1	Carbapenemase	nogene
GCA_001411495.1	Carbapenemase	penA
GCA_001412695.1	Carbapenemase	nogene
GCA_001441225.1	Carbapenemase	nogene
GCA_001456055.3	Carbapenemase	nogene
GCA_001506405.1	Carbapenemase	nogene
GCA_001514455.1	Carbapenemase	nogene
GCA_001515705.1	Carbapenemase	nogene
GCA_001515745.1	Carbapenemase	nogene
GCA_001558495.2	Carbapenemase	nogene
GCA_001558855.2	Carbapenemase	nogene
GCA_001573125.1	Carbapenemase	blaOXA-23
GCA_001577285.1	Carbapenemase	blaOXA-421,blaOXA-58
GCA_001577795.1	Carbapenemase	nogene
GCA_001580175.1	Carbapenemase	nogene
GCA_001593565.1	Carbapenemase	nogene
GCA_001610735.1	Carbapenemase	nogene
GCA_001617565.1	Carbapenemase	nogene
GCA_001636235.1	Carbapenemase	blaOXA-58
GCA_001640985.1	Carbapenemase	blaKPC-2
GCA_001644765.1	Carbapenemase	blaOXA-181
GCA_001647755.1	Carbapenemase	nogene
GCA_001679685.1	Carbapenemase	nogene
GCA_001679745.1	Carbapenemase	nogene
GCA_001700835.1	Carbapenemase	nogene
GCA_001701425.2	Carbapenemase	nogene
GCA_001702455.1	Carbapenemase	nogene
GCA_001709275.1	Carbapenemase	blaOXA-232
GCA_001717625.1	Carbapenemase	nogene
GCA_001717685.3	Carbapenemase	nogene
GCA_001718395.1	Carbapenemase	penA
GCA_001718835.1	Carbapenemase	nogene
GCA_001741665.1	Carbapenemase	blaOXA-232
GCA_001750825.1	Carbapenemase	nogene
GCA_001752965.1	Carbapenemase	nogene
GCA_001792835.1	Carbapenemase	nogene
GCA_001806345.1	Carbapenemase	blaOXA-23
GCA_001870185.1	Carbapenemase	blaKPC-2
GCA_001874625.1	Carbapenemase	nogene
GCA_001895825.1	Carbapenemase	nogene
GCA_001895905.1	Carbapenemase	nogene
GCA_001901405.1	Carbapenemase	nogene
GCA_001902335.1	Carbapenemase	blaOXA-48
GCA_001908595.1	Carbapenemase	blaOXA-48
GCA_001922205.1	Carbapenemase	blaOXA-23
GCA_001931555.1	Carbapenemase	nogene
GCA_001999105.1	Carbapenemase	nogene
GCA_002007625.1	Carbapenemase	nogene
GCA_002025605.1	Carbapenemase	nogene
GCA_002055635.1	Carbapenemase	nogene
GCA_002082725.1	Carbapenemase	blaOXA-23
GCA_002104615.1	Carbapenemase	nogene
GCA_002138415.1	Carbapenemase	nogene
GCA_002180115.1	Carbapenemase	nogene
GCA_002180235.1	Carbapenemase	blaKPC-6
GCA_002189545.2	Carbapenemase	nogene
GCA_002192335.1	Carbapenemase	blaKPC-3
GCA_002192375.1	Carbapenemase	nogene
GCA_002192475.1	Carbapenemase	blaGES-20
GCA_002197405.1	Carbapenemase	blaKPC-2
GCA_002202175.1	Carbapenemase	nogene
GCA_002205355.1	Carbapenemase	blaGES-20
GCA_002208845.2	Carbapenemase	nogene
GCA_002208885.2	Carbapenemase	nogene
GCA_002209085.2	Carbapenemase	penA
GCA_002215345.1	Carbapenemase	nogene
GCA_002216835.1	Carbapenemase	blaKPC-2
GCA_002224405.1	Carbapenemase	nogene
GCA_002237465.1	Carbapenemase	nogene
GCA_002238375.1	Carbapenemase	nogene
GCA_002240095.1	Carbapenemase	nogene
GCA_002246595.3	Carbapenemase	nogene
GCA_002248115.3	Carbapenemase	nogene
GCA_002249995.1	Carbapenemase	blaKPC-2
GCA_002251875.3	Carbapenemase	nogene
GCA_002300675.2	Carbapenemase	blaOXA-232
GCA_002310895.1	Carbapenemase	blaKPC-2
GCA_002334625.1	Carbapenemase	nogene
GCA_002356255.1	Carbapenemase	nogene
GCA_002411865.3	Carbapenemase	nogene
GCA_002589795.1	Carbapenemase	blaOXA-181
GCA_002741415.1	Carbapenemase	blaOXA-58
GCA_002741615.1	Carbapenemase	nogene
GCA_002741685.1	Carbapenemase	nogene
GCA_002753655.1	Carbapenemase	nogene
GCA_002753915.1	Carbapenemase	blaOXA-23
GCA_002761555.1	Carbapenemase	nogene
GCA_002777275.1	Carbapenemase	nogene
GCA_002786865.1	Carbapenemase	nogene
GCA_002811325.2	Carbapenemase	blaKPC-2
GCA_002811555.3	Carbapenemase	nogene
GCA_002843665.1	Carbapenemase	blaOXA-23
GCA_002843985.1	Carbapenemase	nogene
GCA_002848465.1	Carbapenemase	nogene
GCA_002848565.1	Carbapenemase	blaKPC-2
GCA_002860085.1	Carbapenemase	nogene
GCA_002872455.1	Carbapenemase	nogene
GCA_002906415.1	Carbapenemase	blaKPC-2
GCA_002909775.2	Carbapenemase	blaOXA-232
GCA_002944495.1	Carbapenemase	nogene
GCA_002945235.1	Carbapenemase	nogene
GCA_002945415.1	Carbapenemase	nogene
GCA_002947845.1	Carbapenemase	blaOXA-23
GCA_002949815.1	Carbapenemase	nogene
GCA_002951595.1	Carbapenemase	blaKPC-2
GCA_002953455.1	Carbapenemase	blaOXA-181
GCA_002968655.1	Carbapenemase	nogene
GCA_002975475.1	Carbapenemase	nogene
GCA_002983665.1	Carbapenemase	nogene
GCA_002996805.1	Carbapenemase	blaOXA-23
GCA_002996885.1	Carbapenemase	blaSME-4
GCA_002997125.1	Carbapenemase	blaSME-4
GCA_002999175.1	Carbapenemase	nogene
GCA_003010695.1	Carbapenemase	blaNMC-A
GCA_003018375.1	Carbapenemase	nogene
GCA_003020685.1	Carbapenemase	nogene
GCA_003020705.1	Carbapenemase	nogene
GCA_003020725.1	Carbapenemase	nogene
GCA_003020745.1	Carbapenemase	nogene
GCA_003020765.1	Carbapenemase	nogene
GCA_003030085.1	Carbapenemase	nogene
GCA_003030105.1	Carbapenemase	nogene
GCA_003031645.1	Carbapenemase	blaKPC-3
GCA_003031735.1	Carbapenemase	nogene
GCA_003032415.1	Carbapenemase	blaSME-4
GCA_003047125.1	Carbapenemase	nogene
GCA_003051945.2	Carbapenemase	nogene
GCA_003071285.1	Carbapenemase	nogene
GCA_003071325.1	Carbapenemase	blaKPC-2
GCA_003071565.1	Carbapenemase	blaSME-4
GCA_003071585.1	Carbapenemase	blaSME-4
GCA_003071605.1	Carbapenemase	blaSME-4
GCA_003071625.1	Carbapenemase	blaSME-4
GCA_003071645.1	Carbapenemase	blaNMC-A
GCA_003073235.1	Carbapenemase	blaOXA-232
GCA_003073335.1	Carbapenemase	nogene
GCA_003073835.1	Carbapenemase	nogene
GCA_003203635.1	Carbapenemase	nogene
GCA_003204075.1	Carbapenemase	blaSME-4
GCA_003204095.1	Carbapenemase	nogene
GCA_003204135.1	Carbapenemase	nogene
GCA_003204405.1	Carbapenemase	blaSME-4
GCA_003231095.1	Carbapenemase	nogene
GCA_003264955.1	Carbapenemase	nogene
GCA_003265245.1	Carbapenemase	nogene
GCA_003296225.1	Carbapenemase	blaOXA-164
GCA_003313565.1	Carbapenemase	nogene
GCA_003325055.1	Carbapenemase	nogene
GCA_003325975.1	Carbapenemase	nogene
GCA_003336405.1	Carbapenemase	nogene
GCA_003351385.1	Carbapenemase	nogene
GCA_003368125.1	Carbapenemase	nogene
GCA_003410275.1	Carbapenemase	nogene
GCA_003425545.1	Carbapenemase	nogene
GCA_003425915.1	Carbapenemase	nogene
GCA_003443755.1	Carbapenemase	nogene
GCA_003481905.1	Carbapenemase	nogene
GCA_003482165.1	Carbapenemase	nogene
GCA_003516005.1	Carbapenemase	blaOXA-58
GCA_003546465.1	Carbapenemase	penA
GCA_003571765.1	Carbapenemase	nogene
GCA_003571805.1	Carbapenemase	nogene
GCA_003665635.1	Carbapenemase	nogene
GCA_003697245.1	Carbapenemase	nogene
GCA_003719615.1	Carbapenemase	blaFLC-1,blaIMI-2
GCA_003719755.1	Carbapenemase	nogene
GCA_003719775.1	Carbapenemase	nogene
GCA_003798125.1	Carbapenemase	nogene
GCA_003798165.1	Carbapenemase	blaOXA-232
GCA_003812545.1	Carbapenemase	nogene
GCA_003850165.1	Carbapenemase	blaOXA-232
GCA_003855115.1	Carbapenemase	nogene
GCA_003855315.1	Carbapenemase	nogene
GCA_003855635.1	Carbapenemase	nogene
GCA_003940845.1	Carbapenemase	blaKPC-2
GCA_003949725.2	Carbapenemase	nogene
GCA_003950015.1	Carbapenemase	nogene
GCA_003950235.1	Carbapenemase	nogene
GCA_003952325.1	Carbapenemase	nogene
GCA_003952625.1	Carbapenemase	nogene
GCA_003955925.1	Carbapenemase	nogene
GCA_003955965.1	Carbapenemase	nogene
GCA_003957785.1	Carbapenemase	nogene
GCA_003965345.2	Carbapenemase	nogene
GCA_003966425.1	Carbapenemase	nogene
GCA_003986655.1	Carbapenemase	nogene
GCA_003990375.1	Carbapenemase	nogene
GCA_004006035.1	Carbapenemase	blaOXA-232
GCA_004117115.1	Carbapenemase	nogene
GCA_004120015.1	Carbapenemase	nogene
GCA_004124035.2	Carbapenemase	nogene
GCA_004124175.2	Carbapenemase	nogene
GCA_004151605.1	Carbapenemase	nogene
GCA_004193735.1	Carbapenemase	nogene
GCA_004295405.1	Carbapenemase	blaOXA-232
GCA_004319645.1	Carbapenemase	nogene
GCA_004332055.1	Carbapenemase	nogene
GCA_004771175.1	Carbapenemase	nogene
GCA_004924295.1	Carbapenemase	nogene
GCA_005155965.1	Carbapenemase	nogene
GCA_005156265.1	Carbapenemase	nogene
GCA_005222465.1	Carbapenemase	nogene
GCA_005280355.1	Carbapenemase	blaOXA-23
GCA_005280375.1	Carbapenemase	nogene
GCA_005305005.1	Carbapenemase	nogene
GCA_005517315.1	Carbapenemase	nogene
GCA_005518095.1	Carbapenemase	blaOXA-23
GCA_005519135.1	Carbapenemase	blaOXA-58
GCA_005576735.1	Carbapenemase	nogene
GCA_005706035.1	Carbapenemase	nogene
GCA_005844025.1	Carbapenemase	nogene
GCA_005854025.1	Carbapenemase	blaKPC-2
GCA_005885835.1	Carbapenemase	nogene
GCA_005886035.1	Carbapenemase	blaOXA-48
GCA_005889995.1	Carbapenemase	nogene
GCA_005890035.1	Carbapenemase	nogene
GCA_005954705.1	Carbapenemase	nogene
GCA_005960425.1	Carbapenemase	nogene
GCA_006088835.1	Carbapenemase	nogene
GCA_006280355.1	Carbapenemase	nogene
GCA_006351845.1	Carbapenemase	nogene
GCA_006402875.1	Carbapenemase	nogene
GCA_006459145.1	Carbapenemase	blaOXA-48
GCA_006517015.1	Carbapenemase	nogene
GCA_006965505.1	Carbapenemase	nogene
GCA_007035805.1	Carbapenemase	blaFRI-4
GCA_007556795.1	Carbapenemase	nogene
GCA_007632255.1	Carbapenemase	nogene
GCA_007833895.1	Carbapenemase	blaKPC-2,blaGES-5
GCA_007954485.1	Carbapenemase	blaOXA-58,blaOXA-500
GCA_900017775.1	Carbapenemase	nogene
GCA_900087625.2	Carbapenemase	nogene
GCA_900087725.2	Carbapenemase	nogene
GCA_900087785.2	Carbapenemase	nogene
GCA_900087795.2	Carbapenemase	nogene
GCA_900092475.1	Carbapenemase	nogene
GCA_900323945.1	Carbapenemase	nogene
GCA_900474725.1	Carbapenemase	nogene
GCA_900497045.1	Carbapenemase	blaOXA-48
GCA_900497145.1	Carbapenemase	nogene
GCA_900497455.1	Carbapenemase	blaOXA-48
GCA_900520335.1	Carbapenemase	nogene
GCA_900520355.1	Carbapenemase	nogene
GCA_900607245.1	Carbapenemase	nogene
GCA_900607255.1	Carbapenemase	nogene
GCA_900607265.1	Carbapenemase	nogene
GCA_900607285.1	Carbapenemase	nogene
GCA_900607295.1	Carbapenemase	nogene
GCA_900607305.1	Carbapenemase	nogene
GCA_900620215.1	Carbapenemase	nogene
GCA_900620225.1	Carbapenemase	nogene
GCA_900620235.1	Carbapenemase	nogene
GCA_900620245.1	Carbapenemase	nogene
GCA_900620255.1	Carbapenemase	nogene
GCA_900635475.1	Carbapenemase	nogene
GCA_900638785.1	Carbapenemase	nogene
GCA_900639335.1	Carbapenemase	nogene
GCA_900639405.1	Carbapenemase	nogene
GCA_900639425.1	Carbapenemase	nogene
GCA_900639505.1	Carbapenemase	nogene
GCA_900639515.1	Carbapenemase	nogene
GCA_900639525.1	Carbapenemase	nogene
GCA_900639535.1	Carbapenemase	nogene
GCA_900639585.1	Carbapenemase	nogene
GCA_900659645.1	Carbapenemase	nogene
GCA_900659655.1	Carbapenemase	nogene
GCA_000008585.1	Carbapenemase (MBL)	nogene
GCA_000009585.1	Carbapenemase (MBL)	nogene
GCA_000009645.1	Carbapenemase (MBL)	nogene
GCA_000011525.1	Carbapenemase (MBL)	nogene
GCA_000013465.1	Carbapenemase (MBL)	nogene
GCA_000017085.1	Carbapenemase (MBL)	nogene
GCA_000017125.1	Carbapenemase (MBL)	nogene
GCA_000020665.1	Carbapenemase (MBL)	blaL1
GCA_000022925.1	Carbapenemase (MBL)	nogene
GCA_000072485.1	Carbapenemase (MBL)	blaL1
GCA_000144955.1	Carbapenemase (MBL)	nogene
GCA_000145595.1	Carbapenemase (MBL)	nogene
GCA_000166455.2	Carbapenemase (MBL)	varG
GCA_000223885.1	Carbapenemase (MBL)	nogene
GCA_000237265.1	Carbapenemase (MBL)	nogene
GCA_000239235.1	Carbapenemase (MBL)	nogene
GCA_000277735.2	Carbapenemase (MBL)	nogene
GCA_000284595.1	Carbapenemase (MBL)	blaL1
GCA_000292915.1	Carbapenemase (MBL)	nogene
GCA_000306865.1	Carbapenemase (MBL)	nogene
GCA_000382985.1	Carbapenemase (MBL)	nogene
GCA_000419385.1	Carbapenemase (MBL)	nogene
GCA_000430405.1	Carbapenemase (MBL)	nogene
GCA_000444405.1	Carbapenemase (MBL)	nogene
GCA_000470845.1	Carbapenemase (MBL)	nogene
GCA_000470865.1	Carbapenemase (MBL)	nogene
GCA_000626595.1	Carbapenemase (MBL)	nogene
GCA_000648515.1	Carbapenemase (MBL)	nogene
GCA_000701165.2	Carbapenemase (MBL)	nogene
GCA_000755805.1	Carbapenemase (MBL)	nogene
GCA_000765415.1	Carbapenemase (MBL)	varG
GCA_000769575.1	Carbapenemase (MBL)	nogene
GCA_000783755.2	Carbapenemase (MBL)	nogene
GCA_000814165.3	Carbapenemase (MBL)	blaNDM-1
GCA_000815085.1	Carbapenemase (MBL)	nogene
GCA_000828775.1	Carbapenemase (MBL)	blaIMP-1
GCA_000932055.2	Carbapenemase (MBL)	nogene
GCA_000963815.1	Carbapenemase (MBL)	nogene
GCA_000974835.2	Carbapenemase (MBL)	nogene
GCA_000975245.1	Carbapenemase (MBL)	nogene
GCA_001018645.2	Carbapenemase (MBL)	nogene
GCA_001018835.2	Carbapenemase (MBL)	nogene
GCA_001019205.2	Carbapenemase (MBL)	nogene
GCA_001019255.2	Carbapenemase (MBL)	nogene
GCA_001022095.1	Carbapenemase (MBL)	nogene
GCA_001022115.1	Carbapenemase (MBL)	nogene
GCA_001022215.1	Carbapenemase (MBL)	nogene
GCA_001043255.1	Carbapenemase (MBL)	nogene
GCA_001077655.1	Carbapenemase (MBL)	nogene
GCA_001274595.1	Carbapenemase (MBL)	nogene
GCA_001274655.1	Carbapenemase (MBL)	blaL1
GCA_001274675.1	Carbapenemase (MBL)	blaL1
GCA_001280365.1	Carbapenemase (MBL)	nogene
GCA_001293505.1	Carbapenemase (MBL)	nogene
GCA_001294565.1	Carbapenemase (MBL)	nogene
GCA_001296985.1	Carbapenemase (MBL)	nogene
GCA_001411495.1	Carbapenemase (MBL)	nogene
GCA_001412695.1	Carbapenemase (MBL)	nogene
GCA_001441225.1	Carbapenemase (MBL)	nogene
GCA_001456055.3	Carbapenemase (MBL)	blaNDM-7
GCA_001506405.1	Carbapenemase (MBL)	nogene
GCA_001514455.1	Carbapenemase (MBL)	nogene
GCA_001515705.1	Carbapenemase (MBL)	nogene
GCA_001515745.1	Carbapenemase (MBL)	nogene
GCA_001558495.2	Carbapenemase (MBL)	nogene
GCA_001558855.2	Carbapenemase (MBL)	nogene
GCA_001573125.1	Carbapenemase (MBL)	nogene
GCA_001577285.1	Carbapenemase (MBL)	blaNDM-1
GCA_001577795.1	Carbapenemase (MBL)	nogene
GCA_001580175.1	Carbapenemase (MBL)	nogene
GCA_001593565.1	Carbapenemase (MBL)	nogene
GCA_001610735.1	Carbapenemase (MBL)	nogene
GCA_001617565.1	Carbapenemase (MBL)	blaIMP-14
GCA_001636235.1	Carbapenemase (MBL)	nogene
GCA_001640985.1	Carbapenemase (MBL)	nogene
GCA_001644765.1	Carbapenemase (MBL)	nogene
GCA_001647755.1	Carbapenemase (MBL)	blaNDM-9
GCA_001679685.1	Carbapenemase (MBL)	blaIMP-45
GCA_001679745.1	Carbapenemase (MBL)	nogene
GCA_001700835.1	Carbapenemase (MBL)	nogene
GCA_001701425.2	Carbapenemase (MBL)	blaVIM-27
GCA_001702455.1	Carbapenemase (MBL)	blaIMP-4
GCA_001709275.1	Carbapenemase (MBL)	blaNDM-1
GCA_001717625.1	Carbapenemase (MBL)	nogene
GCA_001717685.3	Carbapenemase (MBL)	nogene
GCA_001718395.1	Carbapenemase (MBL)	nogene
GCA_001718835.1	Carbapenemase (MBL)	nogene
GCA_001741665.1	Carbapenemase (MBL)	nogene
GCA_001750825.1	Carbapenemase (MBL)	nogene
GCA_001752965.1	Carbapenemase (MBL)	nogene
GCA_001792835.1	Carbapenemase (MBL)	blaSPM-1
GCA_001806345.1	Carbapenemase (MBL)	nogene
GCA_001870185.1	Carbapenemase (MBL)	nogene
GCA_001874625.1	Carbapenemase (MBL)	blaNDM-1
GCA_001895825.1	Carbapenemase (MBL)	nogene
GCA_001895905.1	Carbapenemase (MBL)	nogene
GCA_001901405.1	Carbapenemase (MBL)	nogene
GCA_001902335.1	Carbapenemase (MBL)	nogene
GCA_001908595.1	Carbapenemase (MBL)	nogene
GCA_001922205.1	Carbapenemase (MBL)	nogene
GCA_001931555.1	Carbapenemase (MBL)	nogene
GCA_001999105.1	Carbapenemase (MBL)	nogene
GCA_002007625.1	Carbapenemase (MBL)	nogene
GCA_002025605.1	Carbapenemase (MBL)	nogene
GCA_002055635.1	Carbapenemase (MBL)	blaNDM-1
GCA_002082725.1	Carbapenemase (MBL)	nogene
GCA_002104615.1	Carbapenemase (MBL)	blaNDM-1
GCA_002138415.1	Carbapenemase (MBL)	nogene
GCA_002180115.1	Carbapenemase (MBL)	blaNDM-1
GCA_002180235.1	Carbapenemase (MBL)	nogene
GCA_002189545.2	Carbapenemase (MBL)	blaL1
GCA_002192335.1	Carbapenemase (MBL)	nogene
GCA_002192375.1	Carbapenemase (MBL)	blaNDM-7
GCA_002192475.1	Carbapenemase (MBL)	nogene
GCA_002197405.1	Carbapenemase (MBL)	nogene
GCA_002202175.1	Carbapenemase (MBL)	blaNDM-1
GCA_002205355.1	Carbapenemase (MBL)	nogene
GCA_002208845.2	Carbapenemase (MBL)	nogene
GCA_002208885.2	Carbapenemase (MBL)	blaL1
GCA_002209085.2	Carbapenemase (MBL)	nogene
GCA_002215345.1	Carbapenemase (MBL)	blaVIM-2
GCA_002216835.1	Carbapenemase (MBL)	blaNDM-5,blaNDM-1
GCA_002224405.1	Carbapenemase (MBL)	nogene
GCA_002237465.1	Carbapenemase (MBL)	blaIMP-4
GCA_002238375.1	Carbapenemase (MBL)	nogene
GCA_002240095.1	Carbapenemase (MBL)	nogene
GCA_002246595.3	Carbapenemase (MBL)	nogene
GCA_002248115.3	Carbapenemase (MBL)	nogene
[truncated: 7,255 more rows]
